# Supplementary material for: High-resolution genomic surveillance elucidates a multilayered hierarchical transfer of resistance between WWTP- and human/animal-associated bacteria
Source: Microbiome. 2022 Jan 25;10:16. doi: 10.1186/s40168-021-01192-w (PMC8790882; doi:10.1186/s40168-021-01192-w)
Supplement: Supplementary file 2 — Additional file 1: Supplementary Table 1. Quality evaluation of the assembled MDR isolates (82 in total). [file 40168_2021_1192_MOESM1_ESM.xlsx]

## Sheet: Summary of all assemblies
Quality evaluation of the assembled MDR isolates (82 in total) using CheckM
Sample	Marker lineage	# genomes	# markers	# marker sets	Completeness	Contamination	Strain heterogeneity	Genome size (bp)	# ambiguous bases	# scaffolds	# contigs	N50 (scaffolds)	N50 (contigs)	Mean scaffold length (bp)	Mean contig length (bp)	Longest scaffold (bp)	Longest contig (bp)	GC	GC std (scaffolds > 1kbp)	Coding density	Translation table	# predicted genes	0	1	2	3	4	5+
STE1	f__Enterobacteriaceae(UID5121)	138	1162	336	100	0.04	0	5335476	0	1	1	5335476	5335476	5335476	5335476	5335476	5335476	57.41	0	87.73	11	4910	0	1161	1	0	0	0
STE2	f__Enterobacteriaceae(UID5124)	134	1173	336	99.97	0.04	0	4988995	0	1	1	4988995	4988995	4988995	4988995	4988995	4988995	50.47	0	88.22	11	4624	1	1171	1	0	0	0
STE3	f__Enterobacteriaceae(UID5162)	88	1207	328	99.62	0.32	0	4905256	0	1	1	4905256	4905256	4905256	4905256	4905256	4905256	50.52	0	87.41	11	4630	3	1200	4	0	0	0
STEFF_10	f__Enterobacteriaceae(UID5162)	88	1207	328	99.93	0.23	0	4861987	0	1	1	4861987	4861987	4861987	4861987	4861987	4861987	50.83	0	88.10	11	4518	2	1201	4	0	0	0
STEFF_12	f__Enterobacteriaceae (UID5124)	134	1173	336	99.97	0.33	0	4936130	0	1	1	4936130	4936130	4936130	4936130	4936130	4936130	50.85	0	87.52	11	4735	1	1170	2	0	0	0
STEFF_14	f__Enterobacteriaceae(UID5121)	138	1162	336	100	0.04	0	5310264	0	1	1	5310264	5310264	5310264	5310264	5310264	5310264	57.47	0	87.82	11	4873	0	1161	1	0	0	0
STEFF_15	f__Enterobacteriaceae(UID5121)	138	1162	336	99.99	1.26	0	5678457	0	1	1	5678457	5678457	5678457	5678457	5678457	5678457	55.71	0	87.54	11	5277	1	1149	12	0	0	0
STEFF_16	f__Enterobacteriaceae(UID5162)	88	1207	328	99.62	0.1	0	4757418	0	1	1	4757418	4757418	4757418	4757418	4757418	4757418	50.70	0	88.14	11	4398	3	1202	2	0	0	0
STEFF_17	f__Enterobacteriaceae(UID5124)	134	1173	336	99.97	0.04	0	4642056	0	1	1	4642056	4642056	4642056	4642056	4642056	4642056	50.79	0	87.48	11	4348	1	1171	1	0	0	0
STEFF_18	f__Enterobacteriaceae(UID5162)	88	1207	328	99.62	0.17	0	4904858	0	1	1	4904858	4904858	4904858	4904858	4904858	4904858	50.73	0	87.59	11	4531	3	1201	3	0	0	0
STEFF_19	f__Enterobacteriaceae(UID5121)	138	1162	336	99.70	0.23	0	5381612	0	1	1	5381612	5381612	5381612	5381612	5381612	5381612	57.26	0	87.59	11	4935	1	1157	4	0	0	0
STEFF_21	f__Enterobacteriaceae(UID5121)	138	1162	336	99.99	0.27	0	5172627	0	1	1	5172627	5172627	5172627	5172627	5172627	5172627	58.32	0	87.65	11	4697	1	1157	4	0	0	0
STEFF_22	f__Enterobacteriaceae(UID5162)	88	1207	328	99.62	0.1	0	4816770	0	1	1	4816770	4816770	4816770	4816770	4816770	4816770	50.74	0	88.16	11	4456	3	1202	2	0	0	0
STEFF_24	f__Enterobacteriaceae (UID5162)	88	1207	328	99.62	0.17	0	4904839	0	1	1	4904839	4904839	4904839	4904839	4904839	4904839	50.73	0	87.61	11	4534	3	1201	3	0	0	0
STEFF_9	f__Enterobacteriaceae(UID5121)	138	1162	336	100	0.33	0	5275543	0	1	1	5275543	5275543	5275543	5275543	5275543	5275543	57.48	0	87.89	11	4874	0	1160	2	0	0	0
STIN_74	c__Gammaproteobacteria (UID4442)	899	312	185	100	0.54	0	3936031	0	1	1	3936031	3936031	3936031	3936031	3936031	3936031	38.92	0	84.48	11	3523	0	311	1	0	0	0
STIN_77	g__Klebsiella (UID5140)	31	1312	336	100	0.02	0	5365399	0	1	1	5365399	5365399	5365399	5365399	5365399	5365399	57.43	0	87.91	11	4977	0	1311	1	0	0	0
STIN_79	f__Enterobacteriaceae(UID5121)	138	1162	336	100	0.33	0	5304983	0	1	1	5304983	5304983	5304983	5304983	5304983	5304983	57.49	0	87.82	11	4899	0	1160	2	0	0	0
STIN_80	f__Enterobacteriaceae(UID5124)	134	1173	336	99.97	0.33	0	4758327	0	1	1	4758327	4758327	4758327	4758327	4758327	4758327	50.82	0	87.22	11	4584	1	1170	2	0	0	0
STIN_84	f__Enterobacteriaceae(UID5121)	138	1162	336	100	0.33	0	5182463	0	1	1	5182463	5182463	5182463	5182463	5182463	5182463	57.57	0	87.84	11	4722	0	1160	2	0	0	0
STIN_87	f__Enterobacteriaceae(UID5124)	134	1173	336	99.67	0.04	0	4795122	0	1	1	4795122	4795122	4795122	4795122	4795122	4795122	50.77	0	87.85	11	4506	2	1170	1	0	0	0
STIN_88	f__Enterobacteriaceae(UID5121)	138	1162	336	98.59	0.09	0	5230518	0	1	1	5230518	5230518	5230518	5230518	5230518	5230518	57.50	0	86.93	11	5196	15	1144	3	0	0	0
STIN_90	f__Enterobacteriaceae(UID5121)	138	1162	336	100	0.53	0	5339646	0	1	1	5339646	5339646	5339646	5339646	5339646	5339646	57.49	0	87.87	11	4902	0	1157	5	0	0	0
STIN_92	f__Enterobacteriaceae(UID5124)	134	1173	336	99.67	0.6	0	4813336	0	1	1	4813336	4813336	4813336	4813336	4813336	4813336	50.74	0	87.67	11	4501	2	1163	8	0	0	0
STIN_93	f__Enterobacteriaceae(UID5121)	138	1162	336	100	0.04	0	5236294	0	1	1	5236294	5236294	5236294	5236294	5236294	5236294	57.53	0	87.81	11	4810	0	1161	1	0	0	0
STIN_94	f__Enterobacteriaceae(UID5121)	138	1162	336	100	0.17	0	5223831	0	1	1	5223831	5223831	5223831	5223831	5223831	5223831	57.58	0	87.74	11	4793	0	1159	3	0	0	0
STIN_95	f__Enterobacteriaceae(UID5124)	134	1173	336	99.97	0.08	0	5088138	0	1	1	5088138	5088138	5088138	5088138	5088138	5088138	50.64	0	87.92	11	4703	1	1170	2	0	0	0
STLE1	f__Enterobacteriaceae(UID5162)	88	1207	328	98.10	0.1	0	4510774	0	1	1	4510774	4510774	4510774	4510774	4510774	4510774	50.82	0	87.37	11	4272	8	1197	2	0	0	0
STLE2	g__Klebsiella(UID5140)	31	1312	336	100	0.28	14.29	5457824	0	1	1	5457824	5457824	5457824	5457824	5457824	5457824	57.33	0	87.87	11	5092	0	1305	7	0	0	0
STLE3	f__Enterobacteriaceae(UID5124)	134	1173	336	99.97	0.04	0	4785827	0	1	1	4785827	4785827	4785827	4785827	4785827	4785827	50.87	0	87.66	11	4433	1	1171	1	0	0	0
STLE4	f__Enterobacteriaceae(UID5124)	134	1173	336	99.67	0.39	33.33	4664410	0	1	1	4664410	4664410	4664410	4664410	4664410	4664410	50.76	0	87.63	11	4343	2	1168	3	0	0	0
STLEFF_27	f__Enterobacteriaceae(UID5124)	134	1173	336	99.37	0.04	0	4783845	0	1	1	4783845	4783845	4783845	4783845	4783845	4783845	50.74	0	87.62	11	4490	3	1169	1	0	0	0
STLEFF_28	f__Enterobacteriaceae(UID5121)	138	1162	336	99.99	0.29	0	5242719	0	1	1	5242719	5242719	5242719	5242719	5242719	5242719	57.93	0	87.59	11	4822	1	1158	3	0	0	0
STLEFF_29	f__Enterobacteriaceae(UID5124)	134	1173	336	99.97	0.04	0	4902360	0	1	1	4902360	4902360	4902360	4902360	4902360	4902360	50.49	0	88.18	11	4515	1	1171	1	0	0	0
STLEFF_33	f__Enterobacteriaceae(UID5124)	134	1173	336	99.67	0.04	0	4649861	0	1	1	4649861	4649861	4649861	4649861	4649861	4649861	50.80	0	87.62	11	4336	2	1170	1	0	0	0
STLEFF_34	f__Enterobacteriaceae (UID5124)	134	1173	336	99.37	0.04	0	4782639	0	1	1	4782639	4782639	4782639	4782639	4782639	4782639	50.74	0	87.62	11	4489	3	1169	1	0	0	0
STLEFF_35	f__Enterobacteriaceae(UID5162)	88	1207	328	99.47	0.1	0	4721929	0	1	1	4721929	4721929	4721929	4721929	4721929	4721929	50.64	0	87.39	11	4452	4	1201	2	0	0	0
STLEFF_36	f__Enterobacteriaceae(UID5124)	134	1173	336	99.67	0.04	0	4649680	0	1	1	4649680	4649680	4649680	4649680	4649680	4649680	50.80	0	87.63	11	4339	2	1170	1	0	0	0
STLEFF_38	f__Enterobacteriaceae (UID5124)	134	1173	336	99.97	0.09	0	4659807	0	1	1	4659807	4659807	4659807	4659807	4659807	4659807	50.79	0	87.4	11	4362	1	1170	2	0	0	0
STLEFF_42	f__Enterobacteriaceae(UID5121)	138	1162	336	100	0.07	0	5319559	0	1	1	5319559	5319559	5319559	5319559	5319559	5319559	57.42	0	87.81	11	4889	0	1160	2	0	0	0
STLEFF_44	f__Enterobacteriaceae(UID5121)	138	1162	336	100	0.04	0	5248151	0	1	1	5248151	5248151	5248151	5248151	5248151	5248151	57.57	0	88.01	11	4875	0	1161	1	0	0	0
STLEFF_47	f__Enterobacteriaceae(UID5124)	134	1173	336	99.97	0.33	0	4979339	0	1	1	4979339	4979339	4979339	4979339	4979339	4979339	50.89	0	87.65	11	4622	1	1170	2	0	0	0
STLIN_10	f__Enterobacteriaceae(UID5121)	138	1162	336	100	0.37	0	5325708	0	1	1	5325708	5325708	5325708	5325708	5325708	5325708	57.38	0	87.63	11	4941	0	1159	3	0	0	0
STLIN_11	f__Enterobacteriaceae (UID5124)	134	1173	336	99.97	0.04	0	4872039	0	1	1	4872039	4872039	4872039	4872039	4872039	4872039	50.5	0	87.63	11	4687	1	1171	1	0	0	0
STLIN_12	f__Enterobacteriaceae(UID5124)	134	1173	336	97.29	0.15	0	4743960	0	1	1	4743960	4743960	4743960	4743960	4743960	4743960	50.88	0	86.27	11	5458	29	1143	1	0	0	0
STLIN_13	f__Enterobacteriaceae (UID5124)	134	1173	336	99.97	0.04	0	4872342	0	1	1	4872342	4872342	4872342	4872342	4872342	4872342	50.47	0	88.21	11	4495	1	1171	1	0	0	0
STLIN_14	f__Enterobacteriaceae(UID5121)	138	1162	336	99.78	0.04	0	5509781	0	1	1	5509781	5509781	5509781	5509781	5509781	5509781	57.40	0	84.28	11	6942	52	1107	3	0	0	0
STLIN_17	f__Enterobacteriaceae(UID5124)	134	1173	336	99.97	0.04	0	4626646	0	1	1	4626646	4626646	4626646	4626646	4626646	4626646	50.92	0	87.68	11	4392	1	1171	1	0	0	0
STLIN_19	f__Enterobacteriaceae(UID5121)	138	1162	336	100	0.37	0	5324092	0	1	1	5324092	5324092	5324092	5324092	5324092	5324092	57.41	0	87.59	11	4950	0	1159	3	0	0	0
STLIN_3	f__Enterobacteriaceae(UID5121)	138	1162	336	100	0.93	0	5117945	0	1	1	5117945	5117945	5117945	5117945	5117945	5117945	57.78	0	87.64	11	4769	0	1155	7	0	0	0
STLIN_4	f__Enterobacteriaceae(UID5124)	134	1173	336	99.67	0.04	0	4720880	0	1	1	4720880	4720880	4720880	4720880	4720880	4720880	50.77	0	87.38	11	4411	2	1170	1	0	0	0
STLIN_6	f__Enterobacteriaceae (UID5162)	88	1207	328	99.32	0.16	0	4831609	0	1	1	4831609	4831609	4831609	4831609	4831609	4831609	50.54	0	87.85	11	4507	4	1199	4	0	0	0
STLIN_7	f__Enterobacteriaceae (UID5121)	138	1162	336	97.66	0.41	0	5325559	0	1	2	5325559	5325559	5325559	5325559	5325559	5325559	57.42	0	86.43	11	5513	23	1135	4	0	0	0
STLIN_8	f__Enterobacteriaceae (UID5124)	134	1173	336	99.7	0.06	0	4751737	0	1	2	4751737	4751737	4751737	4751737	4751737	4751737	50.73	0	87.54	11	4570	1	1169	3	0	0	0
SWHE1	f__Enterobacteriaceae(UID5121)	138	1162	336	100	0.83	0	5292815	0	1	1	5292815	5292815	5292815	5292815	5292815	5292815	57.39	0	87.73	11	4892	0	1156	6	0	0	0
SWHE2	f__Enterobacteriaceae(UID5124)	134	1173	336	100	0.04	0	4977071	0	1	1	4977071	4977071	4977071	4977071	4977071	4977071	50.66	0	88.25	11	4523	0	1172	1	0	0	0
SWHE3	f__Enterobacteriaceae(UID5121)	138	1162	336	100	0.53	0	5277314	0	1	1	5277314	5277314	5277314	5277314	5277314	5277314	57.52	0	87.71	11	4846	0	1157	5	0	0	0
SWHE4	f__Enterobacteriaceae(UID5121)	138	1162	336	100	0.58	0	5313927	0	1	1	5313927	5313927	5313927	5313927	5313927	5313927	57.45	0	87.62	11	4949	0	1156	6	0	0	0
SWHEFF_49	f__Enterobacteriaceae(UID5124)	134	1173	336	99.97	0.19	0	5075418	0	1	1	5075418	5075418	5075418	5075418	5075418	5075418	50.66	0	88.21	11	4667	1	1170	2	0	0	0
SWHEFF_51	f__Enterobacteriaceae(UID5124)	134	1173	336	99.97	0.19	0	5075418	0	1	1	5075418	5075418	5075418	5075418	5075418	5075418	50.66	0	88.21	11	4667	1	1170	2	0	0	0
SWHEFF_58	f__Enterobacteriaceae(UID5124)	134	1173	336	99.97	0.07	0	4986748	0	1	1	4986748	4986748	4986748	4986748	4986748	4986748	50.66	0	88.06	11	4560	1	1170	2	0	0	0
SWHEFF_59	f__Enterobacteriaceae(UID5124)	134	1173	336	99.97	1.05	12.5	4606023	0	1	1	4606023	4606023	4606023	4606023	4606023	4606023	50.74	0	87.08	11	4355	1	1168	2	2	0	0
SWHEFF_60	f__Enterobacteriaceae(UID5124)	134	1173	336	99.97	0.09	0	4728650	0	1	1	4728650	4728650	4728650	4728650	4728650	4728650	50.78	0	87.43	11	4435	1	1170	2	0	0	0
SWHEFF_62	f__Enterobacteriaceae(UID5121)	138	1162	336	100	0.14	0	5225847	0	1	1	5225847	5225847	5225847	5225847	5225847	5225847	57.56	0	87.88	11	4823	0	1160	2	0	0	0
SWHEFF_64	f__Enterobacteriaceae(UID5124)	134	1173	336	99.97	0.04	0	4707466	0	1	1	4707466	4707466	4707466	4707466	4707466	4707466	50.92	0	87.18	11	4423	1	1171	1	0	0	0
SWHEFF_67	f__Enterobacteriaceae(UID5124)	134	1173	336	99.97	0.04	0	4564917	0	1	1	4564917	4564917	4564917	4564917	4564917	4564917	50.94	0	87.80	11	4307	1	1171	1	0	0	0
SWHEFF_68	f__Enterobacteriaceae(UID5124)	134	1173	336	99.97	0.04	0	5119240	0	1	1	5119240	5119240	5119240	5119240	5119240	5119240	50.45	0	88.28	11	4695	1	1171	1	0	0	0
SWHEFF_69	f__Enterobacteriaceae(UID5124)	134	1173	336	99.97	0.04	0	4933972	0	1	1	4933972	4933972	4933972	4933972	4933972	4933972	50.47	0	88.07	11	4520	1	1171	1	0	0	0
SWHEFF_71	f__Enterobacteriaceae (UID5162)	88	1207	328	99.62	0.21	0	4940262	0	1	1	4940262	4940262	4940262	4940262	4940262	4940262	50.76	0	87.73	11	4740	3	1201	3	0	0	0
SWHEFF_72	f__Enterobacteriaceae (UID5121)	138	1162	336	99.99	0.48	20	5362660	0	1	1	5362660	5362660	5362660	5362660	5362660	5362660	57.84	0	87.82	11	5002	1	1156	5	0	0	0
SWHIN_100	f__Enterobacteriaceae(UID5121)	138	1162	336	100	0.04	0	5123059	0	1	1	5123059	5123059	5123059	5123059	5123059	5123059	57.65	0	87.80	11	4693	0	1161	1	0	0	0
SWHIN_101	f__Enterobacteriaceae(UID5162)	88	1207	328	99.62	0.72	0	4969852	0	1	1	4969852	4969852	4969852	4969852	4969852	4969852	50.49	0	87.53	11	4619	3	1193	11	0	0	0
SWHIN_104	f__Enterobacteriaceae (UID5124)	134	1173	336	99.97	0.22	46.15	4785356	0	1	1	4785356	4785356	4785356	4785356	4785356	4785356	50.94	0	88.02	11	4437	1	1169	1	0	2	0
SWHIN_106	f__Enterobacteriaceae (UID5121)	138	1162	336	100	0.04	0	5199597	0	1	1	5199597	5199597	5199597	5199597	5199597	5199597	57.44	0	87.61	11	4776	0	1161	1	0	0	0
SWHIN_107	f__Enterobacteriaceae(UID5124)	134	1173	336	99.97	0.28	57.14	4810340	0	1	1	4810340	4810340	4810340	4810340	4810340	4810340	50.93	0	88.00	11	4469	1	1169	1	0	0	2
SWHIN_108	f__Enterobacteriaceae (UID5121)	138	1162	336	99.95	0.04	0	5228368	0	1	1	5228368	5228368	5228368	5228368	5228368	5228368	57.49	0	87.6	11	4815	1	1160	1	0	0	0
SWHIN_109	c__Gammaproteobacteria(UID4442)	899	312	185	100	0.54	0	4000636	0	1	1	4000636	4000636	4000636	4000636	4000636	4000636	39.09	0	84.70	11	3546	0	311	1	0	0	0
SWHIN_110	f__Enterobacteriaceae (UID5162)	88	1207	328	99.59	0.16	0	4614010	0	1	1	4614010	4614010	4614010	4614010	4614010	4614010	50.91	0	87.81	11	4285	4	1200	3	0	0	0
SWHIN_111	f__Enterobacteriaceae(UID5124)	134	1173	336	99.87	0.33	0	5053144	0	1	1	5053144	5053144	5053144	5053144	5053144	5053144	51.84	0	87.88	11	4750	2	1166	5	0	0	0
SWHIN_114	g__Klebsiella (UID5140)	31	1312	336	100	0.28	14.29	5459081	0	1	1	5459081	5459081	5459081	5459081	5459081	5459081	57.33	0	87.86	11	5095	0	1305	7	0	0	0
SWHIN_116	f__Enterobacteriaceae(UID5124)	134	1173	336	99.97	0.04	0	4680646	0	1	1	4680646	4680646	4680646	4680646	4680646	4680646	50.64	0	87.39	11	4413	1	1171	1	0	0	0
SWHIN_97	f__Enterobacteriaceae(UID5124)	134	1173	336	99.97	0.6	0	4714768	0	1	1	4714768	4714768	4714768	4714768	4714768	4714768	50.84	0	87.19	11	4505	1	1167	5	0	0	0
