# Supplementary material for: High-resolution genomic surveillance elucidates a multilayered hierarchical transfer of resistance between WWTP- and human/animal-associated bacteria
Source: Microbiome. 2022 Jan 25;10:16. doi: 10.1186/s40168-021-01192-w (PMC8790882; doi:10.1186/s40168-021-01192-w)
Supplement: Supplementary file 3 — Additional file 2: Supplementary Table 2. Summary of the publicly available complete bacterial plasmids and genomes used in this study. [file 40168_2021_1192_MOESM2_ESM.xlsx]

## Sheet: Public database
Summary of the publicly available bacterial plasmids (17,906) and genomes (15,766) used in this study.
Plasmid ID	Description (Plasmids)	Genome ID	Description (Genome)
HG796350.1	Uncultured bacterium plasmid pRGI00625	CP001878.2	Bacillus pseudofirmus OF4, complete genome
NC_017335.1	Staphylococcus aureus subsp. aureus ST398 pS0385-2 plasmid, isolate SO385	U00096.3	Escherichia coli str. K-12 substr. MG1655, complete genome
LT853886.1	Xanthomonas fragariae strain PD5205 genome assembly, plasmid: pPD5205-30	CR931997.1	Corynebacterium jeikeium K411 complete genome
NC_008353.1	Staphylococcus haemolyticus pLNU7 plasmid	AF222894.1	Ureaplasma parvum serovar 3 str. ATCC 700970, complete genome
NZ_CP009992.1	Yersinia pestis strain Java9 plasmid4 sequence	AE009952.1	Yersinia pestis KIM10+, complete genome
NC_006869.1	Bacillus mycoides pSin9.7 plasmid	AE002160.2	Chlamydia muridarum Nigg, complete genome
HG796388.1	Uncultured bacterium plasmid pRGI00870	AE003849.1	Xylella fastidiosa 9a5c, complete genome
NZ_LN890333.1	Leuconostoc gelidum subsp. gasicomitatum KG16-1 genome assembly Leuconostoc gelidum subsp. gasicomitatum KG16-1, plasmid : III	AE003852.1	Vibrio cholerae O1 biovar eltor str. N16961 chromosome I, complete sequence
NZ_LN868946.1	Salmonella enterica subsp. enterica serovar Senftenberg genome assembly NCTC10384, plasmid : 4	AE003853.1	Vibrio cholerae O1 biovar eltor str. N16961 chromosome II, complete sequence
LT853884.1	Xanthomonas fragariae strain PD885 genome assembly, plasmid: pPD885-27	AE004091.2	Pseudomonas aeruginosa PAO1, complete genome
HG796363.1	Uncultured bacterium plasmid pRGI00763	AE004092.2	Streptococcus pyogenes M1 GAS, complete genome
X06627.1	Staphylococcus aureus plasmid pS194 sequence	AE004439.1	Pasteurella multocida subsp. multocida str. Pm70, complete genome
AM886279.1	Chlamydia trachomatis pUCH-1 plasmid	AE004969.1	Neisseria gonorrhoeae FA 1090, complete genome
LT592164.1	Neisseria gonorrhoeae strain WHO_W genome assembly, plasmid: 2	AE005176.1	Lactococcus lactis subsp. lactis Il1403, complete genome
HG796540.1	Uncultured bacterium plasmid pRGI01595	AE005672.3	Streptococcus pneumoniae TIGR4, complete genome
NZ_LN681226.1	Legionella hackeliae genome assembly LHA, plasmid : II	AE005673.1	Caulobacter crescentus CB15, complete genome
NZ_LN999830.1	Bacillus methylotrophicus strain B25 genome assembly, plasmid : pBAMMD1	AE005674.2	Shigella flexneri 2a str. 301, complete genome
LT635651.1	Aeromonas caviae plasmid 9789_1_1, strain 9789_1_1	AE006468.2	Salmonella enterica subsp. enterica serovar Typhimurium str. LT2, complete genome
NC_007391.1	Spiroplasma citri pSci5 plasmid	AL591688.1	Sinorhizobium meliloti 1021 complete chromosome
NC_014544.1	Legionella longbeachae NSW150 plasmid pLLO	AE006470.1	Chlorobium tepidum TLS, complete genome
NC_007202.1	orf {2-kbp miniplasmid} [Bacillus thuringiensis, kurstaki HD-3a3b, Plasmid Complete, 2058 nt]	AE006914.1	Rickettsia conorii str. Malish 7, complete genome
NZ_LT222313.1	Pseudomonas sp. 58 isolate Sour cherry (Prunus cerasus) symptomatic leaf genome assembly, plasmid: p58T1	AE007317.1	Streptococcus pneumoniae R6, complete genome
NZ_LN868942.1	Nocardia farcinica genome assembly NCTC11134, plasmid : 5	AE008691.1	Thermoanaerobacter tengcongensis MB4, complete genome
LT559119.1	Nonomuraea sp. ATCC 39727 isolate nono1 genome assembly, plasmid: I	AE008692.2	Zymomonas mobilis subsp. mobilis ZM4, complete genome
NC_013200.1	Lactobacillus rhamnosus Lc 705 plasmid sequence, strain Lc 705	AE008917.1	Brucella melitensis bv. 1 str. 16M chromosome I, complete sequence
NC_008013.1	Lawsonia intracellularis PHE/MN1-00 plasmid 2	AE008918.1	Brucella melitensis 16M chromosome II, complete sequence
CP016436.1	Burkholderia sp. AD24 plasmid unnamed1 sequence	AE008922.1	Xanthomonas campestris pv. campestris str. ATCC 33913, complete genome
NZ_LT605060.1	Acinetobacter calcoaceticus strain NCTC7364 genome assembly, plasmid: 2	AE008923.1	Xanthomonas axonopodis pv. citri str. 306, complete genome
HG796382.1	Uncultured bacterium plasmid pRGI00846	AE009440.1	Chlamydophila pneumoniae TW-183, complete genome
NC_007431.1	Streptomyces venezuelae pSVH1 plasmid	AE009442.1	Xylella fastidiosa Temecula1, complete genome
NZ_LT216440.1	Klebsiella pneumoniae isolate 207M1D0-sc-2013-04-03T11:21:06Z-1606409 genome assembly, plasmid: KPN207_p4	AE009948.1	Streptococcus agalactiae 2603V/R, complete genome
NZ_CP014300.1	Klebsiella pneumoniae strain KP38731 plasmid unnamed5 sequence	AE009949.1	Streptococcus pyogenes MGAS8232, complete genome
LN898145.1	Lactobacillus oligofermentans DSM 15707 = LMG 22743 isolate LACOL genome assembly, plasmid: II	AE009951.2	Fusobacterium nucleatum subsp. nucleatum ATCC 25586, complete genome
HG796267.1	Uncultured bacterium plasmid pRGI00156	AE013218.1	Buchnera aphidicola str. Sg (Schizaphis graminum), complete genome
HG796849.1	Uncultured bacterium plasmid pRGF00221	AE013598.1	Xanthomonas oryzae pv. oryzae KACC 10331, complete genome
HG796263.1	Uncultured bacterium plasmid pRGI00117	AE014073.1	Shigella flexneri 2a str. 2457T, complete genome
NC_025162.1	Bifidobacterium longum pNAL8L plasmid	AE014074.1	Streptococcus pyogenes MGAS315, complete genome
CP016261.1	Vibrio anguillarum strain BA35 plasmid pJM1 sequence	AE014075.1	Escherichia coli CFT073, complete genome
HG796777.1	Uncultured bacterium plasmid pRGF00011	AE014133.2	Streptococcus mutans UA159, complete genome
NZ_CP020767.1	Staphylococcus lugdunensis strain C_33 plasmid pVISLISI_4 sequence	AE014184.1	Tropheryma whipplei str. Twist, complete genome
NZ_LT599050.1	Lactococcus lactis subsp. lactis strain A12 genome assembly, plasmid: pA12-1	AE014291.4	Brucella suis 1330 chromosome I, complete sequence
LT635657.1	Aeromonas veronii plasmid 9716_6_48, strain 9716_6_48	AE014292.2	Brucella suis 1330 chromosome II, complete sequence
HG796314.1	Uncultured bacterium plasmid pRGI00389	AE014295.3	Bifidobacterium longum NCC2705, complete genome
LT853883.1	Xanthomonas fragariae strain PD885 genome assembly, plasmid: pPD885-29	AE014613.1	Salmonella enterica subsp. enterica serovar Typhi Ty2, complete genome
HG796793.1	Uncultured bacterium plasmid pRGF00037	AE015451.2	Pseudomonas putida KT2440 complete genome
HG796354.1	Uncultured bacterium plasmid pRGI00651	AE015924.1	Porphyromonas gingivalis W83, complete genome
LT635659.1	Aeromonas veronii plasmid 9716_6_27, strain 9716_6_27	AE015925.1	Chlamydophila caviae GPIC, complete genome
HG796791.1	Uncultured bacterium plasmid pRGF00034	AE015927.1	Clostridium tetani E88, complete genome
NC_007392.1	Spiroplasma citri plasmid pSci6	AE015929.1	Staphylococcus epidermidis ATCC 12228, complete genome
NC_007504.1	Xanthomonas campestris pv. vesicatoria plasmid pXCV2	AE016822.1	Leifsonia xyli subsp. xyli str. CTCB07, complete genome
LT635656.1	Aeromonas veronii plasmid 9716_6_57_p2, strain 9716_6_57_p2	AE016823.1	Leptospira interrogans serovar Copenhageni str. Fiocruz L1-130, chromosome I, complete sequence
AJ272266.1	Bacillus mycoides cryptic plasmid pBMYdx	AE016824.1	Leptospira interrogans serovar Copenhageni str. Fiocruz L1-130, chromosome II, complete sequence
LN999989.1	Enterococcus faecium isolate EFE11651 genome assembly, plasmid: III	AE016825.1	Chromobacterium violaceum ATCC 12472, complete genome
HG796833.1	Uncultured bacterium plasmid pRGF00153	AE016826.1	Buchnera aphidicola str. Bp (Baizongia pistaciae), complete genome
AM410096.1	Enterococcus faecium pVEF2 plasmid	AE016827.1	Mannheimia succiniciproducens MBEL55E, complete genome
LT882699.1	Enterobacter cloacae isolate Enterobacter cloacae ENCL58 genome assembly, plasmid: I	AE016828.3	Coxiella burnetii RSA 493, complete genome
HG796262.1	Uncultured bacterium plasmid pRGI00116	AE016830.1	Enterococcus faecalis V583, complete genome
NC_007770.1	Staphylococcus haemolyticus plasmid pLNU3, isolate coa101	AE016853.1	Pseudomonas syringae pv. tomato str. DC3000, complete genome
CP016853.1	Staphylococcus aureus subsp. aureus strain 5118.N plasmid p5188.Na	AE016877.1	Bacillus cereus ATCC 14579, complete genome
CP016263.1	Vibrio anguillarum strain LMG12010 plasmid pJM1 sequence	AE016879.1	Bacillus anthracis str. Ames, complete genome
LN879484.1	Salmonella enterica subsp. enterica serovar Enteritidis plasmid pSEN-BT, strain D7795	AE016958.1	Mycobacterium avium subsp. paratuberculosis str. k10, complete genome
LT575494.1	Komagataeibacter rhaeticus strain iGEM genome assembly, plasmid: 2	AE017042.1	Yersinia pestis biovar Microtus str. 91001, complete genome
LT592147.1	Neisseria gonorrhoeae strain WHO O genome assembly, plasmid: 2	AE017125.1	Helicobacter hepaticus ATCC 51449, complete genome
HG796322.1	Uncultured bacterium plasmid pRGI00444	AE017126.1	Prochlorococcus marinus subsp. marinus str. CCMP1375 complete genome
LN681229.1	Yersinia ruckeri genome assembly RuckeriPB-H2, plasmid : pYR2	AE017143.1	Haemophilus ducreyi strain 35000HP complete genome
HG796310.1	Uncultured bacterium plasmid pRGI00361	AE017180.2	Geobacter sulfurreducens PCA, complete genome
NC_025013.1	Escherichia coli kanamycin resistance plasmid pUB2380	AE017194.1	Bacillus cereus ATCC 10987, complete genome
NC_013957.1	Erwinia amylovora CFBP1430 plasmid pEA29	AE017196.1	Wolbachia endosymbiont of Drosophila melanogaster, complete genome
HG796340.1	Uncultured bacterium plasmid pRGI00546	AE017197.1	Rickettsia typhi str. Wilmington, complete genome
NZ_CP014481.1	Kocuria turfanensis strain HO-9042 plasmid unnamed1 sequence	AE017198.1	Lactobacillus johnsonii NCC 533, complete genome
CP016265.1	Vibrio anguillarum strain VA1 plasmid pJM1 sequence	AE017220.1	Salmonella enterica subsp. enterica serovar Choleraesuis str. SC-B67, complete genome
LT599585.1	Pseudomonas veronii 1YdBTEX2 genome assembly, plasmid: PVE_plasmid	AE017221.1	Thermus thermophilus HB27, complete genome
AJ271879.1	Uncultured eubacterium plasmid pIE1130	AE017223.1	Brucella abortus biovar 1 str. 9-941 chromosome I, complete sequence
LT174531.1	Shigella sonnei plasmid pEG430-2, strain EG0430	AE017224.1	Brucella abortus biovar 1 str. 9-941 chromosome II, complete sequence
HG796848.1	Uncultured bacterium plasmid pRGF00211	AE017225.1	Bacillus anthracis str. Sterne, complete genome
HG796347.1	Uncultured bacterium plasmid pRGI00606	AE017226.1	Treponema denticola ATCC 35405, complete genome
AJ863570.1	Uncultured bacterium IncP-1beta multiresistance plasmid pB8	AE017243.1	Mycoplasma hyopneumoniae J, complete genome
HG796447.1	Uncultured bacterium plasmid pRGI01272	AE017244.1	Mycoplasma hyopneumoniae 7448, complete genome
NC_007182.1	Sodalis glossinidius pSG1 plasmid from Glossina austeni	AE017245.1	Mycoplasma synoviae 53, complete genome
LN828719.1	endosymbiont DhMRE of Dentiscutata heterogama genome assembly DhMREa, plasmid : 2	AE017262.2	Listeria monocytogenes str. 4b F2365, complete genome
HG796781.1	Uncultured bacterium plasmid pRGF00020	AE017263.1	Mesoplasma florum L1 complete genome
HG796788.1	Uncultured bacterium plasmid pRGF00030	AE017282.2	Methylococcus capsulatus str. Bath, complete genome
HG796795.1	Uncultured bacterium plasmid pRGF00040	AE017283.1	Propionibacterium acnes KPA171202, complete genome
NZ_LN890286.1	Buchnera aphidicola (Tuberolachnus salignus) strain BTs genome assembly, plasmid: pLeu	AE017308.1	Mycoplasma mobile 163K complete genome
LT591903.1	Neisseria gonorrhoeae strain WHO L genome assembly, plasmid: 3	AE017321.1	Wolbachia endosymbiont strain TRS of Brugia malayi, complete genome
FM252033.1	Streptococcus suis BM407 plasmid pBM407, strain BM407	AE017332.1	Mycoplasma hyopneumoniae 232, complete genome
AM947677.1	Rhodococcus equi vapA-type virulence plasmid (pVAPA1037), strain 103S	AE017333.1	Bacillus licheniformis DSM 13 = ATCC 14580, complete genome
AJ224742.1	Moraxella sp. TAC 125 plasmid pMtBL	AE017334.2	Bacillus anthracis str. 'Ames Ancestor', complete genome
HG796814.1	Uncultured bacterium plasmid pRGF00102	AE017340.1	Idiomarina loihiensis L2TR, complete genome
HG796335.1	Uncultured bacterium plasmid pRGI00505	AE017354.1	Legionella pneumophila subsp. pneumophila str. Philadelphia 1, complete genome
NC_007621.1	Staphylococcus saprophyticus pSES22 plasmid, isolate 44	AE017355.1	Bacillus thuringiensis serovar konkukian str. 97-27, complete genome
HG796418.1	Uncultured bacterium plasmid pRGI01042	AE000511.1	Helicobacter pylori 26695, complete genome
NC_007769.1	Staphylococcus simulans plasmid pLNU2, isolate 184/61	AE000512.1	Thermotoga maritima MSB8, complete genome
NC_025196.1	Streptococcus thermophilus pER1-2 plasmid ORF1, ORF2, ORF3, ORF4 and ORF5 DNA	AE000513.1	Deinococcus radiodurans R1 chromosome 1, complete sequence
X71400.2	Ralstonia metallidurans CH34 plasmid pMOL30	AE001825.1	Deinococcus radiodurans R1 chromosome 2, complete sequence
NC_017336.1	Staphylococcus aureus subsp. aureus ST398 pS0385-3 plasmid, isolate SO385	AE000516.2	Mycobacterium tuberculosis CDC1551, complete genome
HG796257.1	Uncultured bacterium plasmid pRGI00071	AE000520.1	Treponema pallidum subsp. pallidum str. Nichols complete genome
HG796307.1	Uncultured bacterium plasmid pRGI00351	AE000657.1	Aquifex aeolicus VF5, complete genome
HG796829.1	Uncultured bacterium plasmid pRGF00146	AE000783.1	Borrelia burgdorferi B31, complete genome
NZ_CP009580.1	Escherichia coli FAP1 plasmid unnamed 2 sequence	AE001273.1	Chlamydia trachomatis D/UW-3/CX, complete genome
NZ_CP018422.1	Acinetobacter baumannii strain XDR-BJ83 plasmid pBJ83 sequence	AE001363.1	Chlamydophila pneumoniae CWL029, complete genome
NC_017723.1	Escherichia coli ETEC H10407 p58 plasmid	AE001437.1	Clostridium acetobutylicum ATCC 824, complete genome
NZ_LN824138.1	Klebsiella pneumoniae genome assembly MS6671.v1, plasmid : _Plasmid_E_Kpneumoniae_MS6671	AE001439.1	Helicobacter pylori J99, complete genome
NZ_LN868944.1	Salmonella enterica subsp. enterica serovar Senftenberg genome assembly NCTC10384, plasmid : 2	AE002098.2	Neisseria meningitidis MC58, complete genome
HG796438.1	Uncultured bacterium plasmid pRGI01209	BA000007.2	Escherichia coli O157:H7 str. Sakai DNA, complete genome
NZ_CP021884.1	Alcaligenes faecalis strain BDB4 plasmid pZD02 sequence	BA000021.3	Wigglesworthia glossinidia endosymbiont of Glossina brevipalpis DNA, complete genome
NZ_LT216437.1	Klebsiella pneumoniae isolate 207M1D0-sc-2013-04-03T11:21:06Z-1606409 genome assembly, plasmid: KPN207_p1	CP000233.1	Lactobacillus salivarius UCC118, complete genome
NC_017334.1	Staphylococcus aureus subsp. aureus ST398 pS0385-1 plasmid, isolate SO385	CP000605.1	Bifidobacterium longum DJO10A, complete genome
LN867111.1	Estrella lausannensis genome assembly Estrella lausannensis V1, plasmid : 1	AJ749949.2	Francisella tularensis subsp. tularensis SCHU S4 complete genome
AM947676.1	Rhodococcus equi vapB-type virulence plasmid (pVAPB1593), strain PAM1593	AJ938182.1	Staphylococcus aureus RF122 complete genome
NZ_LT838197.1	Escherichia coli isolate WI1 isolate genome assembly, plasmid: pWI1-KPC3	AJ965256.1	Dehalococcoides sp. CBDB1 complete genome
NZ_LN999836.1	Enterobacteriaceae bacterium symbiont of Trionymus perrisii isolate HETPER genome assembly, plasmid: II	AL009126.3	Bacillus subtilis subsp. subtilis str. 168 complete genome
NC_004849.1	Lactobacillus delbrueckii subsp. lactis plasmid pJBL2	AL590842.1	Yersinia pestis CO92 complete genome
HG796443.1	Uncultured bacterium plasmid pRGI01240	AL111168.1	Campylobacter jejuni subsp. jejuni NCTC 11168 complete genome
LN681230.1	Yersinia ruckeri genome assembly RuckeriPB-H2, plasmid : pYR3	AL157959.1	Neisseria meningitidis serogroup A strain Z2491 complete genome
AJ272077.1	Leuconostoc mesenteroides subsp. mesenteroides cryptic plasmid pTXL1	AL646052.1	Ralstonia solanacearum GMI1000 chromosome complete sequence
HG796778.1	Uncultured bacterium plasmid pRGF00013	AL954747.1	Nitrosomonas europaea ATCC 19718, complete genome
HG796405.1	Uncultured bacterium plasmid pRGI00953	AM039952.1	Xanthomonas campestris pv. vesicatoria complete genome
NZ_LN890519.1	Salmonella enterica subsp. enterica serovar Weltevreden genome assembly 10259, plasmid : 2	AM180355.1	Clostridium difficile 630 complete genome
NZ_LN868945.1	Salmonella enterica subsp. enterica serovar Senftenberg genome assembly NCTC10384, plasmid : 3	AM181176.4	Pseudomonas fluorescens SBW25 complete genome
HG796356.1	Uncultured bacterium plasmid pRGI00686	AM233362.1	Francisella tularensis subsp. holarctica LVS complete genome
NZ_CP022146.1	Klebsiella pneumoniae 704SK6 plasmid p704SK6_3	AM236080.1	Rhizobium leguminosarum bv. viciae chromosome complete genome, strain 3841
NZ_LN614829.1	Legionella fallonii LLAP-10 genome assembly LFA, plasmid : III	AM260479.1	Ralstonia eutropha H16 chromosome 1
HG796338.1	Uncultured bacterium plasmid pRGI00535	AM260480.1	Ralstonia eutropha H16 chromosome 2
HG796810.1	Uncultured bacterium plasmid pRGF00092	AM260522.1	Helicobacter acinonychis str. Sheeba complete genome, strain Sheeba
NZ_CP019441.1	Edwardsiella piscicida strain ETW41 plasmid pETW41 sequence	AM286280.1	Francisella tularensis subsp. tularensis strain FSC 198 complete genome
LT635652.1	Aeromonas caviae plasmid 9789_1_13, strain 9789_1_13	AM286415.1	Yersinia enterocolitica subsp. enterocolitica 8081 complete genome
NC_017722.1	Escherichia coli ETEC H10407 p666 plasmid	AM286690.1	Alcanivorax borkumensis SK2, complete genome
KM052221.1	Escherichia coli strain H06 TF plasmid pH06TF sequence	AM295007.1	Streptococcus pyogenes Manfredo complete genome
HG796804.1	Uncultured bacterium plasmid pRGF00068	AM295250.1	Staphylococcus carnosus subsp. carnosus TM300 complete genome
AM931300.1	Enterococcus faecium pVEF3 plasmid	AM406671.1	Lactococcus lactis subsp. cremoris MG1363, complete genome
LT635660.1	Aeromonas dhakensis plasmid 9716_6_24, strain 9716_6_24	AM408590.1	Mycobacterium bovis BCG Pasteur 1173P2, complete genome
HG796812.1	Uncultured bacterium plasmid pRGF00097	AM421808.1	Neisseria meningitidis serogroup C FAM18 complete genome
LT174529.1	Escherichia coli plasmid E873p3, strain E873	AM747720.1	Burkholderia cenocepacia J2315 chromosome 1, complete genome
NC_007098.1	Actinobacillus pleuropneumoniae pKMA2425 plasmid	AM747721.1	Burkholderia cenocepacia J2315 chromosome 2, complete genome
NZ_LN831788.1	Streptomyces leeuwenhoekii genome assembly sleC34, plasmid : pSLE1	AM747722.1	Burkholderia cenocepacia J2315 chromosome 3, complete genome
CP016255.1	Vibrio anguillarum strain 91-7154 plasmid pJM1	AM933172.1	Salmonella enterica subsp. enterica serovar Enteritidis str. P125109 complete genome
LT592151.1	Neisseria gonorrhoeae strain WHO_V genome assembly, plasmid: 2	AM933173.1	Salmonella enterica subsp. enterica serovar Gallinarum str. 287/91 complete genome
HG796796.1	Uncultured bacterium plasmid pRGF00045	AM946015.1	Streptococcus uberis 0140J complete genome
NC_006374.1	Bartonella grahamii cryptic plasmid pBRG1	AM946981.2	Escherichia coli BL21(DE3), complete genome
LT559120.1	Nonomuraea sp. ATCC 39727 isolate nono1 genome assembly, plasmid: III	AM990992.1	Staphylococcus aureus subsp. aureus ST398 complete genome
LT838201.1	Escherichia coli isolate WI2 isolate genome assembly, plasmid: pWI2-mcr	BA000003.2	Buchnera aphidicola str. APS (Acyrthosiphon pisum) genomic DNA, complete sequence
LN680000.1	[Clostridium] sordellii genome assembly ATCC9714_, plasmid : pCS2	BA000012.4	Mesorhizobium loti MAFF303099 DNA, complete genome
AJ628941.1	Lactobacillus plantarum p256 plasmid	BA000013.4	Mesorhizobium loti MAFF303099 pMLa DNA, complete genome
NZ_CP020430.1	Streptococcus sp. FDAARGOS_192 plasmid unnamed2 sequence	BA000018.3	Staphylococcus aureus subsp. aureus N315 DNA, complete genome
LN679999.1	[Clostridium] sordellii genome assembly ATCC9714_, plasmid : pCS1	BA000017.4	Staphylococcus aureus subsp. aureus Mu50 DNA, complete genome
HG796329.1	Uncultured bacterium plasmid pRGI00478	BA000016.3	Clostridium perfringens str. 13 DNA, complete genome
HG796801.1	Uncultured bacterium plasmid pRGF00065	BA000019.2	Nostoc sp. PCC 7120 DNA, complete genome
NC_007097.1	Actinobacillus porcitonsillarum pKMA757 plasmid	BA000022.2	Synechocystis sp. PCC 6803 DNA, complete genome
NZ_CP009833.1	Yersinia pestis strain KIM5 plasmid pPCP sequence	BA000037.2	Vibrio vulnificus YJ016 DNA, chromosome I, complete sequence
HG796296.1	Uncultured bacterium plasmid pRGI00277	BA000038.2	Vibrio vulnificus YJ016 DNA, chromosome II, complete sequence
NZ_CP016037.1	Escherichia coli isolate Co6114 plasmid pC06114_3 sequence	BA000030.4	Streptomyces avermitilis MA-4680 = NBRC 14893 DNA, complete genome
LT838203.1	Escherichia coli isolate WI2 isolate genome assembly, plasmid: pWI2-incFII	BA000043.1	Geobacillus kaustophilus HTA426 DNA, complete genome
LT635658.1	Aeromonas caviae plasmid 9716_6_41, strain 9716_6_41	AP006618.1	Nocardia farcinica IFM 10152 DNA, complete genome
HG796352.1	Uncultured bacterium plasmid pRGI00634	AP006627.1	Bacillus clausii KSM-K16 DNA, complete genome
AP002527.1	Escherichia coli plasmid R721 genomic DNA, comlete sequence	AP006628.2	Onion yellows phytoplasma OY-M DNA, complete genome
NZ_CP017131.1	Borrelia miyamotoi strain CT13-2396 plasmid cp5 sequence	AP006716.1	Staphylococcus haemolyticus JCSC1435 DNA, complete genome
LN809998.1	Pseudomonas aeruginosa genome assembly PAMH19, plasmid pPAMH19, plasmid : pPAMH19	AP006725.1	Klebsiella pneumoniae subsp. pneumoniae NTUH-K2044 DNA, complete genome
NZ_LN554849.1	Aliivibrio wodanis genome assembly AWOD1, plasmid : pAWOD150	AP006840.1	Symbiobacterium thermophilum IAM 14863 DNA, complete genome
AM048832.1	Uncultured bacterium mercury resistance plasmid pTP6	AP006841.1	Bacteroides fragilis YCH46 DNA, complete genome
AJ888003.1	Staphylococcus pSTE2 plasmid	AP006861.1	Chlamydia felis Fe/C-56 Fe/C-56 DNA, complete genome
NC_009479.1	Clavibacter michiganensis subsp. michiganensis NCPPB 382, plasmid pCM2	AP007255.1	Magnetospirillum magneticum AMB-1 DNA, complete genome
HG796808.1	Uncultured bacterium plasmid pRGF00088	AP007281.1	Lactobacillus reuteri JCM 1112 DNA, complete genome
HG796373.1	Uncultured bacterium plasmid pRGI00811	AP008229.1	Xanthomonas oryzae pv. oryzae MAFF 311018 DNA, complete genome
NZ_LN890334.1	Leuconostoc gelidum subsp. gasicomitatum KG16-1 genome assembly Leuconostoc gelidum subsp. gasicomitatum KG16-1, plasmid : IV	AP008230.1	Desulfitobacterium hafniense Y51 DNA, complete genome
NC_011602.1	Escherichia coli 0127:H6 E2348/69 plasmid pE2348-2, strain E2348/69	AP008231.1	Synechococcus elongatus PCC 6301 DNA, complete genome
HG796850.1	Uncultured bacterium plasmid pRGF00222	AP008232.1	Sodalis glossinidius str. 'morsitans' DNA, complete genome
NZ_CP014296.1	Klebsiella pneumoniae strain KP38731 plasmid unnamed11 sequence	AP008957.1	Rhodococcus erythropolis PR4 DNA, complete genome
NC_004338.1	Aeromonas salmonicida subsp. salmonicida pAsal1 plasmid	AP008934.1	Staphylococcus saprophyticus subsp. saprophyticus ATCC 15305 DNA, complete genome
NC_007167.1	Staphylococcus pasteuri plasmid pSP187	AP008937.1	Lactobacillus fermentum IFO 3956 DNA, complete genome
LN850163.1	Escherichia coli plasmid pI1-34TF, strain I1-34	AP008955.1	Brevibacillus brevis NBRC 100599 DNA, complete genome
LT853881.1	Xanthomonas fragariae strain NBC2815 genome assembly, plasmid: pNBC2815-21	AP008971.1	Finegoldia magna ATCC 29328 DNA, complete genome
HG796312.1	Uncultured bacterium plasmid pRGI00363	AP008981.1	Orientia tsutsugamushi str. Ikeda DNA, complete genome
NC_008012.1	Lawsonia intracellularis PHE/MN1-00 plasmid 1	AP009044.1	Corynebacterium glutamicum R DNA, complete genome
NZ_LN614828.1	Legionella fallonii LLAP-10 genome assembly LFA, plasmid : II	AP009048.1	Escherichia coli str. K-12 substr. W3110 DNA, complete genome
NZ_CP022144.1	Klebsiella pneumoniae 704SK6 plasmid p704SK6_1	AP009049.1	Clostridium kluyveri NBRC 12016 DNA, complete genome
NC_010813.1	Corynebacterium aurimucosum plasmid pET44827, strain DSM 44827	AP009152.1	Kocuria rhizophila DC2201 DNA, complete genome
HG796304.1	Uncultured bacterium plasmid pRGI00342	AP009153.1	Gemmatimonas aurantiaca T-27 DNA, complete genome
LN890657.1	Ardenticatena sp. Cfx-K strain Cfx-K genome assembly, plasmid: III	AP009178.1	Nitratiruptor sp. SB155-2 genomic DNA, complete genome
HG796394.1	Uncultured bacterium plasmid pRGI00891	AP009179.1	Sulfurovum sp. NBC37-1 genomic DNA, complete genome
LT591905.1	Neisseria gonorrhoeae strain WHO M genome assembly, plasmid: 2	AP009180.1	Candidatus Carsonella ruddii PV DNA, complete genome
NC_009478.1	Clavibacter michiganensis subsp. michiganensis NCPPB 382, plasmid pCM1	AP009240.1	Escherichia coli SE11 DNA, complete genome
NZ_CP018396.1	Burkholderia pseudomallei strain 2013746776 plasmid p1 sequence	AP009247.1	Candidatus Vesicomyosocius okutanii HA DNA, complete genome
LN854560.1	Sodalis glossinidius str. 'morsitans' isolate B4 genome assembly, plasmid: pSG3	AP009256.1	Bifidobacterium adolescentis ATCC 15703 DNA, complete genome
HG796787.1	Uncultured bacterium plasmid pRGF00029	AP009324.1	Staphylococcus aureus subsp. aureus Mu3 DNA, complete genome
AJ250233.1	Propionibacterium jensenii plasmid pLME106	AP009351.1	Staphylococcus aureus subsp. aureus str. Newman DNA, complete genome
HG796345.1	Uncultured bacterium plasmid pRGI00580	AP009378.1	Escherichia coli SE15 DNA, complete genome
HG796416.1	Uncultured bacterium plasmid pRGI01031	AP009380.1	Porphyromonas gingivalis ATCC 33277 DNA, complete genome
HG796818.1	Uncultured bacterium plasmid pRGF00112	AP009384.1	Azorhizobium caulinodans ORS 571 DNA, complete genome
NZ_LN831028.1	Fusobacterium nucleatum subsp. polymorphum genome assembly NCTC10562, plasmid : 2	AP009385.1	Burkholderia multivorans ATCC 17616 DNA, complete genome, chromosome 1
LT575491.1	Serratia marcescens isolate PWN146_assembly genome assembly, plasmid: PWN146p1	AP009386.1	Burkholderia multivorans ATCC 17616 genomic DNA, complete genome, chromosome 2
HG796590.1	Uncultured bacterium plasmid pRGI01759	AP009387.1	Burkholderia multivorans ATCC 17616 genomic DNA, complete genome, chromosome 3
X02166.1	Staphylococcus plasmid pC221	AP009389.1	Pelotomaculum thermopropionicum SI DNA, complete genome
AJ243967.1	Bacillus mycoides pBMY1 plasmid	AP009484.1	Macrococcus caseolyticus JCSC5402 DNA, complete genome
HG796278.1	Uncultured bacterium plasmid pRGI00192	AP009493.1	Streptomyces griseus subsp. griseus NBRC 13350 DNA, complete genome
HG796367.1	Uncultured bacterium plasmid pRGI00788	AP009552.1	Microcystis aeruginosa NIES-843 DNA, complete genome
NZ_LN890523.1	Salmonella enterica subsp. enterica serovar Weltevreden genome assembly 98_11262, plasmid : 2	AP010656.1	Candidatus Azobacteroides pseudotrichonymphae genomovar. CFP2 DNA, complete genome
HG796274.1	Uncultured bacterium plasmid pRGI00185	AP010904.1	Desulfovibrio magneticus RS-1 DNA, complete genome
NC_025010.1	Escherichia coli plasmid pCAPs	AP010918.1	Mycobacterium bovis BCG str. Tokyo 172 DNA, complete genome
NZ_CP019345.1	Nonlabens spongiae strain JCM 13191 plasmid unnamed1 sequence	AP010935.1	Streptococcus dysgalactiae subsp. equisimilis GGS_124 DNA, complete genome
NC_010420.1	Geobacillus stearothermophilus plasmid pGS18, strain 18	AP010946.1	Azospirillum sp. B510 DNA, complete genome
Y11173.1	Bacillus thuringiensis plasmid DNA ORF1-ORF4, ORF6-ORF10, ORF14 and ORF18	AP010958.1	Escherichia coli O103:H2 str. 12009 DNA, complete genome
HG796811.1	Uncultured bacterium plasmid pRGF00093	AP010960.1	Escherichia coli O111:H- str. 11128 DNA, complete genome
FM865438.1	Chlamydia trachomatis plasmid pJALI, strain Jali20, serovar B	AP011112.1	Hydrogenobacter thermophilus TK-6 DNA, complete genome
LT882698.1	Klebsiella pneumoniae strain Klebsiella pneumoniae KLPN57 genome assembly, plasmid: I	AP011115.1	Rhodococcus opacus B4 DNA, complete genome
LT635650.1	Aeromonas enteropelogenes plasmid 9789_1_48, strain 9789_1_48	AP011121.1	Acetobacter pasteurianus IFO 3283-01 DNA, complete genome
CP016267.1	Vibrio anguillarum strain VIB 93 plasmid pJM1 sequence	AP011128.1	Acetobacter pasteurianus IFO 3283-03 DNA, complete genome
NC_007095.1	Actinobacillus porcitonsillarum pIMD50 plasmid	AP011135.1	Acetobacter pasteurianus IFO 3283-07 DNA, complete genome
NC_007183.1	Sodalis glossinidius pSG1 plasmid from Glossina palpalis palpalis	AP011142.1	Acetobacter pasteurianus IFO 3283-22 DNA, complete genome
HG796851.1	Uncultured bacterium plasmid pRGF00226	AP011149.1	Acetobacter pasteurianus IFO 3283-26 DNA, complete genome
HG796343.1	Uncultured bacterium plasmid pRGI00557	AP011156.1	Acetobacter pasteurianus IFO 3283-32 DNA, complete genome
AJ132618.1	Yersinia enterocolitica cryptic plasmid p29807	AP011163.1	Acetobacter pasteurianus IFO 3283-01-42C DNA, complete genome
LN901634.1	Bradyrhizobium sp. G22 genome assembly, plasmid: I	AP011170.1	Acetobacter pasteurianus IFO 3283-12 DNA, complete genome
LN623683.2	Salmonella enterica IncI2 plasmid genome sequence, strain STH21	AP011529.1	Deferribacter desulfuricans SSM1 DNA, complete genome
NC_010408.1	Clavibacter michiganensis subsp. sepedonicus plasmid pCSL1	AP011540.1	Rothia mucilaginosa DY-18 DNA, complete genome
LN811400.1	Xanthomonas campestris pv. campestris genome assembly B1459, plasmid : I	AP011548.1	Lactobacillus rhamnosus ATCC 53103 DNA, complete genome
NC_015708.1	Pseudoalteromonas sp. SANK 73390 plasmid pTML1 carrying thiomarinol biosynthesis cluster	AE015928.1	Bacteroides thetaiotaomicron VPI-5482, complete genome
LN999988.1	Enterococcus faecium isolate EFE11651 genome assembly, plasmid: II	BA000004.3	Bacillus halodurans C-125 DNA, complete genome
NZ_LT216438.1	Klebsiella pneumoniae isolate 207M1D0-sc-2013-04-03T11:21:06Z-1606409 genome assembly, plasmid: KPN207_p2	BA000008.3	Chlamydophila pneumoniae J138 genomic DNA, complete sequence
NZ_LN890526.1	Salmonella enterica subsp. enterica serovar Weltevreden genome assembly 99_3134, plasmid : 3	BA000026.2	Mycoplasma penetrans HF-2 DNA, complete genome
LT174530.1	Shigella sonnei plasmid pEG430-1, strain EG0430	BA000028.3	Oceanobacillus iheyensis HTE831 DNA, complete genome
NC_025156.1	Arthrobacter sp. plasmid pA3	BA000033.2	Staphylococcus aureus subsp. aureus MW2 DNA, complete genome
LT591906.1	Neisseria gonorrhoeae strain WHO M genome assembly, plasmid: 3	BA000034.2	Streptococcus pyogenes SSI-1 DNA, complete genome
NC_010608.1	Exiguobacterium arabatum pEspB plasmid	BA000035.2	Corynebacterium efficiens YS-314 DNA, complete genome
NZ_LT546646.1	Bordetella trematum strain H044680328 genome assembly, plasmid: 2	BA000036.3	Corynebacterium glutamicum ATCC 13032 DNA, complete genome
NC_009703.1	Vibrio vulnificus pC4602-2 plasmid	BA000039.2	Thermosynechococcus elongatus BP-1 DNA, complete genome
NZ_CP020938.1	Bacillus cereus strain BC-AK plasmid pBC244 sequence	BA000040.2	Bradyrhizobium diazoefficiens USDA 110 DNA, complete genome
HG796638.1	Uncultured bacterium plasmid pRGI01884	BA000045.2	Gloeobacter violaceus PCC 7421 DNA, complete genome
NZ_CP016005.1	Burkholderia sp. KK1 plasmid pkk4 sequence	BK006741.1	TPA_asm: Francisella tularensis subsp. holarctica OSU18, complete genome
LN908214.1	Clostridium beijerinckii isolate C. beijerinckii DSM 6423 genome assembly, plasmid: II	BX293980.2	Mycoplasma mycoides subsp. mycoides SC str. PG1, complete genome
FM865437.1	Chlamydia trachomatis plasmid pCTB, strain B/TZ1A828/OT, serovar B	BX548174.1	Prochlorococcus marinus MED4 complete genome
NZ_CP019665.1	Burkholderia cenocepacia strain VC2307 plasmid unnamed1 sequence	BX548175.1	Prochlorococcus marinus MIT9313 complete genome
NC_017724.1	Escherichia coli ETEC H10407 p948 plasmid	BX571856.1	Staphylococcus aureus subsp. aureus strain MRSA252, complete genome
NZ_CP009845.1	Yersinia enterocolitica strain 8081 plasmid pYV sequence	BX571857.1	Staphylococcus aureus strain MSSA476, complete genome
AM296544.1	Enterococcus faecium pVEF1 plasmid	BX571965.1	Burkholderia pseudomallei strain K96243, chromosome 1, complete sequence
HG796817.1	Uncultured bacterium plasmid pRGF00107	BX571966.1	Burkholderia pseudomallei strain K96243, chromosome 2, complete sequence
HG796855.1	Uncultured bacterium plasmid pRGF00247	BX950851.1	Erwinia carotovora subsp. atroseptica SCRI1043, complete genome
NC_022436.1	Desulfovibrio gigas DSM 1382 = ATCC 19364 plasmid sequence	CP000001.1	Bacillus cereus E33L, complete genome
NZ_CP010012.1	Bacillus thuringiensis serovar kurstaki strain HD 1 plasmid unnamed9 sequence	CP000002.3	Bacillus licheniformis ATCC 14580, complete genome
NZ_CP016168.1	Enterococcus faecium strain ISMMS_VRE_11 plasmid ISMMS_VRE11_p5 sequence	CP000003.1	Streptococcus pyogenes MGAS10394, complete genome
HG796359.1	Uncultured bacterium plasmid pRGI00727	CP000009.1	Gluconobacter oxydans 621H, complete genome
NC_013972.1	Erwinia amylovora ATCC 49946 plasmid 1	CP000010.1	Burkholderia mallei ATCC 23344 chromosome 1, complete sequence
NC_017721.1	Escherichia coli ETEC H10407 p52 plasmid	CP000011.2	Burkholderia mallei ATCC 23344 chromosome 2, complete sequence
CP020550.1	Streptococcus pneumoniae strain Hu17 plasmid pSpn_Hu17 sequence	CP000012.1	Helicobacter pylori 51, complete genome
NC_025165.1	Lactobacillus hilgardii plasmid pLAB1000 or pHL1 sequence	CP000016.1	Candidatus Blochmannia pennsylvanicus str. BPEN, complete genome
NC_009716.1	Escherichia sp. Sflu5 cryptic plasmid pAK51	CP000017.2	Streptococcus pyogenes MGAS5005, complete genome
HG796820.1	Uncultured bacterium plasmid pRGF00116	CP000436.1	Haemophilus somnus 129PT, complete genome
NZ_CP022145.1	Klebsiella pneumoniae 704SK6 plasmid p704SK6_2	CP000020.2	Vibrio fischeri ES114 chromosome I, complete sequence
LT838204.1	Escherichia coli isolate WI2 isolate genome assembly, plasmid: pWI2-incI1	CP000021.2	Vibrio fischeri ES114 chromosome II, complete sequence
HG796779.1	Uncultured bacterium plasmid pRGF00015	CP000023.1	Streptococcus thermophilus LMG 18311, complete genome
HG796827.1	Uncultured bacterium plasmid pRGF00143	CP000024.1	Streptococcus thermophilus CNRZ1066, complete genome
HG796799.1	Uncultured bacterium plasmid pRGF00058	CP000025.1	Campylobacter jejuni RM1221, complete genome
FN390948.1	Staphylococcus aureus subsp. aureus ST398 plasmid pKKS627, isolate 627	CP000026.1	Salmonella enterica subsp. enterica serovar Paratyphi A str. ATCC 9150, complete genome
AM905950.1	Yersinia enterocolitica plasmid pYE854, strain 29854	CP000027.1	Dehalococcoides mccartyi 195, complete genome
HG796822.1	Uncultured bacterium plasmid pRGF00121	CP000029.1	Staphylococcus epidermidis RP62A, complete genome
AJ512814.1	Staphylococcus aureus pNVH01 plasmid	CP000030.1	Anaplasma marginale str. St. Maries, complete genome
NC_007185.1	Sodalis glossinidius pSG2 plasmid from Glossina austini	CP000031.2	Ruegeria pomeroyi DSS-3, complete genome
HG796807.1	Uncultured bacterium plasmid pRGF00086	CP000033.3	Lactobacillus acidophilus NCFM, complete genome
NC_008352.1	Staphylococcus chromogenes pLNU8 plasmid	CP000034.1	Shigella dysenteriae Sd197, complete genome
HG796366.1	Uncultured bacterium plasmid pRGI00782	CP000036.1	Shigella boydii Sb227, complete genome
NC_025154.1	Streptococcus thermophilus plasmid pSt0 ORF1, ORF2, ORF3, ORF4, ORF5 and ORF6 DNA	CP000046.1	Staphylococcus aureus subsp. aureus COL, complete genome
NZ_LN999834.1	Enterobacteriaceae bacterium symbiont of Maconellicoccus hirsutus isolate DEMHIR genome assembly, plasmid: II	CP000049.1	Borrelia turicatae 91E135, complete genome
AJ884726.1	Pasteurella multocida pCCK647 plasmid, isolate 6647	CP000050.1	Xanthomonas campestris pv. campestris str. 8004, complete genome
HG796577.1	Uncultured bacterium plasmid pRGI01704	CP000051.1	Chlamydia trachomatis A/HAR-13, complete genome
NZ_LN997847.1	Acinetobacter baumannii genome assembly R2091, plasmid : II	CP000053.1	Rickettsia felis URRWXCal2, complete genome
NC_007768.1	Staphylococcus chromogenes plasmid pLNU1, isolate TS1	CP000056.1	Streptococcus pyogenes MGAS6180, complete genome
AJ716330.1	Lactobacillus plantarum plasmid pPB1	CP000057.2	Haemophilus influenzae 86-028NP, complete genome
LT592149.1	Neisseria gonorrhoeae strain WHO O genome assembly, plasmid: 4	CP000058.1	Pseudomonas savastanoi pv. phaseolicola 1448A, complete genome
HG796852.1	Uncultured bacterium plasmid pRGF00232	CP000061.1	Aster yellows witches'-broom phytoplasma AYWB, complete genome
HG796830.1	Uncultured bacterium plasmid pRGF00147	CP000075.1	Pseudomonas syringae pv. syringae B728a, complete genome
HG796400.1	Uncultured bacterium plasmid pRGI00937	CP000076.1	Pseudomonas protegens Pf-5, complete genome
HG796332.1	Uncultured bacterium plasmid pRGI00484	CP000082.1	Psychrobacter arcticus 273-4, complete genome
HG796331.1	Uncultured bacterium plasmid pRGI00483	CP000083.1	Colwellia psychrerythraea 34H, complete genome
NC_007387.1	Spiroplasma citri pSci1 plasmid	CP000084.1	Candidatus Pelagibacter ubique HTCC1062, complete genome
NC_004339.1	Aeromonas salmonicida subsp. salmonicida pAsal2 plasmid	CP000086.1	Burkholderia thailandensis E264 chromosome I, complete sequence
NZ_LN831038.1	Staphylococcus aureus genome assembly NCTC13435, plasmid : 3	CP000085.1	Burkholderia thailandensis E264 chromosome II, complete sequence
NZ_CP020939.1	Bacillus cereus strain BC-AK plasmid pBC52 sequence	CP000087.1	Rickettsia bellii RML369-C, complete genome
HG796769.1	Uncultured bacterium plasmid pRGF00001	CP000088.1	Thermobifida fusca YX, complete genome
HG796403.1	Uncultured bacterium plasmid pRGI00947	CP000089.1	Dechloromonas aromatica RCB, complete genome
AJ566638.1	Streptococcus thermophilus pt38 plasmid	CP000094.2	Pseudomonas fluorescens Pf0-1, complete genome
HG796436.1	Uncultured bacterium plasmid pRGI01207	CP000095.2	Prochlorococcus marinus str. NATL2A, complete genome
LT635662.1	Aeromonas caviae plasmid 9716_6_18, strain 9716_6_18	CP000096.1	Chlorobium luteolum DSM 273, complete genome
AJ277653.1	Escherichia coli plasmid pGBG1	CP000097.1	Synechococcus sp. CC9902, complete genome
HG796449.1	Uncultured bacterium plasmid pRGI01289	CP000100.1	Synechococcus elongatus PCC 7942, complete genome
LT635649.1	Aeromonas hydrophila plasmid 9716_6_13, strain 9716_6_13	CP000107.1	Ehrlichia canis str. Jake, complete genome
NC_009624.1	Actinobacillus porcitonsillarum pKMA202 plasmid	CP000108.1	Chlorobium chlorochromatii CaD3, complete genome
HG796360.1	Uncultured bacterium plasmid pRGI00731	CP000109.2	Thiomicrospira crunogena XCL-2, complete genome
NZ_CP018862.1	Acinetobacter baumannii strain 11510 plasmid sequence	CP000110.1	Synechococcus sp. CC9605, complete genome
NZ_CP007239.1	Ensifer adhaerens OV14 plasmid pOV14b sequence	CP000111.1	Prochlorococcus marinus str. MIT 9312, complete genome
NZ_LT222314.1	Pseudomonas sp. 58 isolate Sour cherry (Prunus cerasus) symptomatic leaf genome assembly, plasmid: p58T2	CP000112.1	Desulfovibrio alaskensis G20, complete genome
AM399082.1	Staphylococcus chromogenes pLNU9 plasmid	CP000113.1	Myxococcus xanthus DK 1622, complete genome
NC_023385.1	Staphylococcus aureus plasmid pSWS2889, strain MRSA ST398, isolate 1110902889	CP000114.1	Streptococcus agalactiae A909, complete genome
LT592148.1	Neisseria gonorrhoeae strain WHO O genome assembly, plasmid: 3	CP000115.1	Nitrobacter winogradskyi Nb-255, complete genome
HG796324.1	Uncultured bacterium plasmid pRGI00460	CP000116.1	Thiobacillus denitrificans ATCC 25259, complete genome
HG796610.1	Uncultured bacterium plasmid pRGI01809	CP000123.1	Mycoplasma capricolum subsp. capricolum ATCC 27343, complete genome
HG796843.1	Uncultured bacterium plasmid pRGF00186	CP000124.1	Burkholderia pseudomallei 1710b chromosome I, complete sequence
HG796404.1	Uncultured bacterium plasmid pRGI00952	CP000125.1	Burkholderia pseudomallei 1710b chromosome II, complete sequence
NC_017352.1	Staphylococcus aureus subsp. aureus TW20, plasmid pTW20_1	CP000127.1	Nitrosococcus oceani ATCC 19707, complete genome
NC_014257.1	Helicobacter pylori B8 HPB8p plasmid	CP000139.1	Bacteroides vulgatus ATCC 8482, complete genome
AJ564903.1	Uncultured bacterium IncP-1beta multiresistance plasmid pB10	CP000140.1	Parabacteroides distasonis ATCC 8503, complete genome
LM651913.1	Leuconostoc citreum genome assembly pB1299, plasmid : 1	CP000141.1	Carboxydothermus hydrogenoformans Z-2901, complete genome
HG796453.1	Uncultured bacterium plasmid pRGI01306	CP000142.2	Pelobacter carbinolicus DSM 2380, complete genome
NC_005297.1	Rhodopseudomonas palustris CGA009 plasmid pRPA	CP000148.1	Geobacter metallireducens GS-15, complete genome
X90708.2	Ralstonia metallidurans CH34 plasmid pMOL28	CP000151.1	Burkholderia lata strain 383 chromosome 1, complete sequence
HG796825.1	Uncultured bacterium plasmid pRGF00137	CP000152.1	Burkholderia lata strain 383 chromosome 2, complete sequence
LN610406.2	Leuconostoc citreum genome assembly assembly 1, plasmid : 1	CP000150.1	Burkholderia lata strain 383 chromosome 3, complete sequence
NZ_LN879503.1	Protochlamydia naegleriophila genome assembly PNK1, plasmid : pPNK	CP000153.1	Sulfurimonas denitrificans DSM 1251, complete genome
NZ_LN774770.1	Lactococcus piscium MKFS47 genome assembly L_piscium, plasmid : II	CP000155.1	Hahella chejuensis KCTC 2396, complete genome
HG796772.1	Uncultured bacterium plasmid pRGF00004	CP000157.1	Erythrobacter litoralis HTCC2594, complete genome
NC_004308.1	Bartonella grahamii pBGR2 cryptic plasmid	CP000158.1	Hyphomonas neptunium ATCC 15444, complete genome
NC_007099.1	Actinobacillus pleuropneumoniae plasmid pPSAS1522	CP000159.1	Salinibacter ruber DSM 13855, complete genome
NZ_LN831037.1	Staphylococcus aureus genome assembly NCTC13435, plasmid : 2	CP000227.1	Bacillus cereus Q1, complete genome
NZ_LN609304.1	Acetobacter ghanensis genome assembly Acetobacter ghanensis, plasmid : 2P	CP000230.1	Rhodospirillum rubrum ATCC 11170, complete genome
NC_007771.1	Staphylococcus chromogenes plasmid pLNU4, isolate KNS48	CP000232.1	Moorella thermoacetica ATCC 39073, complete genome
NZ_LN824135.1	Klebsiella pneumoniae genome assembly MS6671.v1, plasmid : _Plasmid_B_Kpneumoniae_MS6671	CP000235.1	Anaplasma phagocytophilum HZ, complete genome
NC_008014.1	Lawsonia intracellularis PHE/MN1-00 plasmid 3	CP000236.1	Ehrlichia chaffeensis str. Arkansas, complete genome
HG796256.1	Uncultured bacterium plasmid pRGI00069	CP000237.1	Neorickettsia sennetsu strain Miyayama, complete genome
LT591902.1	Neisseria gonorrhoeae strain WHO L genome assembly, plasmid: 2	CP000238.1	Baumannia cicadellinicola str. Hc (Homalodisca coagulata), complete genome
LN907829.1	Erwinia sp. EM595 genome assembly EM595, plasmid : pEM02	CP000239.1	Synechococcus sp. JA-3-3Ab, complete genome
NC_010399.1	Clavibacter michiganensis subsp. sepedonicus plasmid pCS1	CP000240.1	Synechococcus sp. JA-2-3B'a(2-13), complete genome
CP012847.1	Candidatus Riesia pthiripubis strain HPNA plasmid sequence	CP000241.1	Helicobacter pylori HPAG1, complete genome
HG796430.1	Uncultured bacterium plasmid pRGI01177	CP000243.1	Escherichia coli UTI89, complete genome
NZ_LN997845.1	Streptomyces reticuli genome assembly TUE45, plasmid : IV	CP000246.1	Clostridium perfringens ATCC 13124, complete genome
HG796365.1	Uncultured bacterium plasmid pRGI00779	CP000247.1	Escherichia coli 536, complete genome
HG796260.1	Uncultured bacterium plasmid pRGI00100	CP000248.1	Novosphingobium aromaticivorans DSM 12444, complete genome
NC_009623.1	Actinobacillus porcitonsillarum pKMA5 plasmid	CP000249.1	Frankia casuarinae strain CcI3, complete genome
LN831184.1	Vibrio cholerae genome assembly V. cholerae 116-14, plasmid : pNDM-116-14	CP000250.1	Rhodopseudomonas palustris HaA2, complete genome
FQ482150.1	Chlamydophila psittaci RD1 plasmid pRD1	CP000251.1	Anaeromyxobacter dehalogenans 2CP-C, complete genome
HG796426.1	Uncultured bacterium plasmid pRGI01101	CP000252.1	Syntrophus aciditrophicus SB, complete genome
NZ_LT841306.1	Acidithiobacillus ferrivorans isolate PRJEB5721 genome assembly, plasmid: AFERRIp	CP000253.1	Staphylococcus aureus subsp. aureus NCTC 8325, complete genome
NC_006870.1	Bacillus mycoides pDx14.2 plasmid	CP000255.1	Staphylococcus aureus subsp. aureus USA300_FPR3757, complete genome
HG796440.1	Uncultured bacterium plasmid pRGI01215	CP000259.1	Streptococcus pyogenes MGAS9429, complete genome
AJ698325.1	Uncultured bacterium multiresistance plasmid pRSB101	CP000260.1	Streptococcus pyogenes MGAS10270, complete genome
HG796789.1	Uncultured bacterium plasmid pRGF00031	CP000261.1	Streptococcus pyogenes MGAS2096, complete genome
HG796349.1	Uncultured bacterium plasmid pRGI00613	CP000262.1	Streptococcus pyogenes MGAS10750, complete genome
CP020552.1	Streptococcus pneumoniae strain Hu15 plasmid pSpn_Hu15 sequence	CP000264.1	Jannaschia sp. CCS1, complete genome
NZ_LN890332.1	Leuconostoc gelidum subsp. gasicomitatum KG16-1 genome assembly Leuconostoc gelidum subsp. gasicomitatum KG16-1, plasmid : II	CP000266.1	Shigella flexneri 5 str. 8401, complete genome
HG796330.1	Uncultured bacterium plasmid pRGI00481	CP000267.1	Rhodoferax ferrireducens T118, complete genome
HG796399.1	Uncultured bacterium plasmid pRGI00936	CP000269.1	Janthinobacterium sp. Marseille, complete genome
LN681235.1	[Clostridium] sordellii genome assembly JGS6382, plasmid : pCS1	CP000270.1	Paraburkholderia xenovorans LB400 chromosome 1, complete sequence
HG796775.1	Uncultured bacterium plasmid pRGF00008	CP000271.1	Paraburkholderia xenovorans LB400 chromosome 2, complete sequence
NC_003319.1	Streptomyces coelicolor plasmid 2 (SCP2*)	CP000272.1	Paraburkholderia xenovorans LB400 chromosome 3, complete sequence
HG796412.1	Uncultured bacterium plasmid pRGI00992	CP000282.1	Saccharophagus degradans 2-40, complete genome
NZ_LN824137.1	Klebsiella pneumoniae genome assembly MS6671.v1, plasmid : _Plasmid_D_Kpneumoniae_MS6671	CP000283.1	Rhodopseudomonas palustris BisB5, complete genome
HG796376.1	Uncultured bacterium plasmid pRGI00823	CP000284.1	Methylobacillus flagellatus KT, complete genome
HG796315.1	Uncultured bacterium plasmid pRGI00390	CP000301.1	Rhodopseudomonas palustris BisB18, complete genome
NZ_CP015798.1	Borrelia mayonii strain MN14-1539 plasmid cp32-1 sequence	CP000302.1	Shewanella denitrificans OS217, complete genome
CP017413.1	Enterobacter cloacae isolate SBP-8 plasmid pECSBP8	CP000304.1	Pseudomonas stutzeri A1501, complete genome
HG796495.1	Uncultured bacterium plasmid pRGI01450	CP000305.1	Yersinia pestis Nepal516, complete genome
LT592160.1	Neisseria gonorrhoeae strain WHO_U genome assembly, plasmid: 2	CP000308.1	Yersinia pestis Antiqua, complete genome
NC_004566.1	Lactobacillus fermentum plasmid pLME300	CP000312.1	Clostridium perfringens SM101, complete genome
NZ_LN606601.1	Acetobacter senegalensis genome assembly Acetobacter senegalensis 108B, plasmid : 1P	CP000315.1	Clostridium phage phiSM101, complete genome
HG796845.1	Uncultured bacterium plasmid pRGF00189	CP000316.1	Polaromonas sp. JS666, complete genome
NZ_LN554854.1	Moritella viscosa genome assembly MVIS1, plasmid : pMVIS39	CP000319.1	Nitrobacter hamburgensis X14, complete genome
HG796334.1	Uncultured bacterium plasmid pRGI00494	CP000323.1	Psychrobacter cryohalolentis K5, complete genome
LN854559.1	Sodalis glossinidius str. 'morsitans' isolate B4 genome assembly, plasmid: pSG2	CP000325.1	Mycobacterium ulcerans Agy99, complete genome
CP016257.1	Vibrio anguillarum strain 178/90 plasmid pJM1 sequence	CP000348.1	Leptospira borgpetersenii serovar Hardjo-bovis L550 chromosome 1, complete sequence
HG796411.1	Uncultured bacterium plasmid pRGI00989	CP000349.1	Leptospira borgpetersenii serovar Hardjo-bovis L550 chromosome 2, complete sequence
NC_008351.1	Staphylococcus simulans pLNU5 plasmid	CP000350.1	Leptospira borgpetersenii serovar Hardjo-bovis JB197 chromosome 1, complete sequence
NC_007390.1	Spiroplasma citri pSci4 plasmid	CP000351.1	Leptospira borgpetersenii serovar Hardjo-bovis JB197 chromosome 2, complete sequence
HG796448.1	Uncultured bacterium plasmid pRGI01288	CP000356.1	Sphingopyxis alaskensis RB2256, complete genome
HG796802.1	Uncultured bacterium plasmid pRGF00066	CP000360.1	Candidatus Koribacter versatilis Ellin345, complete genome
HG796501.1	Uncultured bacterium plasmid pRGI01471	CP000361.1	Arcobacter butzleri RM4018, complete genome
HG796462.1	Uncultured bacterium plasmid pRGI01332	CP000362.1	Roseobacter denitrificans OCh 114, complete genome
LN833432.1	Acinetobacter baumannii genome assembly Acinetobacter baumannii CHI-32, plasmid : pNDM-32	CP000377.1	Ruegeria sp. TM1040, complete genome
NZ_CP010814.1	Bacillus anthracis strain Pollino plasmid pXO1 sequence	CP000378.1	Burkholderia cenocepacia AU 1054 chromosome 1, complete sequence
NZ_LT599051.1	Lactococcus lactis subsp. lactis strain A12 genome assembly, plasmid: pA12-2	CP000379.1	Burkholderia cenocepacia AU 1054 chromosome 2, complete sequence
HG796357.1	Uncultured bacterium plasmid pRGI00704	CP000380.1	Burkholderia cenocepacia AU 1054 chromosome 3, complete sequence
NC_007096.1	Actinobacillus porcitonsillarum pKMA1467 plasmid	CP000381.1	Neisseria meningitidis 053442, complete genome
AM055747.1	Acetobacter pasteurianus pAP2 plasmid, strain CCM 2374	CP000382.1	Clostridium novyi NT, complete genome
NZ_CP017128.1	Borrelia miyamotoi strain CT13-2396 plasmid cp2 sequence	CP000383.1	Cytophaga hutchinsonii ATCC 33406, complete genome
NZ_LN681228.1	Xenorhabdus nematophila AN6/1 genome assembly XNC2, plasmid : II	CP000384.1	Mycobacterium sp. MCS, complete genome
HG796285.1	Uncultured bacterium plasmid pRGI00233	CP000386.1	Rubrobacter xylanophilus DSM 9941, complete genome
NZ_LN868940.1	Nocardia farcinica genome assembly NCTC11134, plasmid : 3	CP000387.1	Streptococcus sanguinis SK36, complete genome
NZ_LN609303.1	Acetobacter ghanensis genome assembly Acetobacter ghanensis, plasmid : 1P	CP000388.1	Pseudoalteromonas atlantica T6c, complete genome
HG796320.1	Uncultured bacterium plasmid pRGI00434	CP000390.1	Chelativorans sp. BNC1, complete genome
NZ_LN868941.1	Nocardia farcinica genome assembly NCTC11134, plasmid : 4	CP000393.1	Trichodesmium erythraeum IMS101, complete genome
LT592154.1	Neisseria gonorrhoeae strain WHO_Z genome assembly, plasmid: 2	CP000407.1	Streptococcus suis 05ZYH33, complete genome
AJ868438.1	Sodalis glossinidius pSG4 plasmid from Glossina palpalis palpalis	CP000408.1	Streptococcus suis 98HAH33, complete genome
NZ_LN890521.1	Salmonella enterica subsp. enterica serovar Weltevreden genome assembly C2346, plasmid : 2	CP000409.1	Rickettsia canadensis str. McKiel, complete genome
LT635654.1	Aeromonas caviae plasmid 9716_6_60, strain 9716_6_60	CP000410.1	Streptococcus pneumoniae D39, complete genome
LT591912.1	Neisseria gonorrhoeae strain WHO N genome assembly, plasmid: 3	CP000411.1	Oenococcus oeni PSU-1, complete genome
NZ_LN824134.1	Klebsiella pneumoniae genome assembly MS6671.v1, plasmid : _Plasmid_A_Kpneumoniae_MS6671	CP000412.1	Lactobacillus delbrueckii subsp. bulgaricus ATCC BAA-365, complete genome
HG796317.1	Uncultured bacterium plasmid pRGI00402	CP000413.1	Lactobacillus gasseri ATCC 33323, complete genome
HG796283.1	Uncultured bacterium plasmid pRGI00226	CP000414.1	Leuconostoc mesenteroides subsp. mesenteroides ATCC 8293, complete genome
HG796380.1	Uncultured bacterium plasmid pRGI00836	CP000416.1	Lactobacillus brevis ATCC 367, complete genome
HG796351.1	Uncultured bacterium plasmid pRGI00631	CP000419.1	Streptococcus thermophilus LMD-9, complete genome
NZ_LN868939.1	Nocardia farcinica genome assembly NCTC11134, plasmid : 2	CP000422.1	Pediococcus pentosaceus ATCC 25745, complete genome
NZ_CP016169.1	Enterococcus faecium strain ISMMS_VRE_11 plasmid ISMMS_VRE11_p6 sequence	CP000423.1	Lactobacillus paracasei ATCC 334, complete genome
FN825254.1	Corynebacterium resistens plasmid pJA144188	CP000425.1	Lactococcus lactis subsp. cremoris SK11, complete genome
LN908839.1	Escherichia coli plasmid pCss_E1189	CP000431.1	Rhodococcus jostii RHA1, complete genome
NC_006140.1	Desulfotalea psychrophila LSv54 small plasmid	CP000435.1	Synechococcus sp. CC9311, complete genome
NC_011759.1	Yersinia pseudotuberculosis pGDT4 plasmid	CP000437.1	Francisella tularensis subsp. holarctica OSU18, complete genome
NZ_CP017127.1	Borrelia miyamotoi strain CT13-2396 plasmid cp1 sequence	CP000438.1	Pseudomonas aeruginosa UCBPP-PA14, complete genome
NZ_LT599053.1	Lactococcus lactis subsp. lactis strain A12 genome assembly, plasmid: pA12-4	CP000439.1	Francisella tularensis subsp. novicida U112, complete genome
NZ_LT594096.1	Acinetobacter baumannii strain BAL062 genome assembly, plasmid: 2	CP000444.1	Shewanella sp. MR-7, complete genome
AJ871969.4	Pasteurella multocida plasmid pCCK381, isolate 381	CP000445.1	Shewanella sp. MR-7, complete sequence
HG796374.1	Uncultured bacterium plasmid pRGI00813	CP000446.1	Shewanella sp. MR-4, complete genome
NZ_CP016166.1	Enterococcus faecium strain ISMMS_VRE_11 plasmid ISMMS_VRE11_p3 sequence	CP000447.1	Shewanella frigidimarina NCIMB 400, complete genome
HG796847.1	Uncultured bacterium plasmid pRGF00198	CP000448.1	Syntrophomonas wolfei subsp. wolfei str. Goettingen G311, complete genome
HG796319.1	Uncultured bacterium plasmid pRGI00433	CP000449.1	Maricaulis maris MCS10, complete genome
HG796854.1	Uncultured bacterium plasmid pRGF00242	CP000450.1	Nitrosomonas eutropha C91, complete genome
CP016254.1	Vibrio anguillarum strain 90-11-287 plasmid pJM1	CP000453.1	Alkalilimnicola ehrlichii MLHE-1, complete genome
NZ_LN554851.1	Aliivibrio wodanis genome assembly AWOD1, plasmid : pAWOD19	CP000462.1	Aeromonas hydrophila subsp. hydrophila ATCC 7966, complete genome
HG796800.1	Uncultured bacterium plasmid pRGF00059	CP000463.1	Rhodopseudomonas palustris BisA53, complete genome
NC_013973.1	Erwinia amylovora ATCC 49946 plasmid 2	CP000468.1	Escherichia coli APEC O1, complete genome
NZ_CP020940.1	Bacillus cereus strain BC-AK plasmid pBCXO1 sequence	CP000471.1	Magnetococcus marinus MC-1, complete genome
NC_003227.1	Corynebacterium glutamicum plasmid pTET3	CP000472.1	Shewanella piezotolerans WP3, complete genome
LT838202.1	Escherichia coli isolate WI2 isolate genome assembly, plasmid: pWI2-OXA48	CP000473.1	Candidatus Solibacter usitatus Ellin6076, complete genome
HG796783.1	Uncultured bacterium plasmid pRGF00023	CP000474.1	Paenarthrobacter aurescens TC1, complete genome
AM399083.1	Staphylococcus epidermidis pLNU6 plasmid	CP000478.1	Syntrophobacter fumaroxidans MPOB, complete genome
HG796321.1	Uncultured bacterium plasmid pRGI00435	CP000479.1	Mycobacterium avium 104, complete genome
CP016262.1	Vibrio anguillarum strain 9014/8 plasmid pJM1 sequence	CP000480.1	Mycobacterium smegmatis str. MC2 155, complete genome
LN831185.1	Vibrio cholerae genome assembly V. cholerae 116-17a, plasmid : pNDM-116-17	CP000481.1	Acidothermus cellulolyticus 11B, complete genome
A24782.1	plasmid pJD884 replicable en E.coli	CP000482.1	Pelobacter propionicus DSM 2379, complete genome
LN907828.1	Erwinia sp. EM595 genome assembly EM595, plasmid : pEM01	CP000485.1	Bacillus thuringiensis str. Al Hakam, complete genome
FM246455.2	Lactobacillus paracasei subsp. paracasei pSJ2-8 plasmid	CP000487.1	Campylobacter fetus subsp. fetus 82-40, complete genome
AM778842.1	Pseudomonas aeruginosa pMATVIM-7 plasmid	CP000488.1	Candidatus Ruthia magnifica str. Cm (Calyptogena magnifica), complete genome
CP014383.1	Staphylococcus aureus strain USA300-SUR6 plasmid pUSA04-1-SUR6	CP000492.1	Chlorobium phaeobacteroides DSM 266, complete genome
HG796288.1	Uncultured bacterium plasmid pRGI00247	CP000494.1	Bradyrhizobium sp. BTAi1, complete genome
FM865439.1	Chlamydia trachomatis plasmid pSW2, strain Sweden2, serovar E	CP000503.1	Shewanella sp. W3-18-1, complete genome
HG796419.1	Uncultured bacterium plasmid pRGI01046	CP000507.1	Shewanella amazonensis SB2B, complete genome
NC_004340.1	Aeromonas salmonicida subsp. salmonicida pAsal3 plasmid	CP000509.1	Nocardioides sp. JS614, complete genome
NZ_LN999837.1	Enterobacteriaceae bacterium symbiont of Trionymus perrisii isolate HETPER genome assembly, plasmid: III	CP000508.1	Nocardioides sp. JS614, complete sequence
HG796379.1	Uncultured bacterium plasmid pRGI00832	CP000510.1	Psychromonas ingrahamii 37, complete genome
LT592158.1	Neisseria gonorrhoeae strain WHO P genome assembly, plasmid: 2	CP000511.1	Mycobacterium vanbaalenii PYR-1, complete genome
HG796361.1	Uncultured bacterium plasmid pRGI00732	CP000512.1	Acidovorax citrulli AAC00-1, complete genome
NC_010607.1	Exiguobacterium arabatum pEspA plasmid	CP000513.1	Dichelobacter nodosus VCS1703A, complete genome
LN908840.1	Escherichia coli plasmid pCss_E1373	CP000514.1	Marinobacter hydrocarbonoclasticus VT8, complete genome
HG796358.1	Uncultured bacterium plasmid pRGI00710	CP000517.1	Lactobacillus helveticus DPC 4571, complete genome
HG796826.1	Uncultured bacterium plasmid pRGF00141	CP000518.1	Mycobacterium sp. KMS, complete genome
LT559121.1	Nonomuraea sp. ATCC 39727 isolate nono1 genome assembly, plasmid: II	CP000521.1	Acinetobacter baumannii ATCC 17978, complete genome
CP016260.1	Vibrio anguillarum strain 6018/1 plasmid pJM1 sequence	CP000524.1	Bartonella bacilliformis KC583, complete genome
AJ515144.2	Achromobacter xylosoxidans plasmid pA81, strain A8	CP000526.1	Burkholderia mallei SAVP1 chromosome I, complete sequence
HG796831.1	Uncultured bacterium plasmid pRGF00148	CP000525.1	Burkholderia mallei SAVP1 chromosome II, complete sequence
NZ_LN554848.1	Aliivibrio wodanis genome assembly AWOD1, plasmid : pAWOD920	CP000527.1	Desulfovibrio vulgaris DP4, complete genome
NZ_CP007703.1	Bacillus anthracis strain BFV plasmid sequence	CP000529.1	Polaromonas naphthalenivorans CJ2, complete genome
NZ_CP017129.1	Borrelia miyamotoi strain CT13-2396 plasmid cp3 sequence	CP000538.1	Campylobacter jejuni subsp. jejuni 81-176, complete genome
LN997849.1	Magnetospirillum sp. XM-1 genome assembly XM-1, plasmid : II	CP000539.1	Acidovorax sp. JS42, complete genome
NC_002636.1	Dichelobacter nodosus plasmid DN1	CP000542.1	Verminephrobacter eiseniae EF01-2, complete genome
NC_009702.1	Vibrio vulnificus pC4602-1 plasmid	CP000544.1	Halorhodospira halophila SL1, complete genome
HG796494.1	Uncultured bacterium plasmid pRGI01449	CP000546.1	Burkholderia mallei NCTC 10229 chromosome I, complete sequence
NC_007386.1	Spiroplasma citri plasmid pSciA strain GII3	CP000545.1	Burkholderia mallei NCTC 10229 chromosome II, complete sequence
NZ_CP016164.1	Enterococcus faecium strain ISMMS_VRE_11 plasmid ISMMS_VRE11_p1 sequence	CP000548.1	Burkholderia mallei NCTC 10247 chromosome I, complete sequence
CP016266.1	Vibrio anguillarum strain VIB 18 plasmid pJM1 sequence	CP000547.1	Burkholderia mallei NCTC 10247 chromosome II, complete sequence
CP007652.1	Escherichia coli N37139PS plasmid pTC_N37410PS sequence	CP000551.1	Prochlorococcus marinus str. AS9601, complete genome
NC_007388.1	Spiroplasma citri pSci2 plasmid	CP000552.1	Prochlorococcus marinus str. MIT 9515, complete genome
NC_006978.1	S.pyogenes plasmid pMD101 DNA	CP000553.1	Prochlorococcus marinus str. NATL1A, complete genome
NC_007389.1	Spiroplasma citri pSci3 plasmid	CP000554.1	Prochlorococcus marinus str. MIT 9303, complete genome
NC_004850.1	Lactobacillus delbrueckii subsp. lactis plasmid pN42	CP000555.1	Methylibium petroleiphilum PM1, complete genome
NZ_CP020941.1	Bacillus cereus strain BC-AK plasmid pBCXO2 sequence	CP000557.1	Geobacillus thermodenitrificans NG80-2, complete genome
LT635653.1	Aeromonas caviae plasmid 9716_6_6, strain 9716_6_6	CP000560.1	Bacillus amyloliquefaciens subsp. plantarum str. FZB42, complete genome
NZ_CP022147.1	Klebsiella pneumoniae 704SK6 plasmid p704SK6_4	CP000563.1	Shewanella baltica OS155, complete genome
NC_025161.1	Bifidobacterium longum pNAL8M plasmid	CP000568.1	Ruminiclostridium thermocellum ATCC 27405, complete genome
HG796478.1	Uncultured bacterium plasmid pRGI01392	CP000569.1	Actinobacillus pleuropneumoniae L20 serotype 5b complete genome
LT635655.1	Aeromonas veronii plasmid 9716_6_57_p1, strain 9716_6_57_p1	CP000570.1	Burkholderia pseudomallei 668 chromosome I, complete sequence
CP016264.1	Vibrio anguillarum strain T265 plasmid pJM1 sequence	CP000571.1	Burkholderia pseudomallei 668 chromosome II, complete sequence
NZ_LT222317.1	Pseudomonas sp. 58 isolate Sour cherry (Prunus cerasus) symptomatic leaf genome assembly, plasmid: p58T5	CP000572.1	Burkholderia pseudomallei 1106a chromosome I, complete sequence
NC_005871.1	Photobacterium profundum SS9 plasmid 1	CP000573.1	Burkholderia pseudomallei 1106a chromosome II, complete sequence
NC_007186.1	Sodalis glossinidius pSG3 plasmid from Glossina palpalis palpalis	CP000576.1	Prochlorococcus marinus str. MIT 9301, complete genome
NC_025155.1	Acetobacter europaeus plasmid pAEU601 sequence	CP000577.1	Rhodobacter sphaeroides ATCC 17029 chromosome 1, complete sequence
HG796364.1	Uncultured bacterium plasmid pRGI00770	CP000578.1	Rhodobacter sphaeroides ATCC 17029 chromosome 2, complete sequence
LT591913.1	Neisseria gonorrhoeae strain WHO N genome assembly, plasmid: 4	CP000580.1	Mycobacterium sp. JLS, complete genome
AJ966516.1	Mannheimia haemolytica plasmid pCCK3259, isolate 3259	CP001113.1	Salmonella enterica subsp. enterica serovar Newport str. SL254, complete genome
LT592162.1	Neisseria gonorrhoeae strain WHO_Y genome assembly, plasmid: 2	CP000606.1	Shewanella loihica PV-4, complete genome
NC_008350.1	Streptococcus pneumoniae pSpnP1 plasmid	CP000607.1	Chlorobium phaeovibrioides DSM 265, complete genome
HG796421.1	Uncultured bacterium plasmid pRGI01058	CP000608.1	Francisella tularensis subsp. tularensis WY96-3418, complete genome
CP020439.1	Streptococcus equinus strain FDAARGOS_251 plasmid unamed1 sequence	CP000611.1	Mycobacterium tuberculosis H37Ra, complete genome
LT591911.1	Neisseria gonorrhoeae strain WHO N genome assembly, plasmid: 2	CP000612.1	Desulfotomaculum reducens MI-1, complete genome
NZ_CP014297.1	Klebsiella pneumoniae strain KP38731 plasmid unnamed13 sequence	CP000613.2	Rhodospirillum centenum SW, complete genome
HG796265.1	Uncultured bacterium plasmid pRGI00142	CP000614.1	Burkholderia vietnamiensis G4 chromosome 1, complete sequence
NZ_CP017130.1	Borrelia miyamotoi strain CT13-2396 plasmid cp4 sequence	CP000615.1	Burkholderia vietnamiensis G4 chromosome 2, complete sequence
HG796434.1	Uncultured bacterium plasmid pRGI01198	CP000616.1	Burkholderia vietnamiensis G4 chromosome 3, complete sequence
NC_011603.1	Escherichia coli 0127:H6 E2348/69 plasmid pMAR2, strain E2348/69	CP000626.1	Vibrio cholerae O395 chromosome 1, complete genome
HG796313.1	Uncultured bacterium plasmid pRGI00384	CP000627.1	Vibrio cholerae O395 chromosome 2, complete genome
LN681233.1	[Clostridium] sordellii genome assembly UMC2, plasmid : pCS1	CP000628.1	Agrobacterium radiobacter K84 chromosome 1, complete sequence
NZ_LT599052.1	Lactococcus lactis subsp. lactis strain A12 genome assembly, plasmid: pA12-3	CP000629.1	Agrobacterium radiobacter K84 chromosome 2, complete sequence
LN681232.1	[Clostridium] sordellii genome assembly JGS6364, plasmid : pCS1	CP000633.1	Agrobacterium vitis S4 chromosome 1, complete sequence
HG796774.1	Uncultured bacterium plasmid pRGF00007	CP000634.1	Agrobacterium vitis S4 chromosome 2, complete sequence
LT853887.1	Xanthomonas fragariae strain PD5205 genome assembly, plasmid: pPD5205-21	CP000647.1	Klebsiella pneumoniae subsp. pneumoniae MGH 78578, complete genome
NZ_LN554850.1	Aliivibrio wodanis genome assembly AWOD1, plasmid : pAWOD72	CP000653.1	Enterobacter sp. 638, complete genome
NZ_LN554853.1	Moritella viscosa genome assembly MVIS1, plasmid : pMVIS41	CP000655.1	Polynucleobacter asymbioticus QLW-P1DMWA-1, complete genome
NC_007094.1	Actinobacillus porcitonsillarum pKMA505 plasmid	CP000656.1	Mycobacterium gilvum PYR-GCK, complete genome
HG796428.1	Uncultured bacterium plasmid pRGI01135	CP000661.1	Rhodobacter sphaeroides ATCC 17025, complete genome
NZ_LN890525.1	Salmonella enterica subsp. enterica serovar Weltevreden genome assembly 99_3134, plasmid : 2	CP000667.1	Salinispora tropica CNB-440, complete genome
HG796342.1	Uncultured bacterium plasmid pRGI00555	CP000668.1	Yersinia pestis Pestoides F, complete genome
AJ438270.1	Escherichia coli pCA4 plasmid microsatellite	CP000671.1	Haemophilus influenzae PittEE, complete genome
LT635661.1	Aeromonas veronii plasmid 9716_6_23, strain 9716_6_23	CP000672.1	Haemophilus influenzae PittGG, complete genome
HG796835.1	Uncultured bacterium plasmid pRGF00158	CP000673.1	Clostridium kluyveri DSM 555, complete genome
HG796521.1	Uncultured bacterium plasmid pRGI01527	CP000679.1	Caldicellulosiruptor saccharolyticus DSM 8903, complete genome
LN854558.1	Sodalis glossinidius str. 'morsitans' isolate B4 genome assembly, plasmid: pSG1	CP000680.1	Pseudomonas mendocina ymp, complete genome
LT575492.1	Serratia marcescens isolate PWN146_assembly genome assembly, plasmid: PWN146p1	CP000681.1	Shewanella putrefaciens CN-32, complete genome
HG796346.1	Uncultured bacterium plasmid pRGI00604	CP000683.1	Rickettsia massiliae MTU5, complete genome
HG796794.1	Uncultured bacterium plasmid pRGF00038	CP000685.1	Flavobacterium johnsoniae UW101, complete genome
HG796786.1	Uncultured bacterium plasmid pRGF00028	CP000686.1	Roseiflexus sp. RS-1, complete genome
LT591899.1	Neisseria gonorrhoeae strain WHO G genome assembly, plasmid: 2	CP000687.1	Actinobacillus pleuropneumoniae serovar 3 str. JL03, complete genome
LN555524.1	Romboutsia ilealis strain CRIB genome assembly, plasmid: plasmid1	CP000688.1	Dehalococcoides mccartyi BAV1, complete genome
FM865442.1	Chlamydia trachomatis plasmid pSW5, strain Sweden5, serovar F	CP000697.1	Acidiphilium cryptum JF-5, complete genome
KP739976.1	Clostridium perfringens strain JP718 plasmid pCP718cpe sequence	CP000698.1	Geobacter uraniireducens Rf4, complete genome
NZ_LN774771.1	Lactococcus piscium MKFS47 genome assembly L_piscium, plasmid : III	CP000699.1	Sphingomonas wittichii RW1, complete genome
NZ_CP019144.1	Acinetobacter lwoffii strain ZS207 plasmid pmZS sequence	CP000702.1	Thermotoga petrophila RKU-1, complete genome
AJ006662.1	Propionibacterium freudenreichii cryptic plasmid pLME108	CP000703.1	Staphylococcus aureus subsp. aureus JH9, complete genome
NC_006139.1	Desulfotalea psychrophila LSv54, large plasmid	CP000705.1	Lactobacillus reuteri DSM 20016, complete genome
HG796336.1	Uncultured bacterium plasmid pRGI00522	CP000708.1	Brucella ovis ATCC 25840 chromosome I, complete sequence
NZ_CP016167.1	Enterococcus faecium strain ISMMS_VRE_11 plasmid ISMMS_VRE11_p4 sequence	CP000709.1	Brucella ovis ATCC 25840 chromosome II, complete sequence
HG796790.1	Uncultured bacterium plasmid pRGF00033	CP000712.1	Pseudomonas putida F1, complete genome
NC_009625.1	Actinobacillus pleuropneumoniae pARD3079 plasmid	CP000713.1	Psychrobacter sp. PRwf-1, complete genome
NZ_LN824136.1	Klebsiella pneumoniae genome assembly MS6671.v1, plasmid : _Plasmid_C_Kpneumoniae_MS6671	CP000716.1	Thermosipho melanesiensis BI429, complete genome
CP007651.1	Escherichia coli N40607 plasmid pTC_N40607 sequence	CP000717.1	Mycobacterium tuberculosis F11, complete genome
NC_007184.1	Sodalis glossinidius pSG2 plasmid from Glossina palpalis palpalis	CP000720.1	Yersinia pseudotuberculosis IP 31758, complete genome
HG796650.1	Uncultured bacterium plasmid pRGI01919	CP000721.1	Clostridium beijerinckii NCIMB 8052, complete genome
AM886278.1	Chlamydia trachomatis pL2 plasmid	CP000724.1	Alkaliphilus metalliredigens QYMF, complete genome
HG796333.1	Uncultured bacterium plasmid pRGI00490	CP000725.1	Streptococcus gordonii str. Challis substr. CH1, complete genome
HG796344.1	Uncultured bacterium plasmid pRGI00569	CP000726.1	Clostridium botulinum A str. ATCC 19397, complete genome
NC_025192.1	Neisseria meningitidis serogroup A plasmid pJS-A	CP000727.1	Clostridium botulinum A str. Hall, complete genome
HG796770.1	Uncultured bacterium plasmid pRGF00002	CP000728.1	Clostridium botulinum F str. Langeland, complete genome
HG796300.1	Uncultured bacterium plasmid pRGI00316	CP000730.1	Staphylococcus aureus subsp. aureus USA300_TCH1516, complete genome
CP005985.1	Lactobacillus brevis BSO 464 plasmid pLb464-8 sequence	CP000733.1	Coxiella burnetii Dugway 5J108-111, complete genome
NC_006823.1	Azoarcus sp. EbN1 plasmid 1	CP000736.1	Staphylococcus aureus subsp. aureus JH1, complete genome
NC_003411.1	Mannheimia varigena MVSCS1 plasmid	CP000738.1	Sinorhizobium medicae WSM419, complete genome
HG796856.1	Uncultured bacterium plasmid pRGF00250	CP000744.1	Pseudomonas aeruginosa PA7, complete genome
CP012844.1	Candidatus Riesia pediculicola strain HHAN plasmid ppan sequence	CP000746.1	Actinobacillus succinogenes 130Z, complete genome
NZ_LT216439.1	Klebsiella pneumoniae isolate 207M1D0-sc-2013-04-03T11:21:06Z-1606409 genome assembly, plasmid: KPN207_p3	CP000747.1	Phenylobacterium zucineum HLK1, complete genome
NC_006824.1	Azoarcus sp. EbN1 plasmid 2	CP000749.1	Marinomonas sp. MWYL1, complete genome
HG796773.1	Uncultured bacterium plasmid pRGF00006	CP000750.2	Kineococcus radiotolerans SRS30216, complete genome
HG796439.1	Uncultured bacterium plasmid pRGI01210	CP000753.1	Shewanella baltica OS185, complete genome
CM003350.1	Clostridium novyi B str. ATCC 27606 plasmid p2Cn27606, complete sequence, whole genome shotgun sequence	CP000758.1	Ochrobactrum anthropi ATCC 49188 chromosome 1, complete sequence
NC_002757.1	Streptococcus mutans UA140 plasmid pUA140, complete sequence	CP000759.1	Ochrobactrum anthropi ATCC 49188 chromosome 2, complete sequence
NZ_CP017408.1	Lactobacillus plantarum strain RI-113 plasmid pRI113_2, complete sequence	CP000764.1	Bacillus cytotoxicus NVH 391-98, complete genome
CM002804.1	Planktothrix agardhii NIVA-CYA 126/8 plasmid pPA115, complete sequence, whole genome shotgun sequence	CP000766.3	Rickettsia rickettsii str. Iowa, complete genome
NC_010332.1	Collimonas fungivorans plasmid pTer331, complete sequence	CP000767.2	Campylobacter curvus 525.92, complete genome
KT897279.1	Clostridium botulinum strain SWKR38E2 plasmid pSWKR38E2, complete sequence	CP000768.1	Campylobacter jejuni subsp. doylei 269.97, complete genome
NC_005312.1	Actinobacillus pleuropneumoniae plasmid pMS260, complete sequence	CP000769.1	Anaeromyxobacter sp. Fw109-5, complete genome
DQ229165.1	Neisseria lactamica plasmid pNL18.2, complete sequence	CP000770.2	Candidatus Sulcia muelleri GWSS, complete genome
KM051986.1	Acinetobacter baumannii strain D72 plasmid pD72-1, complete sequence	CP000771.1	Fervidobacterium nodosum Rt17-B1, complete genome
AB479513.1	Onion yellows phytoplasma plasmid EcOYW1 DNA, complete sequence	CP000774.1	Parvibaculum lavamentivorans DS-1, complete genome
KP689347.1	Klebsiella pneumoniae strain A60136 plasmid p60136, complete sequence	CP000776.1	Campylobacter hominis ATCC BAA-381, complete genome
NC_012245.1	Borrelia burgdorferi 118a plasmid 118a_lp36, complete sequence	CP000777.1	Leptospira biflexa serovar Patoc strain 'Patoc 1 (Ames)' chromosome I, complete sequence
NC_011246.1	Borrelia recurrentis A1 plasmid pl124, complete sequence	CP000778.1	Leptospira biflexa serovar Patoc strain 'Patoc 1 (Ames)' chromosome II, complete sequence
KY202456.1	Acinetobacter baumannii strain AB1433 plasmid pIBAC_oxa58_1433, complete sequence	CP000781.1	Xanthobacter autotrophicus Py2, complete genome
NC_022577.1	Paenibacillus larvae plasmid pPL373, complete sequence	CP000783.1	Cronobacter sakazakii ATCC BAA-894, complete genome
KX815983.1	Salmonella enterica subsp. enterica strain N13-01125 plasmid pN13-01125, complete sequence	CP000786.1	Leptospira biflexa serovar Patoc strain 'Patoc 1 (Paris)' chromosome I, complete sequence
AB169976.1	Moraxella bovis plasmid pMBO-1 DNA, complete sequence	CP000787.1	Leptospira biflexa serovar Patoc strain 'Patoc 1 (Paris)' chromosome II, complete sequence
NZ_CP016021.1	Bacillus sp. Alg07 plasmid, complete sequence	CP000789.1	Vibrio campbellii ATCC BAA-1116 chromosome I, complete sequence
CP017904.1	Vibrio alginolyticus strain K05K4 plasmid pL289, complete sequence	CP000790.1	Vibrio campbellii ATCC BAA-1116 chromosome II, complete sequence
NC_004900.1	Rhodococcus sp. B264-1 plasmid pB264, complete sequence	CP000792.2	Campylobacter concisus 13826, complete genome
NZ_CP021192.1	Sphingomonas sp. DC-6 plasmid pDC11, complete sequence	CP000800.1	Escherichia coli E24377A, complete genome
NC_002134.1	Shigella flexneri 2b plasmid R100 DNA, complete sequence	CP000802.1	Escherichia coli HS, complete genome
NZ_CP014622.1	Salmonella enterica subsp. enterica serovar Anatum str. USDA-ARS-USMARC-1727 plasmid pSAN1-1727, complete sequence	CP000803.1	Francisella tularensis subsp. holarctica FTNF002-00, complete genome
NZ_CP018342.1	Klebsiella pneumoniae isolate Kp_Goe_154414 plasmid pKp_Goe_414-5, complete sequence	CP000804.1	Roseiflexus castenholzii DSM 13941, complete genome
KX711707.1	Escherichia coli strain FS170G plasmid pFS170G, complete sequence	CP000806.1	Cyanothece sp. ATCC 51142 circular chromosome, complete sequence
NC_021502.1	Klebsiella pneumoniae plasmid pKPoxa-48N2, complete sequence	CP000807.1	Cyanothece sp. ATCC 51142 linear chromosome, complete sequence
NC_018986.1	Borrelia burgdorferi 297 plasmid 297_lp36, complete sequence	CP000812.1	Pseudothermotoga lettingae TMO, complete genome
NC_011861.1	Borrelia garinii PBr plasmid PBr_lp17, complete sequence	CP000813.4	Bacillus pumilus SAFR-032, complete genome
KC964607.1	Uncultured bacterium plasmid pMLUA4, complete sequence	CP000814.1	Campylobacter jejuni subsp. jejuni 81116, complete genome
NC_004555.1	Buchnera aphidicola str. Bp (Baizongia pistaciae) plasmid pBBp1, complete sequence	CP000817.1	Lysinibacillus sphaericus C3-41, complete genome
NC_017805.1	Deinococcus gobiensis I-0 plasmid P1, complete sequence	CP000819.1	Escherichia coli B str. REL606, complete genome
FM210331.1	Acinetobacter baumannii plasmid pABVA01, complete sequence, strain VA-566/00	CP000820.1	Frankia sp. EAN1pec, complete genome
NZ_CP011616.1	Klebsiella oxytoca strain CAV1335 plasmid pCAV1335-118, complete sequence	CP000821.1	Shewanella sediminis HAW-EB3, complete genome
KM577619.1	Proteus vulgaris strain MB18 plasmid pMB18, complete sequence	CP000822.1	Citrobacter koseri ATCC BAA-895, complete genome
NZ_CP021026.1	Rhizobium sp. TAL182 plasmid pRetTAL182b, complete sequence	CP000825.1	Prochlorococcus marinus str. MIT 9215, complete genome
KP178915.1	UNVERIFIED: Staphylococcus equorum plasmid pSELNU3, complete sequence	CP000826.1	Serratia proteamaculans 568, complete genome
NZ_CP021189.1	Sphingomonas sp. DC-6 plasmid pDC08, complete sequence	CP000828.1	Acaryochloris marina MBIC11017, complete genome
NC_011868.1	Borrelia burgdorferi 156a plasmid 156a_lp38, complete sequence	CP000829.1	Streptococcus pyogenes NZ131, complete genome
NC_017480.1	Lactobacillus salivarius CECT 5713 plasmid pHN2, complete sequence	CP000830.1	Dinoroseobacter shibae DFL 12, complete genome
NZ_CP004867.1	Bacillus thuringiensis serovar kurstaki str. YBT-1520 plasmid pBMB7635, complete sequence	CP000837.1	Streptococcus suis GZ1, complete genome
NC_015060.1	Granulicella tundricola MP5ACTX9 plasmid pACIX905, complete sequence	CP000847.1	Rickettsia akari str. Hartford, complete genome
NC_015056.1	Yersinia pestis Java 9 plasmid pCD, complete sequence	CP000848.1	Rickettsia rickettsii str. 'Sheila Smith', complete genome
NZ_CP019849.1	Borreliella burgdorferi plasmid cp32-5, complete sequence	CP000849.1	Rickettsia bellii OSU 85-389, complete genome
NZ_CP009021.1	Xanthomonas citri subsp. citri strain FB19 plasmid pXAC64, complete sequence	CP000850.1	Salinispora arenicola CNS-205, complete genome
NZ_CP015395.1	Klebsiella pneumoniae strain CR14 plasmid pCR14_3, complete sequence	CP000851.1	Shewanella pealeana ATCC 700345, complete genome
NZ_CP021998.2	Lactobacillus plantarum strain LPL-1 plasmid pPLP-1, complete sequence	CP000853.1	Alkaliphilus oremlandii OhILAs, complete genome
NC_013358.1	Zymomonas mobilis subsp. mobilis NCIMB 11163 plasmid pZA1003, complete sequence	CP000854.1	Mycobacterium marinum M, complete genome
NZ_CP020483.1	Campylobacter helveticus strain ATCC 51209 plasmid pHELV-5, complete sequence	CP000857.1	Salmonella enterica subsp. enterica serovar Paratyphi C strain RKS4594, complete genome
NC_010795.1	Actinobacillus pleuropneumoniae plasmid pHB0503, complete sequence	CP000859.1	Desulfococcus oleovorans Hxd3, complete genome
NC_015917.1	Borrelia bissettii DN127 plasmid lp28-4, complete sequence	CP000860.1	Candidatus Desulforudis audaxviator MP104C, complete genome
NC_020907.1	Octadecabacter antarcticus 307 plasmid pOA307_63, complete sequence	CP000863.1	Acinetobacter baumannii ACICU, complete genome
AF030624.1	Zymomonas mobilis plasmid pZMO1, complete plasmid sequence	CP000868.1	Burkholderia multivorans ATCC 17616 chromosome 1, complete sequence
NC_014384.1	Escherichia coli plasmid pEC_L8, complete sequence	CP000869.1	Burkholderia multivorans ATCC 17616 chromosome 2, complete sequence
NC_022654.1	Mycobacterium kansasii ATCC 12478 plasmid pMK12478, complete sequence	CP000870.1	Burkholderia multivorans ATCC 17616 chromosome 3, complete sequence
NZ_CP018073.1	Enterococcus faecium strain VRE001 plasmid unnamed3, complete sequence	CP000872.1	Brucella canis ATCC 23365 chromosome I, complete sequence
NC_022995.1	Burkholderia sp. M701 plasmid pM7012 DNA, complete sequence	CP000873.1	Brucella canis ATCC 23365 chromosome II, complete sequence
KY174332.1	Klebsiella pneumoniae strain 1220 plasmid p1220-CTXM, complete sequence	CP001389.1	Sinorhizobium fredii NGR234, complete genome
NC_019114.1	Salmonella enterica subsp. enterica serovar Heidelberg plasmid pSH111_227, complete sequence	CP000875.1	Herpetosiphon aurantiacus DSM 785, complete genome
CP021364.1	Acidovorax sp. P3 plasmid pACP3.2, complete sequence	CP000879.1	Petrotoga mobilis SJ95, complete genome
NZ_CP008935.1	Geobacillus stearothermophilus 10 plasmid, complete sequence	CP000884.1	Delftia acidovorans SPH-1, complete genome
NC_017185.1	Zymomonas mobilis subsp. mobilis ATCC 10988 plasmid pZMOBP6, complete sequence	CP000885.1	Lachnoclostridium phytofermentans ISDg, complete genome
NC_006872.1	Clostridium perfringens plasmid pBCNF5603 DNA, complete sequence	CP000886.1	Salmonella enterica subsp. enterica serovar Paratyphi B str. SPB7, complete genome
CP005983.1	Lactobacillus brevis BSO 464 plasmid pLb464-6, complete sequence	CP000887.1	Brucella abortus S19 chromosome 1, complete sequence
CM004484.1	Staphylococcus aureus subsp. aureus strain 137/93A plasmid pSA93A, complete sequence, whole genome shotgun sequence	CP000888.1	Brucella abortus S19 chromosome 2, complete sequence
AF077006.1	Helicobacter pylori plasmid pHPM186, complete sequence	CP000890.1	Coxiella burnetii RSA 331, complete genome
KY463452.1	Escherichia coli strain WCHEC1622 plasmid pMCR_WCHEC1622, complete sequence	CP000891.1	Shewanella baltica OS195, complete genome
CM007609.1	Escherichia coli strain 453 plasmid unnamed, complete sequence, whole genome shotgun sequence	CP000896.1	Acholeplasma laidlawii PG-8A, complete genome
NZ_AP014570.1	Comamonadaceae bacterium B1 plasmid pSMB1 DNA, complete genome	CP000901.1	Yersinia pestis Angola, complete genome
NC_017199.1	Bacillus thuringiensis serovar finitimus YBT-020 plasmid pBMB28, complete sequence	CP000903.1	Bacillus weihenstephanensis KBAB4, complete genome
NZ_CP017105.1	Rhizobium gallicum strain IE4872 plasmid pRgalIE4872d, complete sequence	CP000908.1	Methylobacterium extorquens PA1, complete genome
NC_019002.1	Salmonella enterica subsp. enterica serovar Enteritidis str. LA5 pSLA5 plasmid complete sequence	CP000909.1	Chloroflexus aurantiacus J-10-fl, complete genome
NZ_CP021538.1	Escherichia coli strain AR_0119 plasmid unitig_4, complete sequence	CP000910.1	Renibacterium salmoninarum ATCC 33209, complete genome
NZ_CP021785.1	Acinetobacter baumannii strain A85 plasmid pA85-1b, complete sequence	CP000911.1	Brucella suis ATCC 23445 chromosome I, complete sequence
NZ_CP017931.1	Klebsiella oxytoca strain CAV1015 plasmid pCAV1015-111, complete sequence	CP000912.1	Brucella suis ATCC 23445 chromosome II, complete sequence
NZ_CP010383.2	Enterobacter hormaechei subsp. steigerwaltii strain 34998 plasmid p34998-106.409kb, complete sequence	CP000915.1	Francisella tularensis subsp. mediasiatica FSC147, complete genome
KU513859.1	Listeria monocytogenes strain IZSAM_Lm_15_17439_A144 plasmid pLmA144, complete sequence	CP000916.1	Thermotoga neapolitana DSM 4359, complete genome
NC_011790.1	Borrelia afzelii ACA-1 plasmid lp32-10, complete sequence	CP000918.1	Streptococcus pneumoniae 70585, complete genome
NC_011984.1	Agrobacterium vitis S4 plasmid pAtS4c, complete sequence	CP000919.1	Streptococcus pneumoniae JJA, complete genome
NZ_CP012803.1	Escherichia coli O157:H7 strain WS4202 plasmid pO157-WS4202, complete sequence	CP000920.1	Streptococcus pneumoniae P1031, complete genome
NC_020243.1	Bacillus thuringiensis serovar kurstaki str. HD73 plasmid pHT7, complete sequence	CP000921.1	Streptococcus pneumoniae Taiwan19F-14, complete genome
AB616660.2	Klebsiella pneumoniae plasmid pKPI-6 DNA, complete sequence	CP000922.1	Anoxybacillus flavithermus WK1, complete genome
NC_002483.1	Escherichia coli K-12 plasmid F DNA, complete sequence	CP000923.1	Thermoanaerobacter sp. X514, complete genome
NC_023070.1	Exiguobacterium sp. S3-2 plasmid pMC4, complete sequence	CP000924.1	Thermoanaerobacter pseudethanolicus ATCC 33223, complete genome
KP970685.1	Shigella sonnei strain IDH01791 plasmid pSSE3, complete sequence	CP000926.1	Pseudomonas putida GB-1, complete genome
CM004618.1	Chlamydia psittaci strain Fa An plasmid unnamed, complete sequence, whole genome shotgun sequence	CP000927.1	Caulobacter sp. K31, complete genome
NC_017074.1	Selenomonas ruminantium subsp. lactilytica TAM6421 plasmid pSRC5 DNA, complete genome	CP000930.2	Heliobacterium modesticaldum Ice1 strain Ice1, complete genome
NZ_CP007625.1	Bacillus mycoides strain 219298 plasmid, complete sequence	CP000931.1	Shewanella halifaxensis HAW-EB4, complete genome
LN835295.1	Clostridium perfringens plasmid pJIR4150, complete sequence, strain JIR12708	CP000932.1	Campylobacter lari RM2100, complete genome
NZ_CP013024.1	Escherichia coli strain 2009C-3133 plasmid unnamed1, complete sequence	CP000934.1	Cellvibrio japonicus Ueda107, complete genome
NC_011082.1	Salmonella enterica subsp. enterica serovar Heidelberg str. SL476 plasmid pSL476_3, complete sequence	CP001084.2	Lactobacillus casei str. Zhang, complete genome
NC_010997.1	Rhizobium etli CIAT 652 plasmid pC, complete sequence	CP000936.1	Streptococcus pneumoniae Hungary19A-6, complete genome
EU370687.1	Enterococcus faecium strain JH95 plasmid pJS33, complete sequence	CP000937.1	Francisella philomiragia subsp. philomiragia ATCC 25017, complete genome
NZ_CP021027.1	Rhizobium sp. TAL182 plasmid pRetTAL182c, complete sequence	CP000939.1	Clostridium botulinum B1 str. Okra, complete genome
NC_021576.1	Klebsiella pneumoniae plasmid pKP1780, complete sequence	CP000941.1	Xylella fastidiosa M12, complete genome
KJ940992.1	Pseudomonas sp. ZM1 plasmid pZM1P1, complete sequence	CP000942.1	Ureaplasma parvum serovar 3 str. ATCC 27815, complete genome
NC_025130.1	Raoultella planticola strain RJA274 plasmid NDM-1, complete sequence	CP000943.1	Methylobacterium sp. 4-46, complete genome
KP789020.1	Escherichia coli strain WCHEC13-8 plasmid pCTXM15, complete sequence	CP000946.1	Escherichia coli ATCC 8739, complete genome
KM583818.1	Helicobacter pylori strain UM171 plasmid pUM171, complete sequence	CP000947.1	Haemophilus somnus 2336, complete genome
NC_011888.1	Methylobacterium nodulans ORS 2060 plasmid pMNOD05, complete sequence	CP000948.1	Escherichia coli str. K12 substr. DH10B, complete genome
NZ_CP018678.1	Acinetobacter baumannii strain LAC4 plasmid pALAC4-1, complete sequence	CP000949.1	Pseudomonas putida W619, complete genome
NZ_CP011016.1	Campylobacter coli strain FB1 plasmid pCC42, complete sequence	CP000950.1	Yersinia pseudotuberculosis YPIII, complete genome
NZ_CP018030.1	Alteromonas mediterranea strain RG65 plasmid MRG65-300, complete sequence	CP000951.1	Synechococcus sp. PCC 7002, complete genome
NZ_CP015112.1	Acinetobacter sp. TGL-Y2 plasmid unnamed2, complete sequence	CP000958.1	Burkholderia cenocepacia MC0-3 chromosome 1, complete sequence
NZ_CP019877.1	Komagataeibacter nataicola strain RZS01 plasmid pKNA02, complete sequence	CP000959.1	Burkholderia cenocepacia MC0-3 chromosome 2, complete sequence
KP899803.1	Salmonella enterica strain 8025 plasmid p8025, complete sequence	CP000960.1	Burkholderia cenocepacia MC0-3 chromosome 3, complete sequence
KP143090.1	Escherichia coli strain E265 plasmid pHS33, complete sequence	CP000961.1	Shewanella woodyi ATCC 51908, complete genome
KJ201886.1	Shigella flexneri 4c strain 072 plasmid pSF07202, complete sequence	CP000962.1	Clostridium botulinum A3 str. Loch Maree, complete genome
KF559312.1	Lactobacillus sakei strain KCA311 plasmid pKCA54, complete sequence	CP000964.1	Klebsiella pneumoniae 342, complete genome
NZ_CP013599.1	Rhizobium sp. N741 plasmid pRspN741d, complete sequence	CP000967.2	Xanthomonas oryzae pv. oryzae PXO99A, complete genome
NZ_CP015993.1	Pseudomonas sp. TCU-HL1 plasmid pTCUH, complete sequence	CP000969.1	Thermotoga sp. RQ2, complete genome
NZ_CP019737.1	Lactobacillus brevis strain TMW 1.2108 plasmid pl12108-3, complete sequence	CP000970.1	Escherichia coli SMS-3-5, complete genome
NZ_CP012279.1	Pediococcus damnosus strain TMW 2.1533 plasmid pL21533-4, complete sequence	CP000975.1	Methylacidiphilum infernorum V4, complete genome
NZ_CP014396.1	Staphylococcus aureus strain USA300-SUR9 plasmid pUSA06-1-SUR9, complete sequence	CP000976.1	Borrelia duttonii Ly, complete genome
NC_010631.1	Nostoc punctiforme PCC 73102 plasmid pNPUN01, complete sequence	CP000993.1	Borrelia recurrentis A1, complete genome
KY471146.1	Escherichia coli strain EC111 plasmid pEC111, complete sequence	CP001001.1	Methylobacterium radiotolerans JCM 2831, complete genome
KM085450.1	Escherichia coli O104:H21 strain 94-3024 plasmid pO104_H21, complete sequence	CP001010.1	Polynucleobacter necessarius subsp. necessarius STIR1, complete genome
AY517905.1	Salmonella enterica strain OU7025 plasmid pOU1113, complete sequence	CP001011.1	Xylella fastidiosa M23, complete genome
NZ_CP021134.1	Pseudomonas fragi strain NMC25 plasmid unnamed2, complete sequence	CP001013.1	Leptothrix cholodnii SP-6, complete genome
NC_003458.1	Lactobacillus acidophilus plasmid pLA103 DNA, complete sequence	CP001015.1	Streptococcus pneumoniae G54, complete genome
NC_007430.1	Chlamydia trachomatis A/HAR-13 plasmid pCTA, complete genome	CP001016.1	Beijerinckia indica subsp. indica ATCC 9039, complete genome
CP016334.1	Clostridium butyricum strain TK520 plasmid, complete sequence	CP001019.1	Coxiella burnetii CbuG_Q212, complete genome
NZ_AP012275.1	Thiolapillus brandeum plasmid pTBH13 DNA, complete genome	CP001020.1	Coxiella burnetii CbuK_Q154, complete genome
NC_015967.1	Rhodothermus marinus SG0.5JP17-172 plasmid pRHOM17202, complete sequence	CP001022.1	Exiguobacterium sibiricum 255-15, complete genome
JQ418535.1	Pseudomonas syringae strain PDDCC3357 plasmid pPDDCC3357-6, complete sequence	CP001025.1	Burkholderia ambifaria MC40-6 chromosome 1, complete sequence
NC_019336.1	Salmonella sp. 40 plasmid p40-95A, complete sequence	CP001026.1	Burkholderia ambifaria MC40-6 chromosome 2, complete sequence
NZ_CP015135.1	Klebsiella pneumoniae strain ATCC 35657 plasmid p35657-1, complete sequence	CP001027.1	Burkholderia ambifaria MC40-6 chromosome 3, complete sequence
LC155906.1	Achromobacter xylosoxidans plasmid pKUN4507_1 DNA, complete sequence, strain: KUN4507	CP001029.1	Methylobacterium populi BJ001, complete genome
NZ_CP018699.1	Klebsiella pneumoniae strain Kp_Goe_149832 plasmid pKp_Goe_832-4, complete sequence	CP001032.1	Opitutus terrae PB90-1, complete genome
NZ_CP018988.1	Escherichia coli strain Ecol_AZ146 plasmid pECAZ146_3, complete sequence	CP001033.1	Streptococcus pneumoniae CGSP14, complete genome
NC_012239.1	Borrelia sp. SV1 plasmid SV1_lp28-2, complete sequence	CP001034.1	Natranaerobius thermophilus JW/NM-WN-LF, complete genome
NC_004923.1	Aeromonas salmonicida subsp. salmonicida strain A449 plasmid pAsa1, complete sequence	CP001037.1	Nostoc punctiforme PCC 73102, complete genome
NC_009931.1	Acaryochloris marina MBIC11017 plasmid pREB6, complete sequence	CP001043.1	Paraburkholderia phymatum STM815 chromosome 1, complete sequence
NC_010905.1	Amycolatopsis benzoatilytica strain DSM 43387 plasmid pA387, complete sequence	CP001044.1	Paraburkholderia phymatum STM815 chromosome 2, complete sequence
HE603219.1	Chlamydia trachomatis L1/1322/p2 plasmid pL11322 complete sequence	CP001047.1	Mycoplasma arthritidis 158L3-1, complete genome
JX469827.1	Uncultured bacterium plasmid pEMT3, complete sequence	CP001048.1	Yersinia pseudotuberculosis PB1/+, complete genome
NZ_CP012427.1	Klebsiella pneumoniae strain KP5 plasmid pSg1-1, complete sequence	CP001050.1	Neisseria gonorrhoeae NCCP11945, complete genome
FJ666132.1	Escherichia coli strain MS2027 plasmid pMAS2027, complete sequence	CP001052.1	Paraburkholderia phytofirmans PsJN chromosome 1, complete sequence
NZ_CP006901.1	Clostridium botulinum Prevot_594 plasmid pCBH, complete sequence	CP001053.1	Paraburkholderia phytofirmans PsJN chromosome 2, complete sequence
KU356988.1	Variovorax paradoxus plasmid pHB44, complete sequence	CP001055.1	Elusimicrobium minutum Pei191, complete genome
NC_007706.1	Magnetospirillum magneticum plasmid pMGT, complete sequence	CP001056.1	Clostridium botulinum B str. Eklund 17B, complete genome
NC_011226.1	Borrelia duttonii Ly plasmid pl15, complete sequence	CP001063.1	Shigella boydii CDC 3083-94, complete genome
KX443388.1	Rhodococcus hoagii strain PAM1216 plasmid pVAPA1216, complete sequence	CP001068.1	Ralstonia pickettii 12J chromosome 1, complete sequence
NC_018651.1	Escherichia coli O104:H4 str. 2009EL-2050 plasmid p09EL50, complete sequence	CP001069.1	Ralstonia pickettii 12J chromosome 2, complete sequence
NZ_CP010207.1	Escherichia coli strain M11 plasmid A, complete sequence	CP001071.1	Akkermansia muciniphila ATCC BAA-835, complete genome
NC_004565.1	Clostridium tetani E88 plasmid pE88, complete sequence	CP001072.2	Helicobacter pylori Shi470, complete genome
NZ_CP009903.1	Yersinia pestis Antiqua plasmid pPCP, complete sequence	CP001074.1	Rhizobium etli CIAT 652, complete genome
NC_002610.1	Klebsiella pneumoniae plasmid pKlebB-k17/80, complete sequence	CP001078.1	Clostridium botulinum E3 str. Alaska E43, complete genome
FN429768.1	Uncultured bacterium plasmid pTRACA30 complete sequence	CP001079.1	Anaplasma marginale str. Florida, complete genome
NZ_CP013764.1	Piscirickettsia salmonis strain PM21567A plasmid p2PS2, complete sequence	CP001080.1	Sulfurihydrogenibium sp. YO3AOP1, complete genome
NZ_CP004860.1	Bacillus thuringiensis serovar kurstaki str. YBT-1520 plasmid pBMB422, complete sequence	CP001083.1	Clostridium botulinum Ba4 str. 657, complete genome
NZ_CP017368.1	Lactobacillus plantarum strain TMW 1.277 plasmid pL1277-5, complete sequence	CP001087.1	Desulfobacterium autotrophicum HRM2, complete genome
NZ_CP006638.1	Escherichia coli PCN061 plasmid PCN061p2, complete sequence	CP001089.1	Geobacter lovleyi SZ, complete genome
AF188935.1	Bacillus anthracis plasmid pXO2, complete sequence	CP001091.1	Actinobacillus pleuropneumoniae serovar 7 str. AP76, complete genome
NC_022994.1	Geobacillus sp. 1121 plasmid pGTG5, complete sequence	CP001095.1	Bifidobacterium longum subsp. infantis ATCC 15697, complete genome
CP010831.1	Shigella sonnei strain FORC_011 plasmid pFORC11.2, complete sequence	CP001096.1	Rhodopseudomonas palustris TIE-1, complete genome
NZ_CP018769.1	Staphylococcus aureus subsp. aureus strain UCI 28 plasmid pUCI28, complete sequence	CP001097.1	Chlorobium limicola DSM 245, complete genome
NC_015421.1	Lactobacillus buchneri NRRL B-30929 plasmid pLBUC03, complete sequence	CP001098.1	Halothermothrix orenii H 168, complete genome
NZ_CP016387.1	Salmonella enterica subsp. enterica serovar Typhimurium strain 13-931 plasmid p931IncI1, complete sequence	CP001099.1	Chlorobaculum parvum NCIB 8327, complete genome
NC_005813.1	Yersinia pestis biovar Microtus str. 91001 plasmid pCD1, complete sequence	CP001100.1	Chloroherpeton thalassium ATCC 35110, complete genome
HG970001.1	Salmonella enterica subsp. enterica serovar Gallinarum str. 287/91 plasmid pSG, complete sequence	CP001101.1	Chlorobium phaeobacteroides BS1, complete genome
NZ_CP011933.1	Leptospira interrogans serovar Manilae strain UP-MMC-NIID LP plasmid pLIMLP1, complete sequence	CP001102.1	Candidatus Amoebophilus asiaticus 5a2, complete genome
NC_008690.1	Vibrio sp. TC68 plasmid pTC68, complete sequence	CP001103.3	Alteromonas mediterranea DE, complete genome
AB018669.1	Synechococcus sp. (strain:MA4) plasmid pMA4 DNA, complete genome sequence	CP001107.1	[Eubacterium rectale] ATCC 33656, complete genome
NZ_CP016798.1	Lactobacillus brevis strain TMW 1.2112 plasmid pl12112-1, complete sequence	CP001108.1	Prosthecochloris aestuarii DSM 271, complete genome
CP003420.1	Helicobacter pylori XZ274 plasmid pXZ274, complete sequence	CP001110.1	Pelodictyon phaeoclathratiforme BU-1, complete genome
EU331426.1	Klebsiella pneumoniae strain HP205 plasmid pH205, complete sequence	CP001111.1	Stenotrophomonas maltophilia R551-3, complete genome
KY012275.1	Escherichia coli strain 27COE18 plasmid pEc_27COE18, complete sequence	CP001114.1	Deinococcus deserti VCD115, complete genome
KR014105.1	Aeromonas hydrophila strain WCHAH01 plasmid pGES5, complete sequence	CP001120.1	Salmonella enterica subsp. enterica serovar Heidelberg str. SL476, complete genome
NC_016792.1	Bacillus cereus NC7401 plasmid pNCcld DNA, complete sequence, strain: NC7401	CP001124.1	Geobacter bemidjiensis Bem, complete genome
NC_012634.1	Rickettsia africae ESF-5 plasmid pRAF, complete sequence	CP001127.1	Salmonella enterica subsp. enterica serovar Schwarzengrund str. CVM19633, complete genome
NZ_CP018329.1	Lactobacillus plantarum subsp. plantarum strain TS12 plasmid pLP12-5, complete sequence	CP001129.1	Streptococcus equi subsp. zooepidemicus MGCS10565, complete genome
KY126370.1	Enterobacter cloacae subsp. cloacae strain MN201516 plasmid pOP-I, complete sequence	CP001130.1	Hydrogenobaculum sp. Y04AAS1, complete genome
NC_017658.1	Escherichia coli O55:H7 str. RM12579 plasmid p12579_4, complete sequence	CP001131.1	Anaeromyxobacter sp. K, complete genome
NC_013277.1	Acinetobacter baumannii plasmid pMMA2, complete sequence	CP001132.1	Acidithiobacillus ferrooxidans ATCC 53993, complete genome
NZ_CP021348.1	Acinetobacter baumannii strain B8300 plasmid pB8300, complete sequence	CP001135.1	Edwardsiella tarda EIB202, complete genome
NC_020250.1	Bacillus thuringiensis serovar kurstaki str. HD73 plasmid pHT11, complete sequence	CP001138.1	Salmonella enterica subsp. enterica serovar Agona str. SL483, complete genome
NC_021241.1	Paracoccus marcusii strain DSM 11574 plasmid pMARC4, complete sequence	CP001144.1	Salmonella enterica subsp. enterica serovar Dublin str. CT_02021853, complete genome
NC_010699.1	Erwinia tasmaniensis strain ET1/99 complete plasmid pET45	CP001145.1	Coprothermobacter proteolyticus DSM 5265, complete genome
AB479512.1	Onion yellows phytoplasma plasmid EcOYNIM_2005 DNA, complete sequence	CP001146.1	Dictyoglomus thermophilum H-6-12, complete genome
NZ_CP010159.1	Escherichia coli strain D10 plasmid B, complete genome	CP001147.1	Thermodesulfovibrio yellowstonii DSM 11347, complete genome
NC_017472.1	Lactobacillus amylovorus GRL 1118 plasmid2, complete sequence	CP001150.1	Rhodobacter sphaeroides KD131 chromosome 1, complete sequence
NZ_CP009648.1	Bacillus thuringiensis strain Al Hakam plasmid pBTZ_3, complete sequence	CP001151.1	Rhodobacter sphaeroides KD131 chromosome 2, complete sequence
NZ_CP016746.1	Lactococcus lactis subsp. cremoris strain JM1 plasmid pMPJM1, complete sequence	CP001154.1	Laribacter hongkongensis HLHK9, complete genome
NZ_CP004876.1	Bacillus thuringiensis serovar kurstaki str. HD-1 plasmid pBMB299, complete sequence	CP001157.1	Azotobacter vinelandii DJ, complete genome
NZ_CP016513.1	Salmonella enterica subsp. enterica serovar Heidelberg strain SH14-028 plasmid pSH14-028_6, complete sequence	CP001158.1	Buchnera aphidicola str. Tuc7 (Acyrthosiphon pisum), complete genome
AE001583.1	Borrelia burgdorferi B31 plasmid lp5, complete sequence	CP001161.1	Buchnera aphidicola str. 5A (Acyrthosiphon pisum), complete genome
CM007618.1	Escherichia coli O157:H7 strain 1175 plasmid pO157, complete sequence, whole genome shotgun sequence	CP001164.1	Escherichia coli O157:H7 str. EC4115, complete genome
NC_011961.1	Thermomicrobium roseum DSM 5159 plasmid, complete sequence	CP001172.1	Acinetobacter baumannii AB307-0294, complete genome
NC_015066.1	Bifidobacterium longum subsp. infantis 157F plasmid p157F-NC2 DNA, complete sequence	CP001173.1	Helicobacter pylori G27, complete genome
NZ_CP021688.1	Klebsiella pneumoniae strain AR_0146 plasmid tig00001189, complete sequence	CP001175.1	Listeria monocytogenes HCC23, complete genome
NZ_CP018079.1	Sulfitobacter sp. AM1-D1 plasmid unnamed3, complete sequence	CP001176.1	Bacillus cereus B4264, complete genome
CP017893.1	Vibrio alginolyticus strain K04M1 plasmid pL280, complete sequence	CP001177.1	Bacillus cereus AH187, complete genome
NC_013314.1	Staphylococcus aureus plasmid SAP065A, complete sequence	CP001182.2	Acinetobacter baumannii AB0057, complete genome
NC_013366.1	Escherichia coli O111:H- str. 11128 plasmid pO111_3 DNA, complete sequence	CP001184.1	Ureaplasma urealyticum serovar 10 str. ATCC 33699, complete genome
U40997.1	Listeria monocytogenes plasmid pIP823, complete sequence	CP001185.1	Thermosipho africanus TCF52B, complete genome
CM003278.1	Rhizobium phaseoli Ch24-10 plasmid pRphCh2410a, complete sequence, whole genome shotgun sequence	CP001186.1	Bacillus cereus G9842, complete genome
NC_018660.1	Escherichia coli O104:H4 str. 2011C-3493 plasmid pG-EA11, complete sequence	CP001189.1	Gluconacetobacter diazotrophicus PAl 5, complete genome
NC_018999.1	Erwinia amylovora ACW56400 plasmid EaACW_pEI70, complete sequence	CP001191.1	Rhizobium leguminosarum bv. trifolii WSM2304, complete genome
KY019258.1	Escherichia coli strain LDHF400 plasmid pHNLDF400, complete sequence	CP001196.1	Oligotropha carboxidovorans OM5 strain OM5, complete genome
NC_024996.1	Shigella flexneri 5a str. M90T plasmid pWR100, complete sequence	CP001197.1	Desulfovibrio vulgaris str. 'Miyazaki F', complete genome
NZ_CP013600.1	Rhizobium sp. N741 plasmid pRspN741e, complete sequence	CP001205.1	Borrelia burgdorferi ZS7, complete genome
NC_020121.1	Xylella fastidiosa subsp. multiplex strain Riv5 plasmid pXF-RIV5, complete sequence	CP001213.1	Bifidobacterium animalis subsp. lactis AD011, complete genome
NZ_CP006989.1	Rhizobium sp. IE4771 plasmid pRetIE4771c, complete sequence	CP001215.1	Bacillus anthracis str. CDC 684, complete genome
NZ_CP015178.1	Bacillus thuringiensis serovar alesti strain BGSC 4C1 plasmid pBMB4227, complete sequence	CP001217.1	Helicobacter pylori P12, complete genome
NC_009701.1	Vibrio vulnificus plasmid pR99, complete sequence	CP001219.1	Acidithiobacillus ferrooxidans ATCC 23270, complete genome
NC_008713.1	Arthrobacter aurescens TC1 plasmid TC2, complete sequence	CP001226.1	Candidatus Hodgkinia cicadicola Dsem, complete genome
JN205800.1	Klebsiella pneumoniae strain KP3 plasmid pKP3-A, complete sequence	CP001227.1	Rickettsia peacockii str. Rustic, complete genome
NC_005325.1	Moraxella catarrhalis mobilizable plasmid pEMCJH03, complete sequence	CP001229.1	Sulfurihydrogenibium azorense Az-Fu1, complete genome
NZ_CP018105.1	Escherichia coli strain MRSN352231 plasmid pMR0716_PSE, complete sequence	CP001230.1	Persephonella marina EX-H1, complete genome
NC_022333.1	Escherichia coli plasmid pCss165Kan DNA, complete genome, strain: 4266 delta cssB::Km	CP001233.1	Vibrio cholerae M66-2 chromosome I, complete sequence
NC_007190.1	Thermus thermophilus plasmid pTF62, complete sequence	CP001234.1	Vibrio cholerae M66-2 chromosome II, complete sequence
NZ_CP013150.1	Lactobacillus plantarum strain MF1298 plasmid pMF1298-1, complete sequence	CP001235.1	Vibrio cholerae O395 chromosome I, complete sequence
NC_017391.1	Erwinia pyrifoliae DSM 12163 complete plasmid pEP2.6	CP001236.1	Vibrio cholerae O395 chromosome II, complete sequence
AF024666.2	Corynebacterium striatum strain M82B R-plasmid pTP10, complete sequence	CP001251.1	Dictyoglomus turgidum DSM 6724, complete genome
NC_024991.1	Tetragenococcus halophilus plasmid pTDC-B DNA, complete sequence, strain: TyrB	CP001252.1	Shewanella baltica OS223, complete genome
NZ_CP018765.1	Pediococcus acidilactici strain BCC1 plasmid pbcp2, complete sequence	CP001275.1	Thermomicrobium roseum DSM 5159, complete genome
NZ_CP021949.1	Klebsiella pneumoniae strain AR_0152 plasmid tig00000216_u, complete sequence	CP001279.1	Nautilia profundicola AmH, complete genome
NC_025003.1	Enterobacter cloacae strain CY01 plasmid pCY-MdT, complete sequence	CP001280.1	Methylocella silvestris BL2, complete genome
NC_017240.1	Borrelia afzelii PKo plasmid lp32-10, complete sequence	CP001281.2	Thauera sp. MZ1T, complete genome
NC_020062.1	Rhizobium tropici CIAT 899 plasmid pRtrCIAT899c, complete sequence	CP001283.1	Bacillus cereus AH820, complete genome
CP016403.1	Klebsiella pneumoniae subsp. pneumoniae strain F5 plasmid pF5, complete sequence	CP001287.1	Cyanothece sp. PCC 8801, complete genome
NZ_CP015374.1	Pandoraea pnomenusa strain MCB032 plasmid unnamed 3, complete sequence	CP001291.1	Cyanothece sp. PCC 7424, complete genome
AP018304.1	Fischerella sp. NIES-4106 plasmid plasmid6 DNA, complete genome	CP001298.1	Methylobacterium extorquens CM4, complete genome
NC_011776.1	Bacillus cereus AH820 plasmid pAH820_3, complete sequence	CP001312.1	Rhodobacter capsulatus SB 1003, complete genome
NZ_CP016742.1	Lactococcus lactis subsp. cremoris strain JM2 plasmid pJM2A, complete sequence	CP001321.1	Haemophilus parasuis SH0165, complete genome
NC_008087.1	Helicobacter pylori HPAG1 plasmid pHPAG1, complete sequence	CP001322.1	Desulfatibacillum alkenivorans AK-01, complete genome
NC_011255.1	Borrelia recurrentis A1 plasmid pl35, complete sequence	CP001336.1	Desulfitobacterium hafniense DCB-2, complete genome
NC_006154.1	Yersinia pseudotuberculosis IP32953 cryptic plasmid, complete sequence	CP001337.1	Chloroflexus aggregans DSM 9485, complete genome
NZ_CP014938.1	Pediococcus claussenii strain TMW 2.54 plasmid pL254-2, complete sequence	CP001339.1	Thioalkalivibrio sulfidiphilus HL-EbGr7, complete genome
NC_014214.1	Meiothermus silvanus DSM 9946 plasmid pMESIL02, complete sequence	CP001340.1	Caulobacter crescentus NA1000, complete genome
NZ_CP013221.1	Salmonella enterica subsp. enterica serovar Anatum strain GT-01 plasmid PDM02, complete sequence	CP001341.1	Pseudarthrobacter chlorophenolicus A6, complete genome
NZ_CP017956.1	Lactobacillus plantarum strain C410L1 plasmid unnamed2, complete sequence	CP001344.1	Cyanothece sp. PCC 7425, complete genome
NZ_CP010583.1	Bacillus thuringiensis serovar morrisoni strain BGSC 4AA1 plasmid pBMB48, complete sequence	CP001348.1	[Clostridium] cellulolyticum H10, complete genome
AJ297913.2	Uncultured bacterium plasmid pIPO2T, complete sequence	CP001349.1	Methylobacterium nodulans ORS 2060, complete genome
NZ_CP014050.1	Salmonella enterica strain LT2 plasmid, complete sequence	CP001357.1	Brachyspira hyodysenteriae WA1, complete genome
NZ_CP013631.1	Rhizobium sp. N324 plasmid pRspN324a, complete sequence	CP001358.1	Desulfovibrio desulfuricans subsp. desulfuricans str. ATCC 27774, complete genome
CM003327.1	Clostridium novyi A str. NCTC 538 plasmid p1Cn538, complete sequence, whole genome shotgun sequence	CP001359.1	Anaeromyxobacter dehalogenans 2CP-1, complete genome
NC_019777.1	Cyanobacterium aponinum PCC 10605 plasmid pCYAN10605.01, complete sequence	CP001363.1	Salmonella enterica subsp. enterica serovar Typhimurium str. 14028S, complete genome
NC_017426.1	Borrelia burgdorferi JD1 plasmid JD1 cp32-8, complete sequence	CP001364.1	Chloroflexus sp. Y-400-fl, complete genome
NZ_CP016720.1	Lactococcus lactis subsp. lactis strain UC11 plasmid pUC11A, complete sequence	CP001368.1	Escherichia coli O157:H7 str. TW14359, complete genome
NC_019292.1	Pseudomonas savastanoi NCPPB 3335 native plasmid pPsv48C complete sequence	CP001383.1	Shigella flexneri 2002017, complete genome
NZ_CP014058.1	Staphylococcus saprophyticus strain FDAARGOS_137 plasmid, complete sequence	CP001390.1	Geobacter daltonii FRC-32, complete genome
CM007203.1	Streptomyces subrutilus strain 10-1-1 plasmid pACMP1, complete sequence, whole genome shotgun sequence	CP001391.1	Wolbachia sp. wRi, complete genome
NC_013352.1	Staphylococcus aureus plasmid pSK76, complete sequence	CP001392.1	Acidovorax ebreus TPSY, complete genome
JQ611726.1	Haemophilus influenzae strain A1606 plasmid pA1606, complete sequence	CP001393.1	Caldicellulosiruptor bescii DSM 6725, complete genome
CM007853.1	Klebsiella pneumoniae strain KPN_KPC_HUG_B4 plasmid p4, complete sequence, whole genome shotgun sequence	CP001396.1	Escherichia coli BW2952, complete genome
NC_019772.1	Anabaena cylindrica PCC 7122 plasmid pANACY.01, complete sequence	CP001407.1	Bacillus cereus 03BB102, complete genome
NZ_CP015962.1	Borrelia mayonii strain MN14-1539 plasmid cp9, complete sequence	CP001431.1	Neorickettsia risticii str. Illinois, complete genome
NC_011980.1	Escherichia coli chi7122 plasmid pAPEC-1, complete sequence	CP001472.1	Acidobacterium capsulatum ATCC 51196, complete genome
NZ_CP012433.1	Enterococcus faecium strain ISMMS_VRE_1 plasmid ISMMS_VRE_p5, complete sequence	CP001485.1	Vibrio cholerae MJ-1236 chromosome 1, complete sequence
NZ_CP008991.1	Xanthomonas citri subsp. citri UI6 plasmid pXAC64, complete sequence	CP001486.1	Vibrio cholerae MJ-1236 chromosome 2, complete sequence
NC_011877.1	Borrelia garinii Far04 plasmid Far04_lp54, complete sequence	CP001487.1	Blattabacterium sp. (Blattella germanica) str. Bge, complete genome
CM003780.1	Chlamydia psittaci UGA plasmid unnamed, complete sequence, whole genome shotgun sequence	CP001488.1	Brucella melitensis ATCC 23457 chromosome I, complete sequence
NC_025186.1	Klebsiella pneumoniae subsp. pneumoniae strain OW16C2 plasmid pOW16C2, complete sequence	CP001489.1	Brucella melitensis ATCC 23457 chromosome II, complete sequence
AVAB01000115.1	Lactobacillus fermentum MTCC 8711 plasmid pLF06, complete sequence, whole genome shotgun sequence	CP001503.2	Burkholderia glumae BGR1 chromosome 1, complete sequence
KU176944.1	Citrobacter freundii strain WCHCF65 plasmid pKPC2_CF65, complete sequence	CP001504.2	Burkholderia glumae BGR1 chromosome 2, complete sequence
KM377238.1	Escherichia coli strain HV114 plasmid pHV114, complete sequence	CP001509.3	Escherichia coli BL21(DE3), complete genome
NC_017288.1	Chlamydophila psittaci 6BC plasmid pCps6BC, complete sequence	CP001510.1	Methylobacterium extorquens AM1, complete genome
NZ_CP015530.1	Rhodococcus sp. WB1 plasmid pWB1, complete sequence	CP001515.1	Bifidobacterium animalis subsp. lactis Bl-04, complete genome
KU882686.1	Staphylococcus lugdunensis strain Tlug63N-4 plasmid pT63N, complete sequence	CP001562.1	Bartonella grahamii as4aup, complete genome
NC_019426.1	Halomonas sp. ZM3 plasmid pZM3H1, complete sequence	CP001578.1	Brucella microti CCM 4915 chromosome 1, complete sequence
NZ_CP016516.1	Salmonella enterica subsp. enterica serovar Heidelberg strain 11-004736-1-7 plasmid p11-004736-1-7_99, complete sequence	CP001579.1	Brucella microti CCM 4915 chromosome 2, complete sequence
NC_017136.1	Acetobacter pasteurianus IFO 3283-12 plasmid pAPA12-014 DNA, complete genome	CP001581.1	Clostridium botulinum A2 str. Kyoto, complete genome
KP228014.1	Halomonas sp. Ant2 plasmid pIGAnt2, complete sequence	CP001584.1	Rickettsia prowazekii Rp22, complete genome
NC_009595.1	Yersinia pestis CA88-4125 plasmid pCD1, complete sequence	CP001585.1	Yersinia pestis D106004, complete genome
NZ_CP015231.1	Ruegeria mobilis F1926 plasmid unnamed1, complete sequence	CP001589.1	Yersinia pestis D182038, complete genome
NC_025123.1	Arcobacter butzleri strain AC1167 plasmid AB-1167-LD, complete sequence	CP001593.1	Yersinia pestis Z176003, complete genome
NC_002759.1	Pseudomonas syringae pv. maculicola str. M6 plasmid pFKN, complete sequence	CP001598.1	Bacillus anthracis str. A0248, complete genome
NC_016858.1	Salmonella enterica subsp. enterica serovar Typhimurium str. ST4/74 plasmid TY474p1, complete sequence	CP001600.2	Edwardsiella ictaluri 93-146, complete genome
NZ_CP011851.1	Piscirickettsia salmonis strain LF-89 plasmid pPSLF89-2, complete sequence	CP001601.1	Corynebacterium aurimucosum ATCC 700975, complete genome
KM396298.1	Salmonella enterica subsp. enterica serovar Enteritidis strain KUSR18 plasmid pKUSR18, complete sequence	CP001604.1	Listeria monocytogenes 08-5923, complete genome
NZ_CP018472.1	Xanthomonas perforans strain LH3 plasmid pLH3.1, complete sequence	CP001605.1	Candidatus Sulcia muelleri SMDSEM, complete genome
KY354306.1	Klebsiella pneumoniae strain 301 plasmid pKP301b, complete sequence	CP001606.1	Bifidobacterium animalis subsp. lactis DSM 10140, complete genome
NC_012179.1	Borrelia burgdorferi 64b plasmid 64b_lp17, complete sequence	CP001607.1	Aggregatibacter aphrophilus NJ8700, complete genome
NZ_CP019024.1	Escherichia coli strain Ecol_881 plasmid pEC881_5, complete sequence	CP001612.1	Rickettsia africae ESF-5, complete genome
NC_018517.1	Bacillus thuringiensis HD-789 plasmid pBTHD789-4, complete sequence	CP001614.2	Teredinibacter turnerae T7901, complete genome
NZ_CP011336.1	Escherichia coli O104:H4 str. C227-11 plasmid, complete sequence	CP001615.1	Exiguobacterium sp. AT1b, complete genome
NZ_CP021071.1	Mesorhizobium sp. WSM1497 plasmid pWSM1497, complete sequence	CP001616.1	Tolumonas auensis DSM 9187, complete genome
AF074611.1	Yersinia pestis KIM10+ plasmid pMT-1, complete sequence	CP001617.1	Lactobacillus plantarum JDM1, complete genome
NC_021523.1	Escherichia coli strain CGB40 plasmid pCGB40, complete sequence	CP001618.1	Beutenbergia cavernae DSM 12333, complete genome
NZ_CP011981.1	Klebsiella pneumoniae 500_1420 plasmid p500_1420-130.552kb, complete sequence	CP001619.1	Dyadobacter fermentans DSM 18053, complete genome
NC_010656.1	Shigella boydii CDC 3083-94 plasmid pBS512_2, complete sequence	CP001620.1	Corynebacterium kroppenstedtii DSM 44385, complete genome
KX592672.1	Escherichia coli plasmid pEc_04HAE12, complete sequence	CP001621.1	Mycoplasma mycoides subsp. capri str. GM12 transgenic clone tetM-lacZ, complete genome
KM281803.1	Staphylococcus aureus subsp. aureus strain 11819-97 plasmid pT49, complete sequence	CP001622.1	Rhizobium leguminosarum bv. trifolii WSM1325, complete genome
KX772778.1	Escherichia coli strain E15017_00 plasmid pE15017_00, complete sequence	CP001628.1	Micrococcus luteus NCTC 2665, complete genome
NC_009751.1	Lactococcus lactis subsp. lactis K214 plasmid pK214, complete sequence	CP001629.1	Desulfomicrobium baculatum DSM 4028, complete genome
NZ_CP010911.1	Candidatus Pantoea carbekii strain US plasmid pBMSBPS4, complete sequence	CP001630.1	Actinosynnema mirum DSM 43827, complete genome
NC_017575.1	Ralstonia solanacearum Po82 megaplasmid, complete sequence	CP001631.1	Acidimicrobium ferrooxidans DSM 10331, complete genome
NC_017060.1	Rahnella aquatilis HX2 plasmid PRA1, complete sequence	CP001632.1	Capnocytophaga ochracea DSM 7271, complete genome
NC_019335.1	Salmonella sp. 14 plasmid p14-95A, complete sequence	CP001633.1	Francisella tularensis subsp. tularensis NE061598, complete genome
NZ_CP020923.1	Salmonella enterica subsp. enterica strain 16A242 plasmid unnamed1, complete sequence	CP001634.1	Kosmotoga olearia TBF 19.5.1, complete genome
CP009912.1	Borrelia chilensis strain VA1 plasmid lp54, complete sequence	CP001635.1	Variovorax paradoxus S110 chromosome 1, complete sequence
KU306397.1	Corynebacterium glutamicum plasmid pBL90, complete sequence	CP001636.1	Variovorax paradoxus S110 chromosome 2, complete sequence
NC_006907.1	Leptospirillum ferrooxidans plasmid p49879.1, complete sequence	CP001637.1	Escherichia coli DH1, complete genome
AP018235.1	Fremyella diplosiphon NIES-3275 plasmid plasmid02 DNA, complete genome	CP001638.1	Geobacillus sp. WCH70, complete genome
NC_019696.1	Chroococcidiopsis thermalis PCC 7203 plasmid pCHRO.02, complete sequence	CP001643.1	Brachybacterium faecium DSM 4810 strain 6-10, complete genome
NZ_CP008798.1	Klebsiella pneumoniae subsp. pneumoniae KPNIH24 plasmid pKPC-484, complete sequence	CP001644.1	Ralstonia pickettii 12D chromosome 1, complete sequence
KY865323.1	Escherichia coli strain SY286M plasmid pECM13, complete sequence	CP001645.1	Ralstonia pickettii 12D chromosome 2, complete sequence
NZ_CP015380.1	Hafnia alvei strain HUMV-5920 plasmid, complete sequence	CP001649.1	Desulfovibrio salexigens DSM 2638, complete genome
NC_020061.1	Rhizobium tropici CIAT 899 plasmid pRtrCIAT899b, complete sequence	CP001650.1	Zunongwangia profunda SM-A87, complete genome
NZ_CP017231.1	Campylobacter jejuni strain FORC_046 plasmid pFORC46.2, complete sequence	CP001656.1	Paenibacillus sp. JDR-2, complete genome
KU761326.1	Escherichia coli strain SZ02 plasmid pmcr1_IncI2, complete sequence	CP001657.1	Pectobacterium carotovorum subsp. carotovorum PC1, complete genome
NC_019005.1	Borrelia burgdorferi 297 plasmid 297_cp32-6, complete sequence	CP001658.1	Mycobacterium tuberculosis KZN 1435, complete genome
AP018315.1	Sphaerospermopsis kisseleviana NIES-73 plasmid plasmid1 DNA, complete genome	CP001661.1	Geobacter sp. M21, complete genome
NC_014009.1	Sphingobium japonicum UT26S plasmid pUT2 DNA, complete genome	CP001665.1	Escherichia coli 'BL21-Gold(DE3)pLysS AG', complete genome
NZ_AP014705.1	Methylobacterium aquaticum plasmid pMaq22A_1p DNA, complete genome, strain: MA-22A	CP001668.1	Mycoplasma mycoides subsp. capri str. GM12 transgenic clone deltatypeIIIres, complete genome
NZ_CP015790.1	Borrelia mayonii strain MN14-1420 plasmid lp28-10, complete sequence	CP001672.1	Methylotenera mobilis JLW8, complete genome
NC_011796.1	Bacillus thuringiensis serovar kurstaki str. YBT-1520 plasmid pBMB7635, complete sequence	CP001673.1	Flavobacteriaceae bacterium 3519-10, complete genome
NZ_CP015169.1	Acetobacter pasteurianus subsp. paradoxus strain LMG 1591 plasmid unnamed1, complete sequence	CP001674.1	Methylovorus glucosetrophus SIP3-4, complete genome
CM000771.1	Rickettsia endosymbiont of Ixodes scapularis plasmid pREIS1, complete sequence, whole genome shotgun sequence	CP001677.5	Candidatus Liberibacter asiaticus str. psy62, complete genome
NZ_CP019631.1	Labrenzia aggregata strain RMAR6-6 plasmid unnamed1, complete sequence	CP001678.1	Hirschia baltica ATCC 49814, complete genome
NC_004534.1	Corynebacterium glutamicum plasmid pCG2, complete sequence	CP001680.1	Helicobacter pylori 52, complete genome
NC_019956.1	Thermoanaerobacterium thermosaccharolyticum M0795 plasmid pTHETHE01, complete sequence	CP001681.1	Pedobacter heparinus DSM 2366, complete genome
AP017607.1	Mesorhizobium loti plasmid plasmid_2 DNA, complete genome, strain: TONO	CP001682.1	Cryptobacterium curtum DSM 15641, complete genome
NZ_CP014895.1	Lactobacillus backii strain TMW 1.1992 plasmid pL11992-5, complete sequence	CP001683.1	Saccharomonospora viridis DSM 43017, complete genome
AP018294.1	Calothrix sp. NIES-4105 plasmid plasmid4 DNA, complete genome	CP001684.1	Slackia heliotrinireducens DSM 20476, complete genome
NZ_CP018318.1	Klebsiella pneumoniae strain Kp_Goe_822579 plasmid pKp_Goe_579-2, complete sequence	CP001685.1	Leptotrichia buccalis DSM 1135, complete genome
NZ_CP019908.1	Escherichia coli strain MDR_56 plasmid pMCR1-NY, complete sequence	CP001686.1	Kytococcus sedentarius DSM 20547, complete genome
NC_017169.1	Yersinia pestis A1122 plasmid, complete sequence	CP001699.1	Chitinophaga pinensis DSM 2588, complete genome
EU938349.1	Klebsiella pneumoniae strain 0773 plasmid pCTXM360, complete sequence	CP001700.1	Catenulispora acidiphila DSM 44928, complete genome
NZ_CP018144.1	Acinetobacter baumannii strain HRAB-85 plasmid, complete sequence	CP001701.1	Cyanothece sp. PCC 8802, complete genome
NC_013970.2	Sphingomonas sp. MM-1 plasmid pISP3 DNA, complete sequence	CP001706.1	Jonesia denitrificans DSM 20603, complete genome
NC_020884.1	Bacillus thuringiensis serovar aizawai strain 1-3 plasmid pBt1-3, complete sequence	CP001707.1	Kangiella koreensis DSM 16069, complete genome
NZ_CP021545.1	Klebsiella pneumoniae strain AR_0112 plasmid tig00000001, complete sequence	CP001708.1	Anaerococcus prevotii DSM 20548, complete genome
AP014640.1	Leptolyngbya boryana IAM M-101 plasmid pLBX DNA, complete genome, strain: IAM M-101	CP001712.1	Robiginitalea biformata HTCC2501, complete genome
NZ_CP014629.1	Lactobacillus backii strain TMW 1.1988 plasmid L11988-5, complete sequence	CP001713.1	Chlamydophila pneumoniae LPCoLN, complete genome
NZ_CP007455.1	Staphylococcus aureus strain 502A plasmid, complete sequence	CP001715.1	Candidatus Accumulibacter phosphatis clade IIA str. UW-1, complete genome
NC_014561.1	Pantoea vagans C9-1 plasmid pPag1, complete sequence	CP001720.1	Desulfotomaculum acetoxidans DSM 771, complete genome
NC_013130.1	Borrelia burgdorferi N40 plasmid N40_lp54, complete sequence	CP001721.1	Atopobium parvulum DSM 20469, complete genome
NZ_CP019939.1	Ketogulonicigenium robustum strain SPU_B003 plasmid unnamed2, complete sequence	CP001722.1	Zymomonas mobilis subsp. mobilis NCIMB 11163, complete genome
NZ_CP016903.1	Acinetobacter soli strain GFJ2 plasmid pGFJ7, complete sequence	CP001726.1	Eggerthella lenta DSM 2243, complete genome
NC_015189.1	Acidiphilium multivorum AIU301 plasmid pACMV7 DNA, complete sequence	CP001727.1	Alicyclobacillus acidocaldarius subsp. acidocaldarius DSM 446, complete genome
AP018211.1	Calothrix brevissima NIES-22 plasmid plasmid4 DNA, complete genome	CP001734.1	Desulfohalobium retbaense DSM 5692, complete genome
NZ_CP019855.1	Borreliella burgdorferi plasmid lp56, complete sequence	CP001736.1	Kribbella flavida DSM 17836, complete genome
CM007614.1	Limnothrix rosea IAM M-220 plasmid pNIES208c, complete sequence, whole genome shotgun sequence	CP001737.1	Nakamurella multipartita DSM 44233, complete genome
NZ_CP019796.1	Paenibacillus larvae subsp. pulvifaciens strain ATCC 13537 plasmid pPLP2, complete sequence	CP001738.1	Thermomonospora curvata DSM 43183, complete genome
NC_017963.1	Enterococcus faecium DO plasmid 3, complete sequence	CP001739.1	Sebaldella termitidis ATCC 33386, complete genome
NC_008568.1	Borrelia afzelii PKo plasmid lp28, complete sequence	CP001743.1	Meiothermus ruber DSM 1279, complete genome
NZ_AP017916.1	Candidatus Azobacteroides pseudotrichonymphae plasmid pAPPJ2 DNA, complete sequence, phylotype ProJPt-1	CP001750.1	Bifidobacterium dentium Bd1, complete genome
CP013276.2	Bacillus thuringiensis serovar israelensis strain AM65-52 plasmid pAM65-52-1-360K, complete sequence	CP001751.1	Candidatus Puniceispirillum marinum IMCC1322, complete genome
NC_020565.1	Staphylococcus aureus subsp. aureus ST228 plasmid pI3T3 complete sequence, isolate 15532	CP001759.1	Anaplasma centrale str. Israel, complete genome
NZ_CP018942.1	Escherichia coli strain Ecol_224 plasmid pEC224_6, complete sequence	CP001769.1	Spirosoma linguale DSM 74, complete genome
NZ_CP012443.1	Enterococcus faecium strain ISMMS_VRE_3 plasmid ISMMS_VRE3_p3, complete sequence	CP001778.1	Stackebrandtia nassauensis DSM 44728, complete genome
NC_013377.1	Staphylococcus epidermidis plasmid SAP105A, complete sequence	CP001779.1	Streptobacillus moniliformis DSM 12112, complete genome
NC_019359.1	Acinetobacter baumannii plasmid pAB120, complete sequence	CP001781.1	Staphylococcus aureus subsp. aureus ED98, complete genome
NZ_CP015915.1	Escherichia coli strain 210205630 plasmid pSLy3, complete sequence	CP001785.1	Ammonifex degensii KC4, complete genome
KX434885.1	Klebsiella pneumoniae strain KP2442 plasmid pKP2442_10c271, complete sequence	CP001790.1	Pectobacterium parmentieri WPP163, complete genome
NZ_CP021429.1	Acinetobacter pittii strain HUMV-6483 plasmid p11, complete sequence	CP001792.1	Fibrobacter succinogenes subsp. succinogenes S85, complete genome
NC_017135.1	Acetobacter pasteurianus IFO 3283-32 plasmid pAPA32-030 DNA, complete genome	CP001793.1	Paenibacillus sp. Y412MC10, complete genome
NZ_CP017056.1	Providencia stuartii strain BE2467 isolate CAUTI plasmid pPS2, complete sequence	CP001794.1	Geobacillus sp. Y412MC61, complete genome
NC_024975.1	Escherichia coli strain E17.16 plasmid pE17.16, complete sequence	CP001795.1	Geobacillus sp. Y412MC61, complete sequence
NC_020921.1	Erwinia amylovora Ea644 plasmid pEA29, complete sequence	CP001798.1	Nitrosococcus halophilus Nc4, complete genome
CM002331.1	Pseudomonas moraviensis R28-S plasmid pR28, complete sequence, whole genome shotgun sequence	CP001801.1	Halothiobacillus neapolitanus c2, complete genome
NZ_CP010387.1	Enterobacter hormaechei subsp. oharae strain 34399 plasmid p34399-43.500kb, complete sequence	CP001802.1	Gordonia bronchialis DSM 43247, complete genome
NZ_CP015170.1	Acetobacter pasteurianus subsp. paradoxus strain LMG 1591 plasmid unnamed2, complete sequence	CP001804.1	Haliangium ochraceum DSM 14365, complete genome
KT982617.1	Escherichia coli strain CRE1510 plasmid pIMP-SZ1510, complete sequence	CP001805.1	Vibrio antiquarius strain EX25 chromosome 1, complete sequence
KM107845.1	Escherichia coli strain G5 plasmid pSYM9, complete sequence	CP001806.1	Vibrio antiquarius strain EX25 chromosome 2, complete sequence
NZ_CP015324.1	Bacillus endophyticus strain Hbe603 plasmid pBEH2, complete sequence	CP001807.1	Rhodothermus marinus DSM 4252, complete genome
NC_020915.1	Erwinia amylovora CFBP 2585 plasmid pEA29, complete sequence	CP001814.1	Streptosporangium roseum DSM 43021, complete genome
NC_011862.1	Borrelia burgdorferi 156a plasmid 156a_lp28-4, complete sequence	CP001816.1	Sulfurospirillum deleyianum DSM 6946, complete genome
NC_019849.2	Sinorhizobium meliloti GR4 plasmid pRmeGR4d, complete sequence	CP001818.1	Thermanaerovibrio acidaminovorans DSM 6589, complete genome
NZ_CP011609.1	Citrobacter freundii strain CAV1321 plasmid pCAV1321-71, complete sequence	CP001819.1	Sanguibacter keddieii DSM 10542, complete genome
CM001876.1	Xanthomonas campestris pv. campestris str. CN14 plasmid unnamed-p5, complete sequence, whole genome shotgun sequence	CP001820.1	Veillonella parvula DSM 2008, complete genome
NZ_CP009000.1	Xanthomonas citri subsp. citri strain MN11 plasmid pXAC64, complete sequence	CP001821.1	Xylanimonas cellulosilytica DSM 15894, complete genome
NC_004160.1	Paracoccus pantotrophus plasmid pWKS1, complete sequence	CP001823.1	Sphaerobacter thermophilus DSM 20745 chromosome 1, complete sequence
CM004489.1	Escherichia coli strain NGF3 plasmid pNGF3_pCol_let_like, complete sequence, whole genome shotgun sequence	CP001824.1	Sphaerobacter thermophilus DSM 20745 chromosome 2, complete sequence
CP019746.1	Lactobacillus brevis strain TMW 1.2111 plasmid pl12111-3, complete sequence	CP001825.1	Thermobaculum terrenum ATCC BAA-798 chromosome 1, complete sequence
NZ_CP018320.1	Pseudomonas frederiksbergensis strain AS1 plasmid, complete sequence	CP001826.1	Thermobaculum terrenum ATCC BAA-798 chromosome 2, complete sequence
GU938458.1	Xylella fastidiosa strain Riv16 plasmid pXF-RIV16, complete sequence	CP001827.1	Dehalococcoides mccartyi VS, complete genome
NC_009788.1	Escherichia coli E24377A plasmid pETEC_73, complete sequence	CP001834.1	Lactococcus lactis subsp. lactis KF147, complete genome
NC_013354.1	Escherichia coli O103:H2 str. 12009 plasmid pO103 DNA, complete sequence	CP001836.1	Dickeya zeae Ech586, complete genome
NC_009704.1	Yersinia pseudotuberculosis IP 31758 plasmid plasmid_59kb, complete sequence	CP001837.1	Staphylococcus lugdunensis HKU09-01, complete genome
CP000818.1	Lysinibacillus sphaericus C3-41 plasmid pBsph, complete sequence	CP001839.1	Thermotoga naphthophila RKU-10, complete genome
DQ063225.1	Xylella fastidiosa plasmid pUCLAb, complete sequence	CP001842.1	Candidatus Atelocyanobacterium thalassa isolate ALOHA, complete genome
CP022533.1	Enterobacter cloacae strain MS7884A plasmid pMS7884A, complete sequence	CP001844.2	Staphylococcus aureus 04-02981, complete genome
NZ_CP011599.1	Kluyvera intermedia strain CAV1151 plasmid pCAV1151-83, complete sequence	CP001846.1	Escherichia coli O55:H7 str. CB9615, complete genome
NZ_CP016313.1	Thermus brockianus strain GE-1 plasmid pTB1, complete sequence	CP001848.1	Pirellula staleyi DSM 6068, complete genome
NZ_CP018251.1	Escherichia coli strain 10671 plasmid pO157, complete sequence	CP001849.1	Gardnerella vaginalis 409-05, complete genome
NC_019784.1	Mycoplasma mycoides subsp. capri strain Anses 4343 plasmid pMG1C-1, complete sequence	CP001850.2	Mageeibacillus indolicus UPII9-5, complete genome
KJ940994.1	Pseudomonas sp. LM8 plasmid pLM8P2, complete sequence	CP001853.1	Bifidobacterium animalis subsp. lactis BB-12, complete genome
NC_019735.1	Crinalium epipsammum PCC 9333 plasmid pCRI9333.04, complete sequence	CP001854.1	Conexibacter woesei DSM 14684, complete genome
NZ_CP013005.1	Xanthomonas citri subsp. malvacearum strain XcmH1005 plasmid pXcmH, complete sequence	CP001859.1	Acidaminococcus fermentans DSM 20731, complete genome
NC_018486.1	Bacillus thuringiensis HD-771 plasmid p01, complete sequence	CP001867.1	Geodermatophilus obscurus DSM 43160, complete genome
NZ_CP018442.1	Klebsiella pneumoniae strain Kp_Goe_822917 plasmid pKp_Goe_917-3, complete sequence	CP001872.1	Mycoplasma gallisepticum str. R(high), complete genome
CP007745.1	Burkholderia cepacia ATCC 25416 plasmid, complete sequence	CP001873.1	Mycoplasma gallisepticum str. F, complete genome
NZ_CP013528.1	Rhizobium phaseoli strain R723 plasmid pRphaR723a, complete sequence	CP001875.2	Pantoea ananatis LMG 20103, complete genome
NZ_CP011316.1	Klebsiella pneumoniae subsp. pneumoniae strain 234-12 plasmid pKpn23412-4, complete sequence	CP001876.1	Campylobacter jejuni subsp. jejuni IA3902, complete genome
CM007789.1	Escherichia coli O157:H7 strain LEN02-9121-1 plasmid p_IncFIB, complete sequence, whole genome shotgun sequence	CP001891.1	Klebsiella variicola At-22, complete genome
CP009824.1	Xylella fastidiosa strain J1a12 plasmid pXF27-J1, complete sequence	CP001896.1	Allochromatium vinosum DSM 180, complete genome
NC_004252.1	Bifidobacterium longum DJO10A plasmid pDOJH10L, complete sequence	CP001905.1	Thioalkalivibrio sp. K90mix, complete genome
NZ_CP021184.1	Sphingomonas sp. DC-6 plasmid pDC03, complete sequence	CP001918.1	Enterobacter cloacae subsp. cloacae ATCC 13047, complete genome
NC_025023.1	Paracoccus marcusii strain DSM 11574 plasmid pMARC1, complete sequence	CP001924.1	Dehalococcoides mccartyi GT, complete genome
NZ_CP016528.1	Salmonella enterica subsp. enterica serovar Heidelberg strain 09-036813-1A plasmid p09-036813-1A_4, complete sequence	CP001931.1	Thermocrinis albus DSM 14484, complete genome
CU468232.1	Acinetobacter baumannii SDF plasmid p2ABSDF, complete genome	CP001936.1	Thermoanaerobacter italicus Ab9, complete genome
NC_017553.1	Pantoea ananatis PA13 plasmid PAGR_p, complete sequence	CP001965.1	Sideroxydans lithotrophicus ES-1, complete genome
NZ_CP018837.1	Vibrio gazogenes strain ATCC 43942 plasmid unnamed1, complete sequence	CP001968.1	Denitrovibrio acetiphilus DSM 12809, complete genome
CM003341.1	Clostridium novyi B str. NCTC 9691 plasmid p2Cn9691, complete sequence, whole genome shotgun sequence	CP001969.1	Escherichia coli IHE3034, complete genome
NZ_CP010454.1	Bifidobacterium longum strain BG7 plasmid pRY68, complete sequence	CP001977.1	Propionibacterium acnes SK137, complete genome
NC_011655.1	Bacillus cereus AH187 plasmid pAH187_270, complete sequence	CP001981.1	Candidatus Sulcia muelleri DMIN, complete genome
NZ_CP020951.1	Rhizobium sp. CIAT894 plasmid pRheCIAT894d, complete sequence	CP001982.1	Bacillus megaterium DSM319, complete genome
DQ459356.1	Cupriavidus taiwanensis plasmid pTJ86-1, complete sequence	CP001983.1	Bacillus megaterium QM B1551, complete genome
U36911.1	Staphylococcus aureus plasmid pJ3356::POX7 clone 1, complete sequence	CP001991.1	Mycoplasma crocodyli MP145, complete genome
LN624486.1	Shigella flexneri plasmid pKSR100, strain SF7955, complete sequence	CP001997.1	Aminobacterium colombiense DSM 12261, complete genome
NZ_CP021809.1	Sinorhizobium meliloti strain Rm41 plasmid psymA, complete sequence	CP001998.1	Coraliomargarita akajimensis DSM 45221, complete genome
NZ_CP010570.1	Chlamydia trachomatis strain F/CS847/08 plasmid, complete sequence	CP002006.1	Prevotella ruminicola 23, complete genome
NC_014549.1	Arthrobacter arilaitensis RE117, plasmid pRE117-1, complete sequence	CR522870.1	Desulfotalea psychrophila LSv54 chromosome
NZ_CP017857.1	Campylobacter jejuni strain YQ2210 plasmid pCJDM210L, complete sequence	CR555306.1	Azoarcus aromaticum EbN1 complete genome
NZ_CP020740.1	[Pseudomonas] mesoacidophila strain ATCC 31433 plasmid pATCC31433, complete sequence	CR626927.1	Bacteroides fragilis NCTC 9343, complete genome
NC_019737.1	Crinalium epipsammum PCC 9333 plasmid pCRI9333.07, complete sequence	CR767821.1	Ehrlichia ruminantium strain Welgevonden, complete genome
NZ_CP012570.1	Klebsiella pneumoniae strain UCLAOXA232KP plasmid pUCLAOXA232-4.X, complete sequence	CR848038.1	Chlamydophila abortus strain S26/3, complete genome
NC_010021.1	Zymomonas mobilis subsp. mobilis ATCC 10988 unknown plasmid, complete sequence	CR936503.1	Lactobacillus sakei strain 23K complete genome
NZ_CP007257.1	Rhodococcus erythropolis R138 plasmid pLRE138, complete sequence	CR954246.1	Pseudoalteromonas haloplanktis str. TAC125 chromosome I, complete sequence
KU302806.1	Enterobacter cloacae strain SZECL1 plasmid pSZECL_d, complete sequence	CR954247.1	Pseudoalteromonas haloplanktis str. TAC125 chromosome II, complete sequence
NZ_CP016642.1	Mycobacterium sp. djl-10 plasmid djl-10_2, complete sequence	CT573326.1	Pseudomonas entomophila str. L48 chromosome,complete sequence
HF922624.1	Escherichia coli plasmid pS286colV, strain S286, complete sequence	CU207211.1	Herminiimonas arsenicoxydans chromosome, complete sequence
NC_008384.1	Rhizobium leguminosarum bv. viciae plasmid pRL11 complete genome, strain 3841	CU234118.1	Bradyrhizobium sp. ORS278,complete sequence
NZ_CP021170.1	Paenibacillus bovis strain BD3526 plasmid unnamed1, complete sequence	CU468135.1	Erwinia tasmaniensis strain ET1/99 complete chromosome
KT845955.1	Escherichia coli strain EP28 plasmid pHNEP28_cfr, complete sequence	CU469464.1	Candidatus Phytoplasma mali strain AT complete chromosome
CP019696.1	Shigella sonnei strain 75/02 plasmid pInv_75_02_1, complete sequence	CU928158.2	Escherichia fergusonii ATCC 35469 chromosome, complete genome
NZ_CP004408.1	Lactobacillus plantarum DOMLa plasmid plasmid200, complete sequence	CU928145.2	Escherichia coli 55989 chromosome, complete genome
NC_025145.1	Escherichia coli plasmid pL2-87, complete sequence	CU928160.2	Escherichia coli IAI1 chromosome, complete genome
AP014882.1	Acetobacter pasteurianus NBRC 101655 plasmid plasmid1 DNA, complete genome	CU928161.2	Escherichia coli S88 chromosome, complete genome
NC_023136.1	Leisingera methylohalidivorans DSM 14336 strain MB2, DSM 14336 plasmid unnamed, complete sequence	CU928164.2	Escherichia coli IAI39 chromosome, complete genome
NZ_CP019318.1	Tateyamaria omphalii strain DOK1-4 plasmid pDOK1-4-6, complete sequence	DQ489736.1	Leuconostoc citreum KM20, complete genome
KF792823.1	Enterococcus casseliflavus strain En24 plasmid pEn24cfr, complete sequence	CP003899.1	Mycobacterium liflandii 128FXT, complete genome
NC_006509.1	Geobacillus kaustophilus HTA426 plasmid pHTA426 DNA, complete genome	FM177140.1	Lactobacillus casei BL23 complete genome, strain BL23
NZ_CP012654.1	Lactobacillus plantarum strain HFC8 plasmid pMK10, complete sequence	FM179322.1	Lactobacillus rhamnosus GG whole genome sequence, strain GG (ATCC 53103)
NC_023325.1	Escherichia coli ACN001 plasmid pACN001-D, complete sequence	FM179323.1	Lactobacillus rhamnosus Lc 705 whole genome sequence, strain Lc 705
NC_017565.1	Yersinia enterocolitica subsp. palearctica Y11 plasmid pYVO3 complete sequence	FM180568.1	Escherichia coli 0127:H6 E2348/69 complete genome, strain E2348/69
AP018204.1	Leptolyngbya boryana NIES-2135 plasmid plasmid1 DNA, complete genome	FM200053.1	Salmonella enterica subsp. enterica serovar Paratyphi A str. AKU_12601 complete genome, strain AKU_12601
NZ_CP010099.1	Bacillus thuringiensis serovar galleriae strain HD-29 plasmid pBMB8, complete sequence	FM204883.1	Streptococcus equi subsp. equi 4047, complete genome
NC_019011.1	Staphylococcus aureus plasmid pWBG764, complete sequence	FM204884.1	Streptococcus equi subsp. zooepidemicus H70, complete genome
JGVK01000007.1	Candidatus Photodesmus blepharus strain Ppalp.1 plasmid pPB001, complete sequence, whole genome shotgun sequence	FM209186.1	Pseudomonas aeruginosa LESB58 complete genome sequence
NZ_CP022087.1	Escherichia coli O104:H4 strain FDAARGOS_348 plasmid unnamed2, complete sequence	FM211187.1	Streptococcus pneumoniae ATCC 700669 complete genome
AFDA02000006.1	Acinetobacter baumannii Naval-18 plasmid pNaval18-6.1, complete sequence, whole genome shotgun sequence	FM211192.1	Mycobacterium leprae Br4923, complete genome sequence
NZ_CP021908.1	Staphylococcus aureus strain Seattle 1945 isolate G478 plasmid pG478, complete sequence	FM242711.1	Listeria monocytogenes Clip80459 serotype 4b complete genome
JN626286.1	Klebsiella pneumoniae strain Kp11978 plasmid pOXA-48, complete sequence	FM252031.1	Streptococcus suis SC84 complete genome, strain SC84
AY862141.1	Lactobacillus johnsonii FI9785 plasmid p9785S, complete sequence	FM252032.1	Streptococcus suis BM407 complet genome, strain BM407
KP289281.1	Pseudomonas sp. EGD-AKN5 plasmid, complete sequence	FM872307.1	Chlamydia trachomatis B/TZ1A828/OT, complete genome
NZ_CP021830.1	Sinorhizobium meliloti strain HM006 plasmid psymA, complete sequence	FM872308.1	Chlamydia trachomatis B/Jali20/OT, complete genome
NZ_CP016560.1	Streptomyces clavuligerus strain F613-1 plasmid pSCL4, complete sequence	FM999788.1	Neisseria meningitidis 8013, complete genome
KT754165.1	Shigella dysenteriae 1 strain 93-531-1 plasmid p93-531-1, complete sequence	FN424405.1	Salmonella enterica subsp. enterica serovar Typhimurium str. D23580 complete genome
KP899806.1	Salmonella enterica strain B71 plasmid pB71, complete sequence	FN433596.1	Staphylococcus aureus subsp. aureus TW20, complete genome
NZ_CP011338.1	Escherichia coli O104:H4 str. C227-11 plasmid, complete sequence	FN543093.2	Cronobacter turicensis z3032 complete genome
MF144193.1	Klebsiella pneumoniae strain 205880 plasmid p205880-NR1, complete sequence	FN543502.1	Citrobacter rodentium ICC168, complete genome
AP018251.1	Tolypothrix tenuis PCC 7101 plasmid plasmid3 DNA, complete genome	FN554766.1	Escherichia coli 042 complete genome
NZ_CP009119.1	Borrelia valaisiana Tom4006 plasmid lp54, complete sequence	FN557490.1	Listeria seeligeri serovar 1/2b str. SLCC3954 complete genome
NZ_CP008817.1	Ochrobactrum anthropi strain OAB plasmid 1, complete sequence	FN568063.1	Streptococcus mitis B6 complete genome, strain B6
AY079200.1	Salmonella enteritidis serovar Enteritidis plasmid pK, complete sequence	FN597254.1	Streptococcus gallolyticus UCN34 complete genome
NZ_CP009068.1	Borrelia afzelii K78 plasmid cp32-9, complete sequence	FN666575.1	Erwinia amylovora ATCC 49946 chromosomal sequence
KP453775.1	Klebsiella pneumoniae strain ST11 plasmid pKP12226, complete sequence	FN667741.1	Xenorhabdus bovienii SS-2004 chromosome, complete genome
NZ_CP014569.1	Campylobacter fetus subsp. venerealis strain 01/165 plasmid mp1, complete sequence	FP236842.1	Erwinia pyrifoliae strain Ep1/96 complete chromosome
NZ_CP018669.1	Klebsiella pneumoniae strain CAV1042 plasmid pKPC_CAV1042-89, complete sequence	L42023.1	Haemophilus influenzae Rd KW20, complete genome
NC_014108.1	Enterobacter cloacae subsp. cloacae ATCC 13047 plasmid pECL_B, complete sequence	L43967.2	Mycoplasma genitalium G37, complete genome
NC_017392.1	Erwinia pyrifoliae DSM 12163 complete plasmid pEP36	U00089.2	Mycoplasma pneumoniae M129, complete genome
NZ_CP018742.1	Bacillus cereus strain FORC_047 plasmid pFORC47_2, complete sequence	AE016795.3	Vibrio vulnificus CMCP6 chromosome I, complete sequence
DQ449578.1	Klebsiella pneumoniae strain NK245 plasmid pK245, complete sequence	AE016796.2	Vibrio vulnificus CMCP6 chromosome II, complete sequence
AJ293027.1	Uncultured eubacterium pIE1115 plasmid pIE1115, complete sequence	BX248583.1	Blochmannia floridanus complete genome
AY178821.1	Salmonella enteritidis plasmid pB, complete sequence	BX897700.1	Bartonella quintana str. Toulouse, complete genome
NC_013386.1	Ammonifex degensii KC4 plasmid pADEG01, complete sequence	BX897699.1	Bartonella henselae strain Houston-1, complete genome
NC_015319.1	Lactobacillus amylovorus GRL 1112 plasmid1, complete sequence	CR543861.1	Acinetobacter sp. ADP1 complete genome
JNBM01000005.1	Klebsiella pneumoniae UHKPC05 plasmid pUHKPC05-113, complete sequence, whole genome shotgun sequence	BX936398.1	Yersinia pseudotuberculosis IP32953 genome, complete sequence
NZ_CP020746.1	Bacillus mycoides strain Gnyt1 plasmid unnamed3, complete sequence	CR628336.1	Legionella pneumophila str. Paris complete genome
NZ_CP010009.1	Bacillus thuringiensis serovar kurstaki strain HD 1 plasmid unnamed11, complete sequence	CR628337.1	Legionella pneumophila str. Lens complete genome
KT359373.1	Staphylococcus haemolyticus plasmid pBNF01A, complete sequence	CR925677.1	Ehrlichia ruminantium str. Gardel, complete genome
JQ004407.1	Uncultured bacterium plasmid pHH3408, complete sequence	CR925678.1	Ehrlichia ruminantium str. Welgevonden, complete genome
CP001659.1	Clostridium botulinum D str. 1873 plasmid pCLG1, complete sequence	AM040264.1	Brucella melitensis biovar Abortus 2308 chromosome I, complete sequence, strain 2308
NZ_CP014484.1	Kocuria turfanensis strain HO-9042 plasmid unnamed5, complete sequence	AM040265.1	Brucella melitensis biovar Abortus 2308 chromosome II, complete sequence, strain 2308
NZ_CP015502.1	Klebsiella pneumoniae strain SKGH01 plasmid unnamed 2, complete sequence	CP000285.1	Chromohalobacter salexigens DSM 3043, complete genome
NZ_CP022018.1	Salmonella enterica subsp. enterica serovar Quebec str. S-1267 plasmid punamed1, complete sequence	AM180252.1	Lawsonia intracellularis PHE/MN1-00
NZ_CP018075.1	Streptomyces venezuelae strain NRRL B-65442 plasmid, complete sequence	CR954253.1	Lactobacillus delbrueckii subsp. bulgaricus ATCC 11842 complete genome
NZ_CP015129.1	Lactobacillus plantarum strain CAUH2 plasmid pCAUH203, complete sequence	CT573213.2	Frankia alni str. ACN14A chromosome, complete sequence
AF085719.1	Bifidobacterium breve plasmid pCIBb1, complete sequence	AM263198.1	Listeria welshimeri serovar 6b str. SLCC5334 complete genome
NZ_CP020064.1	Klebsiella pneumoniae strain AR_0117 plasmid unitig_3, complete sequence	CU207366.1	Gramella forsetii KT0803 complete circular genome
NC_022605.1	Staphylococcus aureus subsp. aureus Z172 plasmid pZ172_2, complete sequence	AM406670.1	Azoarcus sp. BH72, complete genome
NC_008504.1	Lactococcus lactis subsp. cremoris SK11 plasmid 2, complete sequence	AM420293.1	Saccharopolyspora erythraea NRRL2338 complete genome
NC_020544.1	Sphingomonas sp. MM-1 plasmid pISP3, complete sequence	AM711867.1	Clavibacter michiganensis subsp. michiganensis NCPPB 382 complete genome
EU697813.1	Serratia marcescens strain ACE2 plasmid pRK10, complete sequence	CT971583.1	Synechococcus WH7803 complete genome sequence
KX244760.1	Klebsiella pneumoniae subsp. pneumoniae strain ST101:957089165 plasmid pCHE-A1, complete sequence	CT978603.1	Synechococcus sp. RCC307 genomic DNA sequence
NC_010311.1	Streptomyces sp. HK1 plasmid pSHK1, complete sequence	AM494475.1	Orientia tsutsugamushi Boryong complete genome
NZ_CP015301.1	Chlamydia trachomatis strain E-8873 plasmid CtrE-8873_plasmid, complete sequence	AM412317.1	Clostridium botulinum A str. ATCC 3502 complete genome
KY075657.1	Escherichia coli strain WH09 plasmid pWH09-3, complete sequence	CU179680.1	Mycoplasma agalactiae PG2 chromosome, complete sequence
NC_019231.1	Streptococcus thermophilus plasmid pK1002C2, complete sequence	AM398681.2	Flavobacterium psychrophilum JIP02/86 complete genome
NZ_CP011610.1	Citrobacter freundii strain CAV1321 plasmid pCAV1321-135, complete sequence	AM889285.1	Gluconacetobacter diazotrophicus PAl 5 complete genome
KX523902.1	Klebsiella pneumoniae strain Kpn-30891/15 plasmid pOXA-48_30891, complete sequence	AM746676.1	Sorangium cellulosum 'So ce 56' complete genome
NZ_CP012865.1	Persicobacter sp. JZB09 plasmid JZB09-Plasmid7, complete sequence	AM902716.1	Bordetella petrii strain DSM 12804, complete genome
NZ_CP015077.1	Escherichia coli strain Ecol_448 plasmid pEC448_1, complete sequence	AM884177.2	Chlamydia trachomatis L2b/UCH-1/proctitis complete genome
AY342395.1	Pseudomonas syringae pv. syringae plasmid pPSR1, complete sequence	AM884176.1	Chlamydia trachomatis strain L2/434/Bu complete genome
NZ_CP017852.1	Klebsiella variicola strain GJ2 plasmid pKPGJ-2c, complete sequence	CU458896.1	Mycobacterium abscessus ATCC 19977 chromosome, complete sequence
NC_008826.1	Methylibium petroleiphilum PM1 plasmid RPME01, complete sequence	AM849034.1	Clavibacter michiganensis subsp. sepedonicus complete genome
CP012733.1	Shigella flexneri 1a strain 0228 plasmid, complete sequence	CU459141.1	Acinetobacter baumannii str. AYE, complete genome
NC_011215.1	Salmonella enterica subsp. enterica serovar Virchow str. SL491 plasmid pSL491_3, complete sequence	AM422018.1	Candidatus Phytoplasma australiense complete genome
NZ_CP018665.1	Klebsiella pneumoniae strain CAV1042 plasmid pCAV1042-2781, complete sequence	AM942444.1	Corynebacterium urealyticum DSM 7109 complete genome
NZ_CP015777.1	Bacillus anthracis strain Tangail-1 plasmid pXO1, complete sequence	AM942759.1	Proteus mirabilis strain HI4320, complete genome
NZ_CP007150.1	Escherichia coli RS218 plasmid pRS218, complete sequence	AM167904.1	Bordetella avium 197N complete genome
KM659090.1	Achromobacter sp. LM16 plasmid pLM16A1, complete sequence	AM920689.1	Xanthomonas campestris pv. campestris complete genome, strain B100
AP018246.1	Fremyella diplosiphon NIES-3275 plasmid plasmid13 DNA, complete genome	AM743169.1	Stenotrophomonas maltophilia K279a complete genome, strain K279a
NZ_CP008933.1	Klebsiella pneumoniae strain PMK1 plasmid pPMK1-NDM, complete sequence	FP103042.2	Methylobacterium extorquens DM4 str. DM4 chromosome, complete genome
NC_010879.1	Burkholderia glumae strain BGR1 plasmid pBGF2, complete sequence	AM889136.1	Neisseria meningitidis alpha14 complete genome
KX966394.1	Pasteurella multocida strain LH4 plasmid pLH4, complete sequence	FN538970.1	Clostridium difficile CD196 complete genome, strain CD196
KX129784.1	Escherichia coli strain H226B plasmid pH226B, complete sequence	FP236530.1	Mycoplasma hominis ATCC 23114 chromosome complete genome
NC_017389.1	Erwinia pyrifoliae DSM 12163 complete plasmid pEp5	FP565176.1	Xanthomonas albilineans GPE PC73 complete genome
NC_025166.1	Klebsiella pneumoniae strain BK30799 plasmid pKpQIL-10, complete sequence	FP671138.1	Mycoplasma agalactiae 5632 chromosome, complete sequence
NZ_CP009055.1	Lactococcus lactis subsp. lactis NCDO 2118 plasmid pNCDO2118, complete sequence	FP565814.1	Salinibacter ruber M8 chromosome, complete genome
NZ_CP022131.1	Lactobacillus pentosus strain SLC13 plasmid pSLC13, complete sequence	CP000263.1	Buchnera aphidicola BCc, complete genome
D26094.1	Flavobacterium sp. KI723T1 plasmid pOAD2 DNA, complete sequence	AP010953.1	Escherichia coli O26:H11 str. 11368 DNA, complete genome
NZ_CP014479.1	Acinetobacter pittii strain AP_882 plasmid pOXA58-AP_882, complete sequence	AE002161.1	Chlamydophila pneumoniae AR39, complete genome
NZ_CP021139.1	Sulfuriferula sp. AH1 plasmid unnamed, complete sequence	AE002163.1	Chlamydia phage phiCPAR39, complete sequence
NZ_AP014866.1	Bacillus thuringiensis serovar tolworthi plasmid pKK2 DNA, complete genome, strain: Pasteur Institute Standard strain	AP010803.1	Sphingobium japonicum UT26S DNA, chromosome 1, complete genome
NZ_CP021733.1	Escherichia coli strain AR_0114 plasmid unitig_1, complete sequence	AP010804.1	Sphingobium japonicum UT26S DNA, chromosome 2, complete genome
NZ_CP013524.1	Rhizobium phaseoli strain R744 plasmid pRphaR744b, complete sequence	FP565575.1	Candidatus Methylomirabilis oxyfera complete genome
NZ_CP014758.1	Klebsiella pneumoniae strain AATZP plasmid pKPN-041, complete sequence	FN554889.1	Streptomyces scabiei 87.22 complete genome
NZ_CP014972.2	Salmonella enterica subsp. enterica serovar Typhimurium str. USDA-ARS-USMARC-1898 plasmid pSTY1-1898, complete sequence	AP011177.1	Shewanella violacea DSS12 DNA, complete genome
NC_012159.1	Borrelia burgdorferi WI91-23 plasmid WI91-23_cp32-10, complete sequence	FM991728.1	Helicobacter pylori B38 complete genome, strain B38
NC_013391.1	Staphylococcus epidermidis plasmid SAP108C, complete sequence	FN298497.1	Lactobacillus johnsonii FI9785, complete genome
NC_010550.1	Exiguobacterium sibiricum 255-15 plasmid pEXIG02, complete sequence	FM954972.2	Vibrio splendidus LGP32 chromosome 1
NC_010910.1	Vibrio cholerae strain G4.1 plasmid pVCG4.1, complete sequence	FM954973.2	Vibrio splendidus LGP32 chromosome 2
KY421937.1	Escherichia coli strain FS13Z2S plasmid pFS13Z2S, complete sequence	AP008226.1	Thermus thermophilus HB8 genomic DNA, complete genome
NZ_CP012532.1	Psychrobacter sp. P2G3 plasmid pPspP2G3c, complete sequence	FN434113.1	Erwinia amylovora CFBP1430 complete genome
NZ_CP022128.1	Klebsiella pneumoniae strain MLST-15 plasmid p1605752FIB_2, complete sequence	AP010655.1	Streptococcus mutans NN2025 DNA, complete genome
NZ_CP011977.1	Klebsiella pneumoniae DMC1097 plasmid pDMC1097-218.836kb, complete sequence	FN806773.1	Propionibacterium freudenreichii subsp. shermanii CIRM-BIA1, complete genome
NC_002809.1	Shigella sonnei plasmid ColJs, complete sequence	FN650140.1	Legionella longbeachae NSW150, complete genome
NZ_CP019763.1	Borrelia burgdorferi strain B31_NRZ plasmid lp36, complete sequence	AM946016.1	Streptococcus suis P1/7 complete genome
KY271414.1	Klebsiella pneumoniae strain H151440672 plasmid IncN_typeB, complete sequence	FN555004.1	Helicobacter mustelae 12198 complete genome
NZ_CP007741.1	Bacillus methanolicus MGA3 plasmid pBM19, complete sequence	AE007869.2	Agrobacterium tumefaciens str. C58 circular chromosome, complete sequence
NZ_CP012628.1	Escherichia coli strain SF-468 plasmid pSF-468-3, complete sequence	AE007870.2	Agrobacterium tumefaciens str. C58 linear chromosome, complete sequence
NZ_CP016631.1	Lactobacillus plantarum strain LY-78 plasmid pLY7801, complete sequence	CP000133.1	Rhizobium etli CFN 42, complete genome
NZ_CP010210.1	Escherichia coli strain M11 plasmid D, complete sequence	CP001744.1	Planctopirus limnophila DSM 3776, complete genome
CM003352.1	Sphingomonas sp. MEA3-1 plasmid pMEA01, complete sequence, whole genome shotgun sequence	CP002042.1	Meiothermus silvanus DSM 9946, complete genome
NZ_CP015386.1	Klebsiella pneumoniae strain NY9 plasmid pNY9_1, complete sequence	CP001903.1	Bacillus thuringiensis BMB171, complete genome
KY991368.1	Salmonella enterica subsp. enterica serovar Muenchen strain CVM N44358F plasmid N44358F_qnrB19, complete sequence	CP001940.1	Desulfurivibrio alkaliphilus AHT2, complete genome
NC_002119.1	Escherichia coli K-12 P678-54 plasmid CloDF13, complete sequence	CP001966.1	Tsukamurella paurometabola DSM 20162, complete genome
U36912.1	Staphylococcus aureus plasmid pJ3356::pOX7 clone 3, complete sequence	CP001999.1	Arcobacter nitrofigilis DSM 7299, complete genome
NC_012228.1	Borrelia burgdorferi CA-11.2a plasmid CA-11.2A_lp28-3, complete sequence	CP002005.1	Moraxella catarrhalis BBH18, complete genome
NZ_CP011928.1	Labrenzia sp. CP4 plasmid pBCL1, complete sequence	CP002008.1	Caulobacter segnis ATCC 21756, complete genome
NZ_CP017270.1	Geosporobacter ferrireducens strain IRF9 plasmid unnamed1, complete sequence	CP002010.1	Bifidobacterium longum subsp. longum JDM301, complete genome
KT879914.1	Escherichia coli strain HNEC55 plasmid pHNEC55, complete sequence	CP002011.1	Clostridium botulinum F str. 230613, complete genome
NZ_CP010355.1	Acinetobacter johnsonii XBB1 plasmid pXBB1-4, complete sequence	CP002045.1	Arcanobacterium haemolyticum DSM 20595, complete genome
NC_016747.1	Oceanimonas sp. GK1 plasmid pOCEGK02, complete sequence	CP002047.1	Streptomyces bingchenggensis BCW-1, complete genome
AP014876.1	Escherichia coli plasmid pV021-b DNA, complete sequence, strain: V021	CP002048.1	Syntrophothermus lipocalidus DSM 12680, complete genome
NC_011792.1	Borrelia afzelii ACA-1 plasmid lp38, complete sequence	CP002049.1	Truepera radiovictrix DSM 17093, complete genome
CP022536.1	Spiroplasma corruscae strain EC-1 plasmid unnamed, complete sequence	CP002050.1	Geobacillus sp. C56-T3, complete genome
NZ_CP021755.1	Klebsiella pneumoniae strain AR_0113 plasmid unitig_4, complete sequence	CP002052.1	Chlamydia trachomatis D-EC, complete genome
NZ_CP019840.1	Enterobacter cloacae strain R11 plasmid pASM1, complete sequence	CP001758.1	Leuconostoc kimchii IMSNU 11154, complete genome
NZ_CP012913.1	Streptococcus suis strain NSUI060 plasmid pNSUI060b, complete sequence	CP000038.1	Shigella sonnei Ss046, complete genome
NZ_CP013192.1	Escherichia coli strain FORC_031 plasmid pFORC31.2, complete sequence	CP000675.2	Legionella pneumophila str. Corby, complete genome
NC_020539.1	Staphylococcus aureus subsp. aureus ST228 plasmid pI8T7 complete sequence, isolate 18583	AE010300.2	Leptospira interrogans serovar Lai str. 56601 chromosome I, complete sequence
ALIR01000019.1	Acinetobacter radioresistens WC-A-157 plasmid pWCA157-71, complete sequence, whole genome shotgun sequence	AE010301.2	Leptospira interrogans serovar Lai str. 56601 chromosome II, complete sequence
NZ_CP009719.1	Bacillus thuringiensis strain HD682 plasmid pBGN_1, complete sequence	AE015450.2	Mycoplasma gallisepticum str. R(low), complete genome
NZ_CP009009.1	Xanthomonas citri subsp. citri strain jx5 plasmid pXAC64, complete sequence	CP002021.1	Thiomonas intermedia K12, complete genome
NC_019131.1	Salmonella enterica subsp. enterica serovar Heidelberg plasmid pSH146_87, complete sequence	CP001828.1	Legionella pneumophila 2300/99 Alcoy, complete genome
CP012848.1	Candidatus Riesia sp. GBBU plasmid, complete sequence	CP001874.1	Thermobispora bispora DSM 43833, complete genome
NZ_CP012486.1	Bacillus cereus strain NJ-W plasmid plasmid-37, complete sequence	CP001886.1	Chlamydia trachomatis E/150, complete genome
LC075345.1	Pediococcus pentosaceus plasmid pLP28 DNA, complete sequence, strain: LP28	CP001887.1	Chlamydia trachomatis G/9768, complete genome
NC_025106.1	Escherichia coli strain NMI5428/11 plasmid pMC-NDM, complete sequence	CP001888.1	Chlamydia trachomatis G/11222, complete genome
NC_002799.1	Lactococcus lactis plasmid pCRL291.1, complete sequence	CP001889.1	Chlamydia trachomatis G/11074, complete genome
AF292711.1	Borrelia burgdorferi strain N40 plasmid cp9, complete sequence	CP001890.1	Chlamydia trachomatis E/11023, complete genome
NC_018107.1	Klebsiella michiganensis E718 plasmid pKOX_R1, complete sequence	CP001892.1	Bifidobacterium animalis subsp. lactis V9, complete genome
NC_019185.1	Haemophilus influenzae plasmid pA1209, complete sequence	CP001928.1	Waddlia chondrophila WSU 86-1044, complete genome
NZ_CP015505.1	Klebsiella pneumoniae strain SKGH01 plasmid unnamed 5, complete sequence	CP001930.1	Chlamydia trachomatis G/9301, complete genome
NZ_CP014874.1	Lactobacillus backii strain TMW 1.1989 plasmid pL11989-1, complete sequence	CP001958.1	Segniliparus rotundus DSM 44985, complete genome
NZ_CP018733.1	Xanthomonas gardneri strain ICMP7383 plasmid pICMP7383.2, complete sequence	CP001959.1	Brachyspira murdochii DSM 12563, complete genome
KX710094.1	Leclercia adecarboxylata strain P10164 plasmid pP10164-3, complete sequence	CP001964.1	Cellulomonas flavigena DSM 20109, complete genome
KM659098.1	Sinorhizobium sp. LM21 plasmid pLM21S1, complete sequence	CP002013.1	Burkholderia sp. CCGE1002 chromosome 1, complete sequence
NZ_CP011635.1	Klebsiella oxytoca strain CAV1374 plasmid pKPC_CAV1374, complete sequence	CP002014.1	Burkholderia sp. CCGE1002 chromosome 2, complete sequence
AY033516.1	Klebsiella pneumoniae plasmid pIP843, complete sequence	CP002015.1	Burkholderia sp. CCGE1002 chromosome 3, complete sequence
NZ_CP012416.1	Piscirickettsia salmonis strain PM15972A1 plasmid pPSA1-3, complete sequence	CP002017.1	Kyrpidia tusciae DSM 2912, complete genome
NZ_CP015326.1	Bacillus endophyticus strain Hbe603 plasmid pBEH4, complete sequence	CP002026.1	Starkeya novella DSM 506, complete genome
KX443389.1	Rhodococcus hoagii strain PAM1357 plasmid pVAPA1357, complete sequence	CP002028.1	Thermincola potens JR, complete genome
NZ_CP015013.1	Rickettsia amblyommatis isolate An13 plasmid unnamed_2, complete sequence	CP002032.1	Thermoanaerobacter mathranii subsp. mathranii str. A3, complete genome
KY075651.1	Escherichia coli strain GD23 plasmid pGD23-3, complete sequence	CP002040.1	Nocardiopsis dassonvillei subsp. dassonvillei DSM 43111 chromosome 1, complete sequence
KY471313.1	Escherichia coli strain M19441 plasmid pMCR-M19441, complete sequence	CP002041.1	Nocardiopsis dassonvillei subsp. dassonvillei DSM 43111 chromosome 2, complete sequence
FJ223606.1	Klebsiella pneumoniae strain 15 plasmid 15S, complete sequence	CP002054.1	Chlamydia trachomatis D-LC, complete genome
NZ_CP015439.1	Anoxybacillus amylolyticus strain DSM 15939 plasmid pDSM15939_1, complete sequence	CP002056.1	Methylotenera versatilis 301, complete genome
NZ_CP012107.1	Bacillus thuringiensis strain HS18-1 plasmid pHS18-8, complete sequence	CP001085.1	Candidatus Riesia pediculicola USDA, complete genome
NC_023056.1	Erwinia amylovora LA637 plasmid LA637P1, complete sequence	CP001791.1	[Bacillus] selenitireducens MLS10, complete genome
NC_010379.1	Clostridium botulinum B1 str. Okra plasmid pCLD, complete sequence	CP001602.2	Listeria monocytogenes 08-5578, complete genome
AP014863.1	Pseudomonas pseudoalcaligenes KF707 = NBRC 110670 plasmid pKF707 DNA, complete genome	CP001220.2	Comamonas testosteroni CNB-2, complete genome
CP011844.1	Salmonella enterica subsp. enterica serovar Enteritidis strain OLF-SE3-98983-4 plasmid intermediate, complete sequence	CP001429.2	Blattabacterium sp. (Periplaneta americana) str. BPLAN, complete genome
CP017224.1	Escherichia coli strain FAM21845 plasmid pFAM21845_4, complete sequence	CP001582.1	Helicobacter pylori v225d, complete genome
JF795024.1	Citrobacter freundii strain ATCC 43864 plasmid pCfc1, complete sequence	CP002086.1	Nitrosococcus watsonii C-113, complete genome
NZ_CP007209.1	Staphylococcus xylosus strain HKUOPL8 plasmid unnamed, complete sequence	CP002083.1	Hyphomicrobium denitrificans ATCC 51888, complete genome
NC_005004.1	Staphylococcus epidermidis ATCC 12228 plasmid pSE-12228-05, complete sequence	CP002084.1	Dehalogenimonas lykanthroporepellens BL-DC-9, complete genome
AB479515.1	Onion yellows phytoplasma plasmid pOYNIM DNA, complete sequence	CP002094.1	Lactococcus lactis subsp. cremoris NZ9000, complete genome
NC_012809.1	Methylobacterium extorquens AM1 plasmid p2META1, complete sequence	CP002039.1	Herbaspirillum seropedicae SmR1, complete genome
NC_012961.1	Photorhabdus asymbiotica ATCC43949 plasmid pPAU1 complete sequence	CP002034.1	Lactobacillus salivarius CECT 5713, complete genome
KJ776581.1	Clostridium botulinum strain IFR_05/025 plasmid p05/025, complete sequence	CP001746.1	Bacillus cereus biovar anthracis str. CI, complete genome
KM107842.1	Escherichia coli strain G3/10 plasmid pSYM6, complete sequence	CP001666.1	Clostridium ljungdahlii DSM 13528, complete genome
NC_011338.1	Bacillus cereus H3081.97 plasmid pH308197_3, complete sequence	CP002097.1	Corynebacterium pseudotuberculosis FRC41, complete genome
NZ_CP011575.1	Klebsiella pneumoniae strain CAV1392 plasmid pKPC_CAV1392, complete sequence	CP002025.1	Brachyspira pilosicoli 95/1000, complete genome
KU644672.1	Aeromonas caviae isolate HP18 plasmid pPH18, complete sequence	CP002106.1	Olsenella uli DSM 7084, complete genome
NC_019797.1	Mycoplasma yeatsii strain Anses 11181 plasmid pMG2F-1, complete sequence	CP002107.1	Mycoplasma mycoides subsp. mycoides SC str. Gladysdale MU clone SC5, complete genome
NC_011647.1	Borrelia afzelii ACA-1 plasmid cp32-1, complete sequence	CP002907.1	Gordonia sp. KTR9, complete genome
NC_011665.1	Shewanella baltica OS223 plasmid pS22303, complete sequence	CP002077.1	Mycoplasma pneumoniae FH, complete genome
NZ_AP012542.1	Lactobacillus paracasei subsp. paracasei JCM 8130 plasmid pLBPC-1 DNA, complete genome	CP002085.1	Desulfarculus baarsii DSM 2075, complete genome
NC_019227.1	Bacillus thuringiensis serovar rongseni plasmid pBMB2062-56, complete sequence	CP002116.1	Sediminispirochaeta smaragdinae DSM 11293, complete genome
NZ_CP013007.1	Xanthomonas citri subsp. malvacearum strain XcmN1003 plasmid pXcmN, complete sequence	CP002122.1	Prevotella melaninogenica ATCC 25845 chromosome I, complete sequence
HG969999.1	Klebsiella pneumoniae plasmid pIT-FIPP-1, complete sequence	CP002123.1	Prevotella melaninogenica ATCC 25845 chromosome II, complete sequence
NZ_CP013122.1	Fusobacterium nucleatum subsp. polymorphum strain ChDC F306 plasmid unnamed1, complete sequence	CP002102.1	Brevundimonas subvibrioides ATCC 15264, complete genome
NC_010720.1	Escherichia coli 53638 plasmid p53638_75, complete sequence	CP002109.1	[Clostridium] saccharolyticum WM1, complete genome
NC_008765.1	Acidovorax sp. JS42 plasmid pAOVO01, complete sequence	CP002131.1	Thermosediminibacter oceani DSM 16646, complete genome
NZ_CP007123.1	Lactobacillus paracasei N1115 plasmid, complete sequence	CP001829.1	Corynebacterium pseudotuberculosis C231, complete genome
NZ_CP015015.1	Rickettsia amblyommatis isolate An13 plasmid unnamed_1, complete sequence	CP002105.1	Acetohalobium arabaticum DSM 5501, complete genome
NZ_CP015743.1	Shinella sp. HZN7 plasmid pShin-07, complete sequence	CP001809.2	Corynebacterium pseudotuberculosis 1002, complete genome
NZ_CP015620.1	Acinetobacter schindleri strain ACE plasmid p5AsACE, complete sequence	CP002114.2	Staphylococcus aureus subsp. aureus JKD6159, complete genome
NZ_CP019452.1	Halioglobus japonicus strain NBRC 107739 plasmid unnamed2, complete sequence	CP001810.1	Butyrivibrio proteoclasticus B316 chromosome 1, complete sequence
NZ_CP017103.1	Rhizobium gallicum strain IE4872 plasmid pRgalIE4872a, complete sequence	CP001811.1	Butyrivibrio proteoclasticus B316 chromosome 2, complete sequence
AFDA02000011.1	Acinetobacter baumannii Naval-18 plasmid pNaval18-7.0, complete sequence, whole genome shotgun sequence	CP002164.1	Caldicellulosiruptor obsidiansis OB47, complete genome
CP021475.1	Pediococcus pentosaceus strain SRCM100892 plasmid pPC892-4, complete sequence	CP002162.1	Micromonospora aurantiaca ATCC 27029, complete genome
KY579373.1	Staphylococcus epidermidis strain M13/0451 plasmid, complete sequence	CP002159.1	Gallionella capsiferriformans ES-2, complete genome
NZ_AP013065.1	Serratia marcescens SM39 plasmid pSMC2 DNA, complete genome	CP002160.1	Clostridium cellulovorans 743B, complete genome
NC_014825.1	Ruminococcus albus 7 plasmid pRUMAL02, complete sequence	CP002120.1	Staphylococcus aureus subsp. aureus str. JKD6008, complete genome
NC_010000.1	Shewanella baltica OS195 plasmid pS19503, complete sequence	CP002171.1	Thermoanaerobacterium thermosaccharolyticum DSM 571, complete genome
NC_011499.1	Helicobacter pylori P12 plasmid HPP12, complete sequence	CP002170.1	Mycoplasma hyorhinis HUB-1, complete genome
NZ_CP022269.1	Xanthomonas citri pv. vignicola strain CFBP7112 plasmid plB, complete sequence	AP009510.1	Uncultured Termite group 1 bacterium phylotype Rs-D17 DNA, complete genome
NZ_CP015075.2	Escherichia coli strain Ecol_745 plasmid pEC745_OXA48, complete sequence	CU466930.1	Candidatus Cloacamonas acidaminovorans str. Evry provisional genome sequence from WWE1 candidate division
NZ_CP009252.1	Corynebacterium stationis strain 622=DSM 20302 plasmid pCstat1, complete sequence	AE014299.2	Shewanella oneidensis MR-1, complete genome
NZ_CP016297.1	Acinetobacter baumannii strain CMC-CR-MDR-Ab4 plasmid pCMCVTAb2-Ab4, complete sequence	CP001104.1	[Eubacterium] eligens ATCC 27750, complete genome
NC_003350.1	Pseudomonas putida plasmid pWW0, complete sequence	CP001733.2	Aggregatibacter actinomycetemcomitans D11S-1, complete genome
NZ_CP018461.1	Klebsiella pneumoniae strain Kp_Goe_39795 plasmid pKp_Goe_795-2, complete sequence	GQ866233.1	Aggregatibacter phage S1249, complete sequence
NZ_CP016476.1	Synechococcus sp. PCC 7003 plasmid unnamed2, complete sequence	CP002154.1	Edwardsiella tarda FL6-60, complete genome
NC_007682.3	Escherichia coli plasmid pMUR050, complete sequence	CP002158.1	Fibrobacter succinogenes subsp. succinogenes S85, complete genome
NC_020916.1	Erwinia amylovora 01SFR-BO plasmid pEA29, complete sequence	CP002183.1	Bacillus subtilis subsp. spizizenii str. W23, complete genome
NZ_CP012003.1	Xanthomonas fuscans subsp. aurantifolii strain 1566 plasmid, complete sequence	CP000154.2	Paenibacillus polymyxa E681, complete genome
NZ_CP015165.1	Acetobacter pasteurianus subsp. ascendens strain LMG 1590 plasmid unnamed1, complete sequence	CP002121.1	Streptococcus pneumoniae AP200, complete genome
NC_016939.1	Rickettsia massiliae str. AZT80 plasmid pRMB, complete genome	CP002161.1	Candidatus Zinderia insecticola CARI, complete genome
NZ_CP009963.1	Collimonas arenae strain Cal35 plasmid, complete sequence	CP002163.1	Candidatus Sulcia muelleri CARI, complete genome
NZ_CP019938.1	Ketogulonicigenium robustum strain SPU_B003 plasmid unnamed1, complete sequence	CP002038.1	Dickeya dadantii 3937, complete genome
AP014939.1	Citrobacter freundii plasmid pKHM-1 DNA, complete sequence, strain: KHM 243	CP001698.1	Spirochaeta thermophila DSM 6192, complete genome
NZ_CP017426.1	Arthrobacter sp. ZXY-2 plasmid pZXY25, complete sequence	CP002176.1	Streptococcus pneumoniae 670-6B, complete genome
ALII01000018.1	Acinetobacter baumannii IS-123 plasmid pIS123-12, complete sequence, whole genome shotgun sequence	CP002198.1	Cyanothece sp. PCC 7822, complete genome
JN106165.1	Uncultured bacterium plasmid pAKD14, complete sequence	CP002205.1	Sulfurimonas autotrophica DSM 16294, complete genome
NC_007104.1	Bacillus cereus E33L plasmid pE33L5, complete sequence	CP002991.1	Thermoanaerobacter wiegelii Rt8.B1, complete genome
KM576795.1	Erysipelothrix rhusiopathiae strain ER29 plasmid pER29, complete sequence	CP003532.1	Mesotoga prima MesG1.Ag.4.2, complete genome
NZ_CP017139.1	Borrelia miyamotoi strain CT13-2396 plasmid lp6, complete sequence	CP002767.1	Shewanella baltica BA175, complete genome
JN106173.1	Uncultured bacterium plasmid pAKD31, complete sequence	CP002740.1	Sinorhizobium meliloti BL225C, complete genome
NZ_CP016482.1	Synechococcus sp. PCC 7117 plasmid unnamed5, complete sequence	CP002781.1	Sinorhizobium meliloti AK83 chromosome 1, complete sequence
NZ_CP019222.1	Mycobacterium chimaera strain CDC 2015-22-71 plasmid pDHQP20152271_3, complete sequence	CP002782.1	Sinorhizobium meliloti AK83 chromosome 2, complete sequence
NC_009430.1	Rhodobacter sphaeroides ATCC 17025 plasmid pRSPA02, complete sequence	CP002783.1	Sinorhizobium meliloti AK83 chromosome 3, complete sequence
CM003527.1	Staphylococcus aureus strain CC445 plasmid pSA-CC445-1, complete sequence, whole genome shotgun sequence	CP002994.1	Streptomyces violaceusniger Tu 4113, complete genome
NC_016823.1	Shigella sonnei 53G plasmid B, complete genome	CP002798.1	Sphingobium chlorophenolicum L-1 chromosome 1, complete sequence
NC_013313.1	Staphylococcus aureus plasmid pWBG763, complete sequence	CP002799.1	Sphingobium chlorophenolicum L-1 chromosome 2, complete sequence
JN102344.1	Uncultured bacterium plasmid pRSB206, complete sequence	CP002516.1	Escherichia coli KO11, complete genome
AY589571.1	Escherichia coli strain 278B plasmid pEC278, complete sequence	CP001671.1	Escherichia coli ABU 83972, complete genome
CM003755.1	Xylella fastidiosa strain CVC0251 plasmid pXF-P1.CVC0251, complete sequence, whole genome shotgun sequence	CP002165.1	Xylella fastidiosa subsp. fastidiosa GB514, complete genome
NZ_CP018730.1	Xanthomonas gardneri strain JS749-3 plasmid pJS749-3.2, complete sequence	CP002210.1	Thermoanaerobacter sp. X513, complete genome
NC_003296.1	Ralstonia solanacearum GMI1000 megaplasmid complete sequence	CP002167.1	Escherichia coli UM146, complete genome
NZ_CP020813.1	Mycobacterium sp. PH-06 plasmid unnamed4, complete sequence	CP001995.1	Mycoplasma fermentans JER, complete genome
KX470735.1	Escherichia coli strain Ecoli15-50 plasmid pEC50-NDM7, complete sequence	CP002209.1	Ferrimonas balearica DSM 9799, complete genome
NC_016138.1	Pseudomonas aeruginosa plasmid pUM505, complete sequence	CP002184.1	Helicobacter pylori 908, complete genome
NC_017958.1	Tistrella mobilis KA081020-065 plasmid pTM3, complete sequence	CP002217.1	Burkholderia sp. CCGE1003 chromosome 1, complete sequence
AY648561.1	Streptococcus pyogenes strain 71-724 plasmid pDN571, complete sequence	CP002218.1	Burkholderia sp. CCGE1003 chromosome 2, complete sequence
NZ_CP015270.1	Mycobacterium chimaera strain ZUERICH-2 plasmid unnamed 3, complete sequence	CP001900.1	Campylobacter jejuni subsp. jejuni M1, complete genome
AP018140.1	Escherichia coli plasmid pM110_FII DNA, complete genome, isolate: M110	CP002222.1	Lactobacillus plantarum subsp. plantarum ST-III, complete genome
NZ_CP015043.1	Rhodovulum sp. P5 plasmid pRGUI04, complete sequence	CP002073.1	Helicobacter pylori SJM180, complete genome
NC_017201.1	Bacillus thuringiensis serovar finitimus YBT-020 plasmid pBMB26, complete sequence	CP002074.1	Helicobacter pylori PeCan4, complete genome
AY300023.1	Haemophilus paragallinarum plasmid p250, complete sequence	CP002076.1	Helicobacter pylori Cuz20, complete genome
AY362554.1	Actinobacillus pleuropneumoniae plasmid p9956, complete sequence	CP002071.1	Helicobacter pylori Sat464, complete genome
NC_005908.1	Staphylococcus aureus plasmid pE194, complete sequence	CP002206.1	Pantoea vagans C9-1, complete genome
EU932690.1	Klebsiella pneumoniae strain 0773 plasmid pKpn114, complete sequence	CP002251.2	Corynebacterium pseudotuberculosis I19, complete genome
NZ_CP016463.1	Bosea sp. RAC05 plasmid pBSY19_1, complete sequence	CP001561.1	Neisseria meningitidis alpha710, complete genome
CP009414.2	Salmonella enterica strain CFSAN007428 plasmid pCFSAN007428_01, complete sequence	CP002273.2	Eubacterium limosum KIST612, complete genome
KP792998.1	Aminobacter sp. MSH1 plasmid pBAM1, complete sequence	CP002156.1	Parvularcula bermudensis HTCC2503 strain HTCC2503, complete genome
NC_013333.1	Staphylococcus aureus plasmid SAP055A, complete sequence	CP009301.1	Dokdonia sp. MED134, complete genome
KX023261.1	Escherichia coli plasmid pSCE516-2, complete sequence	CP004349.1	Polaribacter sp. MED152, complete genome
CM007791.1	Escherichia coli O157:H7 strain LEN03-5497-2 plasmid p_IncFIA, complete sequence, whole genome shotgun sequence	CP002157.1	Maribacter sp. HTCC2170, complete genome
NZ_CP015788.1	Borrelia mayonii strain MN14-1420 plasmid lp17, complete sequence	CP004404.1	Psychromonas sp. CNPT3, complete genome
NZ_CP010130.1	Escherichia coli strain C9 plasmid A, complete genome	CP003879.1	Psychroflexus torquis ATCC 700755, complete genome
NZ_CP009637.1	Bacillus cereus 03BB108 plasmid pBFI_5, complete sequence	CP001664.1	Mycobacterium tuberculosis str. Haarlem, complete genome
NZ_CP015307.1	Chlamydia trachomatis strain F-6068 plasmid CtrF-6068_plasmid, complete sequence	CP001662.1	Mycobacterium tuberculosis KZN 4207, complete genome
NC_017727.1	Bacillus anthracis str. H9401 plasmid BAP2, complete sequence	CP001976.1	Mycobacterium tuberculosis KZN 605, complete genome
CM003191.1	Rhodococcus sp. AD45 plasmid unnamed, complete sequence, whole genome shotgun sequence	CP002972.1	Phaeobacter inhibens 2.10, complete genome
JF828150.1	Klebsiella pneumoniae strain U3156199 plasmid pAAC154, complete sequence	CP002976.1	Phaeobacter inhibens DSM 17395, complete genome
NZ_CP012988.3	Klebsiella pneumoniae strain KpN01 plasmid pKpN01-CTX, complete sequence	CP002623.1	Roseobacter litoralis Och 149, complete genome
JN412137.1	Escherichia coli strain 108 plasmid pT108, complete sequence	CP002391.1	Lactobacillus paracasei subsp. paracasei 8700:2, complete genome
CP012709.1	Psychrobacter urativorans strain R10.10B plasmid 3, complete sequence	CP003740.1	Octadecabacter antarcticus 307, complete genome
KM085452.1	Escherichia coli O104:H7 strain RM9387 plasmid pO104:H7_S2, complete sequence	CP003742.1	Octadecabacter arcticus 238, complete genome
NC_011965.1	Borrelia burgdorferi 72a plasmid 72a_cp32-13, complete sequence	CP003909.1	Neisseria gonorrhoeae MS11, complete genome
CP022064.1	Salmonella enterica strain FDAARGOS_312 plasmid unnamed4, complete sequence	CP004856.1	Enterococcus casseliflavus EC20, complete genome
JGVK01000030.1	Candidatus Photodesmus blepharus strain Ppalp.1 plasmid pPB002, complete sequence, whole genome shotgun sequence	CP006835.1	Mycobacterium kansasii ATCC 12478, complete genome
NC_002096.1	Staphylococcus aureus plasmid pKH7, complete sequence	CP007062.1	Fusobacterium nucleatum subsp. animalis 7_1, complete genome
NZ_CP015823.1	Klebsiella pneumoniae isolate blood sample 2 plasmid 1, complete sequence	CP002104.1	Gardnerella vaginalis ATCC 14019, complete genome
NZ_CP021860.1	Klebsiella pneumoniae strain AR_0125 plasmid tig00000007_pilon, complete sequence	CP002844.1	Lactobacillus reuteri SD2112, complete genome
NZ_CP010087.1	Bacillus thuringiensis strain 97-27 plasmid, complete sequence	CP002110.1	Staphylococcus aureus subsp. aureus TCH60, complete genome
KY554216.1	Enterococcus faecium strain Efa-125 plasmid pEfa-125gr, complete sequence	CP002388.1	Staphylococcus aureus subsp. aureus 55/2053, complete genome
JX194161.1	Uncultured bacterium plasmid pM02_c2 clone c2, complete sequence	CP006882.1	Synechococcus sp. WH 8109, complete genome
NC_011732.1	Cyanothece sp. PCC 7424 plasmid pP742404, complete sequence	CP003700.1	Fusobacterium nucleatum subsp. vincentii 3_1_36A2, complete genome
NZ_CP010860.1	Marinovum algicola DG 898 plasmid pMaD5, complete sequence	CP003666.1	Prevotella sp. oral taxon 299 str. F0039, complete genome
NZ_CP015580.1	Tatumella citrea strain DSM 13699 plasmid unnamed, complete sequence	CP003496.2	Aggregatibacter actinomycetemcomitans D7S-1, complete genome
NZ_CP018879.1	Bacillus megaterium strain JX285 plasmid 6, complete sequence	CP002390.1	Filifactor alocis ATCC 35896, complete genome
NZ_CP013482.1	Pandoraea apista strain DSM 16535 plasmid pPA35, complete sequence	CP007064.1	Fusobacterium nucleatum subsp. vincentii 3_1_27 chromosome 1, complete sequence
LN846933.1	Carnobacterium maltaromaticum strain LMA28 LMA_pb plasmid, complete genome	CP007065.1	Fusobacterium nucleatum subsp. vincentii 3_1_27 chromosome 2, complete sequence
KX868552.1	Klebsiella variicola strain H152460787 plasmid pJF-787, complete sequence	CP008742.1	Pseudomonas savastanoi pv. savastanoi NCPPB 3335, complete genome
CP014494.1	Escherichia coli strain MVAST0167 plasmid pMVAST0167_2, complete sequence	CP002843.1	Streptococcus parasanguinis ATCC 15912, complete genome
NC_012849.1	Ralstonia pickettii 12D plasmid pRp12D02, complete sequence	CP002280.1	Rothia dentocariosa ATCC 17931, complete genome
NZ_CP018666.1	Klebsiella pneumoniae strain CAV1042 plasmid pCAV1042-3223, complete sequence	CP002272.1	Enterobacter lignolyticus SCF1, complete genome
AF056496.1	Helicobacter pylori plasmid pHPO100, complete sequence	CP002224.1	Ketogulonicigenium vulgare Y25, complete genome
CP005087.1	Sphingobium sp. TKS plasmid pTK3, complete sequence	CP002221.1	Hydrogenobacter thermophilus TK-6, complete genome
KU167609.1	Escherichia coli strain QD29 plasmid pNDM-QD29, complete sequence	CP002220.1	Bifidobacterium bifidum S17, complete genome
KP975077.1	Enterobacter cloacae strain MRSN17626 plasmid pMRVIM0813, complete sequence	CP002213.2	Paenibacillus polymyxa SC2, complete genome
NZ_CP016915.1	Ralstonia solanacearum strain CQPS-1 plasmid, complete sequence	CP002175.1	Halanaerobium praevalens DSM 2228, complete genome
AB436615.1	Lactobacillus gasseri plasmid pLgLA39 DNA, complete sequence, strain: LA39	CP002271.1	Stigmatella aurantiaca DW4/3-1, complete genome
NZ_CP016575.1	Salmonella enterica subsp. enterica serovar Heidelberg strain AMR588-04-00435 plasmid pAMR588-04-00435_37, complete sequence	CP002281.1	Ilyobacter polytropus DSM 2926, complete genome
AP017939.1	Leuconostoc mesenteroides plasmid pLm151-c DNA, complete genome, strain: LK-151	CP002277.1	Haemophilus influenzae R2866, complete genome
NZ_CP017632.1	Escherichia coli SLK172 plasmid pSLK172-1, complete sequence	CP002276.1	Haemophilus influenzae R2846, complete genome
NC_025197.1	Leptospira interrogans serovar Canicola strain Gui44 plasmid pGui2, complete sequence	CP002546.1	Rubinisphaera brasiliensis DSM 5305, complete genome
NZ_CP016938.1	Yersinia enterocolitica strain YE6 plasmid unnamed1, complete sequence	CP003799.1	Lactobacillus helveticus R0052, complete genome
NZ_CP020068.1	Klebsiella pneumoniae strain AR_0068 plasmid unitig_1, complete sequence	CP002124.1	Erwinia sp. Ejp617, complete genome
NC_011604.1	Salmonella enterica subsp. enterica serovar Westhampton plasmid pWES-1, complete sequence	CP002287.1	Achromobacter xylosoxidans A8, complete genome
AY386314.1	Bacillus methanolicus strain MGA3 plasmid pBM19, complete sequence	CP001840.1	Bifidobacterium bifidum PRL2010, complete genome
NZ_CP011335.1	Escherichia coli O104:H4 str. C227-11 plasmid, complete sequence	CP002207.1	Bacillus atrophaeus 1942, complete genome
KT988019.1	Escherichia coli strain V282 plasmid geEcoV282_1, complete sequence	CP002292.1	Rhodomicrobium vannielii ATCC 17100, complete genome
KT780723.1	Uncultured bacterium plasmid pGA45, complete sequence	CP002293.1	Geobacillus sp. Y4.1MC1, complete genome
KP987215.1	Citrobacter freundii strain 112298 plasmid p112298-KPC, complete sequence	CP002297.1	Desulfovibrio vulgaris RCH1, complete genome
NZ_CP015234.1	Ruegeria mobilis F1926 plasmid unnamed4, complete sequence	CP002299.1	Frankia inefficax strain EuI1c, complete genome
NZ_CP007545.1	Synechocystis sp. PCC 6714 plasmid pSYLC, complete sequence	CP001978.1	Marinobacter adhaerens HP15, complete genome
NC_009508.1	Sphingomonas wittichii RW1 plasmid pSWIT02, complete sequence	CP002286.1	Bifidobacterium longum subsp. longum BBMN68, complete genome
NC_011794.1	Borrelia afzelii ACA-1 plasmid lp28-7, complete sequence	CP002216.1	Caldicellulosiruptor owensensis OL, complete genome
NZ_CP015806.1	Borrelia mayonii strain MN14-1539 plasmid lp28-3, complete sequence	CP002219.1	Caldicellulosiruptor hydrothermalis 108, complete genome
CM007851.1	Staphylococcus aureus strain ATCC 14458 plasmid pATCC14458-3, complete sequence, whole genome shotgun sequence	CP002305.1	Leadbetterella byssophila DSM 17132, complete genome
NC_019263.1	Delftia acidovorans plasmid pLME1, complete sequence	CP002304.1	Halanaerobium hydrogeniformans, complete genome
NZ_CP020436.1	Bacillus sp. FDAARGOS_235 plasmid 2, complete sequence	CP003069.1	Vibrio cholerae O1 str. 2010EL-1786 chromosome 1, complete sequence
NZ_CP012955.1	Acinetobacter baumannii strain D36 plasmid pD36-3, complete sequence	CP003070.1	Vibrio cholerae O1 str. 2010EL-1786 chromosome 2, complete sequence
NZ_CP018668.1	Klebsiella pneumoniae strain CAV1042 plasmid pKPC_CAV1042-44, complete sequence	CP002228.1	Borrelia burgdorferi N40, complete genome
NZ_CP015216.1	Rhodobacter sphaeroides strain MBTLJ-13 plasmid e, complete sequence	CP002312.1	Borrelia burgdorferi JD1, complete genome
NZ_CP003955.1	Rhodococcus opacus PD630 plasmid 6, complete sequence	CP002326.1	Caldicellulosiruptor kristjanssonii I77R1B, complete genome
CP008904.1	Geobacillus sp. LC300 plasmid pGt35, complete sequence	CP002330.1	Caldicellulosiruptor kronotskyensis 2002, complete genome
NC_023143.1	Phaeobacter gallaeciensis DSM 26640 plasmid pGal_G40, complete sequence	CP003057.2	Xanthomonas oryzae pv. oryzicola BLS256, complete genome
NC_013667.2	Streptomyces sp. Y27 plasmid pWTY27, complete sequence	CP002007.2	Streptococcus suis 05HAS68, complete genome
JQ739158.1	Acinetobacter lwoffii strain ABZ78 plasmid pABZ78, complete sequence	CP002003.1	Listeria monocytogenes FSL R2-561, complete genome
LN735562.1	Sinorhizobium fredii HH103 plasmid pSfHH103a2 complete sequence	CP002004.1	Listeria monocytogenes Finland 1998, complete genome
NC_017158.1	Yersinia pestis D182038 plasmid pMT1, complete sequence	CP002001.1	Listeria monocytogenes J0161, complete genome
NC_019430.1	Lactococcus lactis subsp. cremoris UC509.9 plasmid pCIS8, complete sequence	CP002002.1	Listeria monocytogenes 10403S, complete genome
NZ_CP022173.1	Aeromonas salmonicida strain S121 plasmid pS121-4, complete sequence	CP003862.1	Francisella tularensis subsp. holarctica FSC200, complete genome
NZ_CP013462.1	Burkholderia ubonensis strain MSMB1471WGS plasmid pMSMB1471, complete sequence	CP018150.1	Coxiella burnetii 'MSU Goat Q177', complete genome
NZ_CP012282.1	Pediococcus damnosus strain TMW 2.1533 plasmid pL21533-7, complete sequence	CP003056.1	Bacillus coagulans 36D1, complete genome
NC_009671.1	Ochrobactrum anthropi ATCC 49188 plasmid pOANT03, complete sequence	CP002457.1	Shewanella putrefaciens 200, complete genome
NC_012124.1	Salmonella enterica subsp. enterica serovar Paratyphi C strain RKS4594 plasmid pSPCV, complete sequence	CP005388.1	Campylobacter jejuni subsp. jejuni CG8421, complete genome
NC_016636.1	Pediococcus claussenii ATCC BAA-344 plasmid pPECL-3, complete sequence	CP002621.1	Enterococcus faecalis OG1RF, complete genome
NC_019347.1	Lactococcus lactis subsp. cremoris plasmid pAF04, complete sequence	CP003841.1	Alteromonas macleodii ATCC 27126, complete genome
LN846931.1	Carnobacterium maltaromaticum strain LMA28 megaplasmid, complete genome	CP021124.1	Rhizobium sp. Kim5, complete genome
NC_017966.1	Tistrella mobilis KA081020-065 plasmid pTM2, complete sequence	CP020896.1	Rhizobium phaseoli Brasil 5, complete genome
NZ_CP014980.1	Salmonella enterica subsp. enterica serovar Typhimurium str. CDC H2662 plasmid pSTY1-H2662, complete sequence	CP020947.1	Rhizobium sp. CIAT894, complete genome
NZ_CP013553.1	Rhizobium phaseoli strain N931 plasmid pRphaN931a, complete sequence	CP003583.1	Enterococcus faecium DO, complete genome
NZ_CP009047.1	Staphylococcus epidermidis strain SEI plasmid, complete sequence	CP002442.1	Geobacillus sp. Y412MC52, complete genome
NC_016833.1	Shigella sonnei 53G plasmid A, complete genome	CP002552.1	Nitrosomonas sp. AL212, complete genome
GU272158.1	Vibrio sp. VP5(2010) plasmid pV5-2, complete sequence	CP002479.1	Geobacter sp. M18, complete genome
NC_012258.1	Borrelia burgdorferi 94a plasmid 94a_cp32-7, complete sequence	CP002395.1	Asticcacaulis excentricus CB 48 chromosome 1, complete sequence
NC_020208.1	Enterococcus faecium NRRL B-2354 plasmid pNB2354_1, complete sequence	CP002396.1	Asticcacaulis excentricus CB 48 chromosome 2, complete sequence
CP021745.1	Cellvibrionaceae bacterium 017 plasmid pSU1, complete sequence	CP002850.1	Zymomonas mobilis subsp. mobilis ATCC 10988, complete genome
NZ_AP014686.1	Bradyrhizobium diazoefficiens plasmid pNK6b DNA, complete genome, strain: NK6	CP002466.1	Thermoanaerobacter brockii subsp. finnii Ako-1, complete genome
KC663407.2	Cronobacter sakazakii strain ATCC 29544 plasmid pCSA2, complete sequence	CP005986.1	Acidithiobacillus caldus ATCC 51756, complete genome
NC_013417.1	Streptomyces sp. x3 plasmid pTSC2, complete sequence	CP002433.1	Pantoea sp. At-9b, complete genome
NC_019939.1	Pseudomonas stutzeri RCH2 plasmid pPSEST03, complete sequence	CP002279.1	Mesorhizobium opportunistum WSM2075, complete genome
NC_013792.1	Bacillus pseudofirmus OF4 plasmid pBpOF4-01, complete sequence	CP002475.1	Streptomyces pratensis ATCC 33331, complete genome
KP890694.1	Staphylococcus xylosus strain 378 plasmid pSX01, complete sequence	CP006250.1	Serratia plymuthica 4Rx13, complete genome
NZ_CP011986.1	Klebsiella pneumoniae UHKPC07 plasmid pUHKPC07-113.639kb, complete sequence	CP002521.1	Acidovorax avenae subsp. avenae ATCC 19860, complete genome
KX443399.1	Rhodococcus hoagii strain PAM1354 plasmid pVAPA1354, complete sequence	CP002431.1	Desulfovibrio aespoeensis Aspo-2, complete genome
KJ958926.1	Klebsiella pneumoniae strain Kpn-3002cz plasmid pB-3002cz, complete sequence	CP002519.1	Burkholderia sp. CCGE1001 chromosome 1, complete sequence
NZ_CP011375.1	Moraxella bovoculi strain 58069 plasmid, complete sequence	CP002520.1	Burkholderia sp. CCGE1001 chromosome 2, complete sequence
NZ_CP018471.1	Xanthomonas vesicatoria strain LM159 plasmid pLM159.2, complete sequence	CP002993.1	Streptomyces sp. SirexAA-E, complete genome
NC_007491.1	Rhodococcus erythropolis PR4 plasmid pREL1 DNA, complete genome	CP002394.1	Bacillus cellulosilyticus DSM 2522, complete genome
NZ_CP015745.1	Shinella sp. HZN7 plasmid pShin-09, complete sequence	CP002418.1	Rhodopseudomonas palustris DX-1, complete genome
CP014001.1	Synechococcus sp. PCC 73109 plasmid unnamed3, complete sequence	CP002857.1	Corynebacterium resistens DSM 45100, complete genome
NC_017645.1	Escherichia coli UMNK88 plasmid pUMNK88, complete sequence	CP002801.1	Frankia symbiont of Datisca glomerata, complete genome
NZ_CP014271.1	Escherichia coli K-12 strain DHB4 plasmid F128-(DHB4), complete sequence	CP002432.1	Desulfurispirillum indicum S5, complete genome
NC_018069.1	Solibacillus silvestris StLB046 plasmid pSSIL1 DNA, complete genome	CP002399.1	Micromonospora sp. L5, complete genome
NC_016113.1	Streptomyces cattleya NRRL 8057 plasmid pSCAT, complete genome	CP002400.1	Ethanoligenens harbinense YUAN-3, complete genome
NC_005701.1	Zymomonas mobilis ATCC 10988 plasmid pZMO2, complete sequence	CP002835.1	Parageobacillus thermoglucosidasius C56-YS93, complete genome
NZ_CP016506.1	Salmonella enterica subsp. enterica serovar Heidelberg strain SH12-007 plasmid pSH12-007_37, complete sequence	CP002582.1	Clostridium lentocellum DSM 5427, complete genome
NZ_CP017724.1	Salmonella enterica subsp. enterica serovar Stanleyville str. CFSAN000624 strain SARB61 plasmid pSARB26_01, complete sequence	CP002383.1	Shewanella baltica OS678, complete genome
KM521836.1	Staphylococcus epidermidis strain 12-00322 plasmid p12-00322, complete sequence	CP002096.1	Helicobacter pylori 35A, complete genome
KY471144.1	Escherichia coli strain EC006 plasmid pEC006, complete sequence	CP003130.1	Granulicella mallensis MP5ACTX8, complete genome
NC_011143.1	Phenylobacterium zucineum HLK1 plasmid, complete sequence	CP002480.1	Granulicella tundricola MP5ACTX9, complete genome
NZ_AP014688.1	Bradyrhizobium diazoefficiens plasmid pNK6d DNA, complete genome, strain: NK6	CP002449.1	Alicycliphilus denitrificans BC, complete genome
NC_002144.1	Yersinia pestis CH971662 plasmid pYC, complete sequence	CP002525.1	Mycoplasma suis str. Illinois, complete genome
AP015030.1	Pseudomonas putida plasmid pKF715A DNA, complete genome, strain: KF715	CP002917.1	Corynebacterium variabile DSM 44702, complete genome
NZ_CP018934.1	Bacillus cereus strain ISSFR-9F plasmid unnamed1, complete sequence	CP002403.1	Ruminococcus albus 7, complete genome
NZ_CP014630.1	Lactobacillus backii strain TMW 1.1988 plasmid L11988-6, complete sequence	CP002467.1	Terriglobus saanensis SP1PR4, complete genome
KT965093.1	Acinetobacter towneri strain G295 plasmid pNDM-GJ02, complete sequence	AP012551.1	Plautia stali symbiont DNA, complete genome
NZ_CP013935.1	Weissella cibaria strain CMS3 plasmid, complete sequence	HE983624.1	Streptococcus pneumoniae SPNA45, complete genome
KU761327.1	Klebsiella pneumoniae strain SZ04 plasmid pmcr1_IncX4, complete sequence	AP012159.1	Komagataeibacter medellinensis NBRC 3288 DNA, complete genome
NC_012848.1	Rhizobium leguminosarum bv. trifolii WSM1325 plasmid pR132501, complete sequence	CP002341.1	Lactobacillus delbrueckii subsp. bulgaricus ND02, complete genome
NZ_CP012934.1	Salmonella enterica subsp. enterica serovar Heidelberg strain N13-01290 plasmid pN13-01290_3-2, complete sequence	CP002340.1	Streptococcus thermophilus ND03, complete genome
NC_019698.1	Chamaesiphon minutus PCC 6605 plasmid pCHA6605.02, complete sequence	CP002252.1	Methylovorus sp. MP688, complete genome
EU362918.1	Bacillus thuringiensis strain INTA-FR7-4 plasmid pFR12.5, complete sequence	CP002345.1	Paludibacter propionicigenes WB4, complete genome
KM260754.1	Saccharopolyspora endophytica strain YIM 61095 plasmid pCM32, complete sequence	CP002346.1	Riemerella anatipestifer DSM 15868, complete genome
CM001856.1	Providencia rettgeri Dmel1 plasmid pPRET1, complete sequence, whole genome shotgun sequence	CP002274.1	Mycoplasma hyopneumoniae 168, complete genome
NZ_CP009627.1	Bacillus cereus ATCC 4342 plasmid pBGM, complete sequence	CP002300.1	Buchnera aphidicola str. LL01 (Acyrthosiphon pisum), complete genome
NC_003042.1	Clostridium perfringens str. 13 plasmid pCP13 DNA, complete sequence	CP002301.1	Buchnera aphidicola str. TLW03 (Acyrthosiphon pisum), complete genome
AB374546.1	Enterococcus faecalis plasmid pMG2200 DNA, complete sequence	CP002302.1	Buchnera aphidicola str. JF99 (Acyrthosiphon pisum), complete genome
NZ_CP009059.1	Borrelia afzelii K78 plasmid lp54, complete sequence	CP002303.1	Buchnera aphidicola str. JF98 (Acyrthosiphon pisum), complete genome
CP012711.1	Psychrobacter urativorans strain R10.10B plasmid 5, complete sequence	CP001855.1	Escherichia coli O83:H1 str. NRG 857C, complete genome
NZ_CP012634.1	Escherichia coli strain SF-166 plasmid pSF-166-1, complete sequence	CP002108.1	Mycoplasma leachii PG50 clone MU clone A8, complete genome
AB088420.3	Pseudomonas resinovorans plasmid pCAR1 DNA, complete sequence	CP002188.1	Mycoplasma bovis PG45 clone MU clone A2, complete genome
AP018183.1	Nostoc carneum NIES-2107 plasmid plasmid3 DNA, complete genome	CP002347.1	Calditerrivibrio nitroreducens DSM 19672, complete genome
KP868646.1	Enterobacter cloacae strain WCHECl-14653 plasmid pKPC2-EC14653, complete sequence	CP002349.1	Marivirga tractuosa DSM 4126, complete genome
NZ_CP015989.1	Sphingobium sp. EP60837 plasmid pEP2, complete sequence	CP002290.1	Pseudomonas putida BIRD-1, complete genome
NZ_CP011633.1	Klebsiella oxytoca strain CAV1374 plasmid pCAV1374-150, complete sequence	CP002371.1	Candidatus Liberibacter solanacearum CLso-ZC1, complete genome
NC_018503.1	Bacillus thuringiensis HD-771 plasmid p07, complete sequence	CP002355.1	Sulfuricurvum kujiense DSM 16994, complete genome
NZ_CP011137.1	Escherichia coli VR50 plasmid pVR50C, complete sequence	CP002361.1	Oceanithermus profundus DSM 14977, complete genome
NZ_CP021176.1	Escherichia coli strain 5CRE51 plasmid p5CRE51-MCR-1, complete sequence	CP001796.1	Pseudoalteromonas sp. SM9913 chromosome I, complete sequence
NZ_CP007124.1	Lactobacillus paracasei N1115 plasmid, complete sequence	CP001797.1	Pseudoalteromonas sp. SM9913 chromosome II, complete sequence
JN232517.1	Escherichia coli strain 7A8 plasmid pHN7A8, complete sequence	CP002029.1	Campylobacter jejuni subsp. jejuni ICDCCJ07001, complete genome
CP013486.1	Vibrio alginolyticus strain ATCC 33787 plasmid pMBL128, complete sequence	CP002185.1	Escherichia coli W, complete genome
NZ_CP019843.1	Enterobacter cloacae strain R11 plasmid pASM4, complete sequence	CP001960.1	Campylobacter jejuni subsp. jejuni S3, complete genome
NC_012752.1	Candidatus Hamiltonella defensa 5AT (Acyrthosiphon pisum) plasmid pHD5AT, complete sequence	CP002377.1	Vibrio furnissii NCTC 11218 chromosome 1, complete sequence
NZ_CP016741.1	Lactococcus lactis subsp. cremoris strain JM3 plasmid pJM3E, complete sequence	CP002378.1	Vibrio furnissii NCTC 11218 chromosome 2, complete sequence
NZ_CP015784.1	Borrelia mayonii strain MN14-1420 plasmid cp32-3, complete sequence	CP002903.1	Spirochaeta thermophila DSM 6578, complete genome
NC_005910.1	Hafnia alvei plasmid pAlvA, complete sequence	CP002385.1	Mycobacterium gilvum Spyr1, complete genome
CM004488.1	Escherichia coli strain NGF3 plasmid pNGF3_pCROD2_like, complete sequence, whole genome shotgun sequence	CP002343.1	Intrasporangium calvum DSM 43043, complete genome
NZ_CP009934.1	Yersinia pestis Angola plasmid pMT, complete sequence	CP002344.1	Thermaerobacter marianensis DSM 12885, complete genome
CP019996.1	Salmonella enterica subsp. enterica serovar Anatum str. USDA-ARS-USMARC-1781 plasmid pSAN1-08-1092, complete sequence	CP002417.1	Variovorax paradoxus EPS, complete genome
NZ_CP016641.1	Mycobacterium sp. djl-10 plasmid djl-10_1, complete sequence	CP002416.1	Ruminiclostridium thermocellum DSM 1313, complete genome
NZ_CP017281.1	Klebsiella variicola strain GJ1 plasmid pKPGJ-1b, complete sequence	CP002331.1	Helicobacter pylori India7, complete genome
NZ_CP021815.1	Sinorhizobium meliloti strain M270 plasmid accessoryA, complete sequence	CP002332.1	Helicobacter pylori Gambia94/24, complete genome
NC_017373.1	Helicobacter pylori SouthAfrica7 plasmid, complete sequence	CP002334.1	Helicobacter pylori Lithuania75, complete genome
NC_008382.1	Rhizobium leguminosarum bv. viciae plasmid pRL7 complete genome, strain 3841	CP002336.1	Helicobacter pylori SouthAfrica7, complete genome
KX426230.1	Acinetobacter lwoffii strain ED9-5a plasmid pALWED3.5, complete sequence	CP002456.1	Taylorella equigenitalis MCE9, complete genome
NZ_CP006637.1	Escherichia coli PCN061 plasmid PCN061p1, complete sequence	CP002444.1	Thermovibrio ammonificans HB-1, complete genome
NZ_CP019677.1	Burkholderia cenocepacia strain VC1254 plasmid, complete sequence	CP002439.1	Staphylococcus pseudintermedius HKU10-03, complete genome
KP900015.1	Enterobacter aerogenes strain p3SP plasmid p3SP-NDM, complete sequence	CP002447.1	Mesorhizobium ciceri biovar biserrulae WSM1271, complete genome
CP012495.1	Escherichia coli strain CFSAN004177 plasmid pCFSAN004177P_02, complete sequence	CP002446.1	Pseudoxanthomonas suwonensis 11-1, complete genome
HQ023863.1	Escherichia coli strain APEC1990_61 plasmid pAPEC1990_61, complete sequence	CP002189.2	Candidatus Blochmannia vafer str. BVAF, complete genome
NZ_CP022370.1	Bosea sp. AS-1 plasmid unnamed1, complete sequence	CP002458.1	Mycoplasma fermentans M64, complete genome
CP016619.1	Microvirga sp. V5/3M plasmid unnamed2, complete sequence	CP002352.1	Bacteroides helcogenes P 36-108, complete genome
NZ_CP009882.1	Pantoea sp. PSNIH1 plasmid pPSP-26e, complete sequence	CP002452.1	Nitratifractor salsuginis DSM 16511, complete genome
NC_007505.1	Xanthomonas campestris pv. vesicatoria plasmid pXCV19, complete genome	CP002453.1	Cellulophaga algicola DSM 14237, complete genome
NC_011061.1	Prosthecochloris aestuarii DSM 271 plasmid pPAES01, complete sequence	CP002353.1	Isosphaera pallida ATCC 43644, complete genome
NZ_CP010343.1	Bacillus anthracis strain A0157 plasmid pXO2, complete sequence	CP002454.1	Deinococcus maricopensis DSM 21211, complete genome
CM002275.1	Streptomyces sp. PVA 94-07 plasmid pPVA2, complete sequence, whole genome shotgun sequence	CP002465.1	Streptococcus suis JS14, complete genome
NC_018511.1	Bacillus thuringiensis HD-789 plasmid pBTHD789-5, complete sequence	CP002469.1	Vibrio vulnificus MO6-24/O chromosome I, complete sequence
NZ_CP009568.1	Salmonella enterica subsp. enterica serovar Newport str. CVM 22462 plasmid pCFSAN000934_03, complete sequence	CP002470.1	Vibrio vulnificus MO6-24/O chromosome II, complete sequence
NC_023908.1	Klebsiella pneumoniae strain KP1 plasmid pKP1-NDM-1, complete sequence	CP003967.2	Acinetobacter baumannii D1279779, complete genome
CM001166.1	Streptomyces sp. Tu6071 plasmid pTu6071 complete sequence, whole genome shotgun sequence	CP001608.1	Yersinia pestis biovar Medievalis str. Harbin 35, complete genome
NZ_CP021854.1	Proteus mirabilis strain AR_0156 plasmid unitig_2, complete sequence	CP002468.1	Bacillus subtilis BSn5, complete genome
AP014828.1	Geminocystis sp. NIES-3709 plasmid pGM3709_07 DNA, complete genome	CP002364.1	Desulfobulbus propionicus DSM 2032, complete genome
KY296103.1	Enterobacter cloacae strain 13E169 plasmid pHN84NDM, complete sequence	CP002808.1	Mycoplasma haemofelis Ohio2, complete genome
EU709732.1	Zymomonas mobilis subsp. mobilis strain CP4 plasmid pCP4.2, complete sequence	CP001962.1	Thermus scotoductus SA-01, complete genome
NZ_CP021032.1	Rhizobium sp. NXC14 plasmid pRspNXC14b, complete sequence	CP003500.1	Acinetobacter baumannii MDR-TJ, complete genome
NC_010114.1	Vibrio sp. 09022 plasmid p09022A, complete sequence	CP002505.1	Rahnella sp. Y9602, complete genome
CP000015.1	Borrelia garinii PBi plasmid lp54, complete sequence	CP001921.1	Acinetobacter baumannii 1656-2, complete genome
CP022496.1	Salmonella enterica strain SA20035215 plasmid unnamed2, complete sequence	CP002215.1	Streptococcus dysgalactiae subsp. equisimilis ATCC 12394, complete genome
NZ_CP013072.1	Sphingobium indicum B90A plasmid pSRL2, complete sequence	CP002487.1	Salmonella enterica subsp. enterica serovar Typhimurium str. ST4/74, complete genome
NC_020451.1	Vibrio coralliilyticus strain ATCC BAA-450 plasmid, complete sequence	CP007530.1	Salmonella enterica subsp. enterica serovar Montevideo str. 507440-20, complete genome
NZ_CP010182.1	Escherichia coli strain M1 plasmid B, complete sequence	CP003220.1	Desulfovibrio desulfuricans ND132, complete genome
NZ_CP016031.1	Legionella pneumophila strain OLDA plasmid, complete sequence	CP002455.1	Weeksella virosa DSM 16922, complete genome
NC_014634.1	Ilyobacter polytropus DSM 2926 plasmid pILYOP02, complete sequence	CP002478.1	Staphylococcus pseudintermedius ED99, complete genome
CM000772.1	Rickettsia endosymbiont of Ixodes scapularis plasmid pREIS2, complete sequence, whole genome shotgun sequence	CP002429.1	Lactobacillus helveticus H10, complete genome
NZ_CP015624.1	Corynebacterium sp. JZ16 plasmid pCRULAC2, complete sequence	CP002379.1	Pseudarthrobacter phenanthrenivorans Sphe3, complete genome
NC_019766.1	Stanieria cyanosphaera PCC 7437 plasmid pSTA7437.05, complete sequence	CP002522.2	Acinetobacter baumannii TCDC-AB0715, complete genome
NC_017395.1	Borrelia burgdorferi JD1 plasmid JD1 cp26, complete sequence	CP002739.1	Thermoanaerobacterium xylanolyticum LX-11, complete genome
NC_015973.1	Streptococcus agalactiae strain GB2001 plasmid pGB2001, complete sequence	CP002541.1	Sphaerochaeta globosa str. Buddy, complete genome
CM001146.1	Escherichia fergusonii ECD227 plasmid pECD227_5, complete sequence, whole genome shotgun sequence	CP002508.1	Bacillus thuringiensis serovar finitimus YBT-020, complete genome
NZ_CP004883.1	Bacillus thuringiensis serovar kurstaki str. HD-1 plasmid pBMB14, complete sequence	CP002544.1	Odoribacter splanchnicus DSM 20712, complete genome
NZ_CP013766.1	Piscirickettsia salmonis strain PM21567A plasmid p4PS2, complete sequence	CP002536.1	Deinococcus proteolyticus MRP, complete genome
NZ_CP013333.1	Fusobacterium hwasookii ChDC F174 plasmid unnamed2, complete sequence	CP002530.1	Bacteroides salanitronis DSM 18170, complete genome
NZ_CP022421.1	Sulfitobacter pseudonitzschiae strain SMR1 plasmid pSMR1-6, complete sequence	CP002534.1	Cellulophaga lytica DSM 7489, complete genome
NZ_CP013181.1	Aeromonas hydrophila strain JBN2301 plasmid 3, complete sequence	CP002547.1	Syntrophobotulus glycolicus DSM 8271, complete genome
NC_017394.1	Borrelia burgdorferi JD1 plasmid JD1 cp32-1+5, complete sequence	CP002545.1	Pseudopedobacter saltans DSM 12145, complete genome
NC_021488.1	Klebsiella pneumoniae plasmid pKPoxa-48N1, complete sequence	CP002543.1	Desulfurobacterium thermolithotrophum DSM 11699, complete genome
NZ_CP021712.1	Klebsiella pneumoniae strain AR_0143 plasmid tig00000857, complete sequence	CP002177.1	Acinetobacter pittii PHEA-2, complete genome
NC_019424.1	Escherichia coli plasmid pFOS-HK151325, complete sequence	CP000156.1	Lactobacillus delbrueckii subsp. bulgaricus 2038, complete genome
CP016319.1	Clostridioides difficile strain 630 delta erm plasmid pCD630, complete sequence	CP002419.1	Neisseria meningitidis G2136, complete genome
CP010832.1	Shigella sonnei strain FORC_011 plasmid pFORC11.3, complete sequence	CP002420.1	Neisseria meningitidis H44/76, complete genome
NZ_CP020332.1	Martelella mediterranea DSM 17316 strain MACL11 plasmid pMM259, complete sequence	CP002421.1	Neisseria meningitidis M01-240149, complete genome
NZ_CP015007.1	Aminobacter aminovorans strain KCTC 2477 plasmid pAA02, complete sequence	CP002422.1	Neisseria meningitidis M01-240355, complete genome
NC_012501.1	Borrelia burgdorferi 29805 plasmid 29805_lp28-4, complete sequence	CP002423.1	Neisseria meningitidis M04-240196, complete genome
GU562625.1	Staphylococcus aureus strain EP5 plasmid pDLK2, complete sequence	CP002424.1	Neisseria meningitidis NZ-05/33, complete genome
NC_019012.1	Fibrella aestuarina BUZ 2 pFAES01 plasmid, complete sequence	CP002559.1	Lactobacillus amylovorus strain 30SC, complete genome
NZ_CP010123.1	Escherichia coli strain C5 plasmid A, complete genome	CP002562.1	Riemerella anatipestifer RA-GD, complete genome
NC_016149.1	Thermovirga lienii DSM 17291 plasmid pTLIE01, complete sequence	CP002118.1	Clostridium acetobutylicum EA 2018, complete genome
KT937282.1	Edwardsiella ictaluri strain 11-193 plasmid pEI2, complete sequence	CP002549.1	Chlamydia psittaci 6BC, complete genome
NC_006989.1	Pseudomonas sp. S-47 plasmid p47S, complete sequence	CP019725.1	Xanthomonas perforans 91-118, complete genome
NZ_CP021698.1	Klebsiella pneumoniae strain AR_0158 plasmid tig00000183, complete sequence	CP002246.1	Yersinia enterocolitica subsp. palearctica 105.5R(r), complete genome
NC_007110.1	Rickettsia felis URRWXCal2 plasmid pRF, complete sequence	CP002571.1	Helicobacter pylori 2017, complete genome
NZ_CP013583.1	Rhizobium phaseoli strain N261 plasmid pRphaN261c, complete sequence	CP002572.1	Helicobacter pylori 2018, complete genome
KP738729.1	Aeromonas sp. Ne-1 plasmid pNe-1, complete sequence	CP017125.1	Mycoplasma capricolum subsp. capripneumoniae M1601, complete genome
NZ_CP016042.1	Escherichia coli isolate Co6114 plasmid pC06114_8, complete sequence	CP002249.1	Agrobacterium sp. H13-3 linear chromosome, complete sequence
NC_009496.1	Clostridium botulinum A str. ATCC 3502 plasmid pBOT3502, complete sequence	CP002248.1	Agrobacterium sp. H13-3 circular chromosome, complete sequence
NC_004835.1	Yersinia pestis strain KIM5 plasmid pMT1, complete sequence	CP002365.1	Lactococcus lactis subsp. lactis CV56, complete genome
NZ_CP014887.1	Lactobacillus backii strain TMW 1.1991 plasmid pL11991-6, complete sequence	CP002459.1	Brucella melitensis M28 chromosome 1, complete sequence
NC_019277.1	Psychrobacter sp. DAB_AL60 plasmid pP60P1, complete sequence	CP002460.1	Brucella melitensis M28 chromosome 2, complete sequence
CM007783.1	Staphylococcus warneri strain MMP1 plasmid unnamed 1, complete sequence, whole genome shotgun sequence	CP002568.1	Polymorphum gilvum SL003B-26A1, complete genome
AY442931.2	Agrobacterium tumefaciens plasmid pAgK84, complete sequence	CP002584.1	Sphingobacterium sp. 21, complete genome
AKKM01000049.1	Providencia alcalifaciens Dmel2 plasmid pPALC1, complete sequence, whole genome shotgun sequence	CP002583.1	Marinomonas mediterranea MMB-1, complete genome
NZ_CP014127.1	Pantoea agglomerans strain FDAARGOS_160 plasmid unnamed2, complete sequence	CP001851.1	Brucella melitensis M5-90 chromosome I, complete sequence
NZ_CP013586.1	Rhizobium phaseoli strain N161 plasmid pRphaN161a, complete sequence	CP001852.1	Brucella melitensis M5-90 chromosome II, complete sequence
NZ_CP007001.1	Campylobacter fetus subsp. venerealis cfvi03/293 plasmid pCfviMP2, complete sequence	CP012090.1	Mycobacterium tuberculosis W-148, complete genome
NZ_CP014178.1	Bacillus anthracis strain Stendal plasmid pXO2, complete sequence	CP002512.1	Aerococcus urinae ACS-120-V-Col10a, complete genome
KX711708.1	Escherichia coli strain pPY1 plasmid pPY1, complete sequence	CP001907.1	Bacillus thuringiensis serovar chinensis CT-43, complete genome
NZ_CP014916.1	Lactobacillus paracollinoides strain TMW 1.1994 plasmid pL11994-1, complete sequence	CP002589.1	Prevotella denticola F0289, complete genome
NC_012230.1	Borrelia sp. SV1 plasmid SV1_lp28-4, complete sequence	CP003001.1	Caldicellulosiruptor lactoaceticus 6A, complete genome
KJ958927.1	Klebsiella pneumoniae strain Kpn-3002cz plasmid pS-3002cz, complete sequence	CP009751.1	Bordetella pertussis B1917, complete genome
NZ_CP014922.1	Lactobacillus paracollinoides strain TMW 1.1994 plasmid pL11994-7, complete sequence	CP003494.1	Mycobacterium bovis BCG str. ATCC 35743, complete genome
NZ_CP011649.1	Enterobacter cloacae strain CAV1669 plasmid pKPC_CAV1669, complete sequence	CP002609.1	Lactobacillus amylovorus GRL1118, complete genome
KM204147.1	Aeromonas sp. C3 plasmid pAC3, complete sequence	CP002606.1	Hippea maritima DSM 10411, complete genome
KP342511.1	Enterococcus faecium isolate N12-493 plasmid pEfm12493, complete sequence	CP002542.1	Fluviicola taffensis DSM 16823, complete genome
NC_007719.1	Aster yellows witches'-broom phytoplasma AYWB plasmid pAYWB-III, complete sequence	CP002599.1	Burkholderia gladioli BSR3 chromosome 1, complete sequence
NZ_CP021135.1	Pseudomonas fragi strain NMC25 plasmid unnamed3, complete sequence	CP002600.1	Burkholderia gladioli BSR3 chromosome 2, complete sequence
NZ_CP016714.1	Lactococcus lactis subsp. lactis strain UC77 plasmid pUC77B, complete sequence	CP002618.1	Lactobacillus casei BD-II, complete genome
NZ_CP021681.1	Escherichia coli strain AR_0162 plasmid tig00003056, complete sequence	CP002616.1	Lactobacillus casei LC2W, complete genome
NC_023139.1	Phaeobacter gallaeciensis DSM 26640 plasmid pGal_C110, complete sequence	CP002585.1	Pseudomonas brassicacearum subsp. brassicacearum NFM421, complete genome
NC_006842.1	Vibrio fischeri ES114 plasmid pES100, complete sequence	CP002555.1	Vibrio cholerae LMA3894-4 chromosome I, complete sequence
NZ_CP013617.1	Staphylococcus aureus strain RIVM1295 plasmid pRIVM1295-1, complete sequence	CP002556.1	Vibrio cholerae LMA3894-4 chromosome II, complete sequence
KP091735.1	Escherichia coli strain C0967 plasmid pCTXM64_C0967, complete sequence	CP002511.1	Candidatus Pelagibacter sp. IMCC9063, complete genome
AJ222725.1	Lactobacillus helveticus plasmid pLH1 complete sequence, strain ATCC15009	CP002622.1	Pseudomonas stutzeri DSM 4166, complete genome
DQ438985.1	Planococcus sp. ZOYM plasmid pPCZ2, complete sequence	CP002631.1	Treponema succinifaciens DSM 2489, complete genome
KU312044.1	Escherichia coli strain 1292 transconjugant plasmid pNVI1292, complete sequence	CP002629.1	Desulfobacca acetoxidans DSM 11109, complete genome
NZ_CP010022.1	Yersinia pestis str. Pestoides B plasmid pCD, complete sequence	CP002628.1	Coriobacterium glomerans PW2, complete genome
FN429027.1	Rahnella sp. WMR66 plasmid pHW66, complete sequence, strain WMR66	CP002630.1	Marinithermus hydrothermalis DSM 14884, complete genome
NC_016849.1	Aeromonas hydrophila plasmid pAQ2-2, complete sequence	CP006046.2	Listeria monocytogenes J1-220, complete genome
CP014753.1	Escherichia coli strain PSUO103 plasmid, complete sequence	CP006047.2	Listeria monocytogenes J1816, complete genome
AJ224744.1	Moraxella sp. TA144 plasmid pTA144 Dw, complete sequence	CP002627.1	Bacillus amyloliquefaciens TA208, complete genome
NC_016608.1	Pediococcus claussenii ATCC BAA-344 plasmid pPECL-5, complete sequence	CP002557.1	Francisella cf. novicida Fx1, complete genome
AP017298.1	Staphylococcus capitis plasmid ptw2795 DNA, complete sequence, strain: TW2795	CP002558.1	Francisella cf. novicida 3523, complete genome
NC_022610.1	Staphylococcus aureus subsp. aureus Z172 plasmid pZ172_1, complete sequence	CP002563.1	Carnobacterium sp. 17-4, complete genome
HM486907.1	Haemophilus parasuis strain YC0093 plasmid pYC93, complete sequence	BX470250.1	Bordetella bronchiseptica strain RB50, complete genome
NZ_CP015006.1	Aminobacter aminovorans strain KCTC 2477 plasmid pAA01, complete sequence	BX470249.1	Bordetella parapertussis strain 12822, complete genome
NZ_CP011520.2	Pandoraea oxalativorans strain DSM 23570 plasmid pPO70-3, complete sequence	BX470248.1	Bordetella pertussis strain Tohama I, complete genome
NC_013375.2	Staphylococcus aureus SK6575 plasmid SAP104A, complete sequence	AJ235269.1	Rickettsia prowazekii str. Madrid E, complete genome
NZ_CP016458.1	Blastomonas sp. RAC04 plasmid pBSY18_2, complete sequence	AE017285.1	Desulfovibrio vulgaris subsp. vulgaris str. Hildenborough, complete genome
NC_012885.1	Aeromonas hydrophila plasmid pRA1, complete sequence	BX571963.1	Rhodopseudomonas palustris CGA009 complete genome
NZ_CP015335.1	Borrelia hermsii HS1 isolate Browne Mountain plasmid cp6.5, complete sequence	AL592022.1	Listeria innocua Clip11262 complete genome
NZ_CP016812.1	Klebsiella pneumoniae strain DHQP1002001 plasmid p_incR_DHQP1002001, complete sequence	BX248353.1	Corynebacterium diphtheriae NCTC 13129, complete genome
KT852336.1	Klebsiella pneumoniae strain Kpn235 plasmid Kpn235-BG, complete sequence	AL450380.1	Mycobacterium leprae TN, complete genome
NC_011836.1	Clostridium kluyveri NBRC 12016 plasmid pCKL1 DNA, complete sequence, strain: NBRC 12016	AL445566.1	Mycoplasma pulmonis UAB CTIP, complete genome
NZ_CP006922.1	Klebsiella pneumoniae 30684/NJST258_2 plasmid pNJST258C1, complete sequence	AL123456.3	Mycobacterium tuberculosis H37Rv complete genome
NC_013718.1	Citrobacter rodentium ICC168 plasmid pCROD2, complete sequence	BX548020.1	Synechococcus sp. WH 8102 complete genome
NZ_CP012563.1	Klebsiella pneumoniae strain UCLAOXA232KP plasmid pUCLAOXA232-2, complete sequence	AL513382.1	Salmonella enterica subsp. enterica serovar Typhi str. CT18, complete chromosome
NZ_CP017043.1	Selenomonas sp. oral taxon 920 strain W5150 plasmid unnamed1, complete sequence	CP000352.1	Cupriavidus metallidurans CH34, complete genome
NZ_CP013792.1	Piscirickettsia salmonis strain AY6297B plasmid p1PS8, complete sequence	AL591824.1	Listeria monocytogenes EGD-e, complete genome
NZ_CP021743.1	Klebsiella pneumoniae strain AR_0126 plasmid tig00000003, complete sequence	AL732656.1	Streptococcus agalactiae NEM316 complete genome
NC_013717.1	Citrobacter rodentium ICC168 plasmid pCROD1, complete sequence	BX072543.1	Tropheryma whipplei TW08/27, complete genome
JX627580.1	Methylobacterium oryzae CBMB20 plasmid pMOC1, complete sequence	BA000031.2	Vibrio parahaemolyticus RIMD 2210633 DNA, chromosome 1, complete sequence
AB479510.1	Onion yellows phytoplasma plasmid EcOYNIM_2000 DNA, complete sequence	BA000032.2	Vibrio parahaemolyticus RIMD 2210633 DNA, chromosome 2, complete sequence
NZ_HG813250.1	Listeria monocytogenes 6179 plasmid LM6179, complete genome	BX119912.1	Rhodopirellula baltica SH 1 complete genome
CM004486.1	Escherichia coli strain NGF2 plasmid pNGF2_pCROD2_like, complete sequence, whole genome shotgun sequence	BX571656.1	Wolinella succinogenes DSM 1740, complete genome
AP018193.1	Nostoc sp. NIES-2111 plasmid plasmid9 DNA, complete genome	BX470251.1	Photorhabdus luminescens subsp. laumondii TTO1 complete genome
NZ_CP016921.1	Klebsiella pneumoniae isolate 11 plasmid unnamed2, complete sequence	BX842601.2	Bdellovibrio bacteriovorus complete genome, strain HD100
NC_010518.1	Methylobacterium radiotolerans JCM 2831 plasmid pMRAD05, complete sequence	CP000013.1	Borreliella bavariensis PBi, complete genome
HM070380.1	Salmonella enterica subsp. enterica serovar 6,7:d:- strain S75 plasmid pMK101, complete sequence	CP000454.1	Arthrobacter sp. FB24, complete genome
NC_022377.1	Escherichia coli strain SCEC2 plasmid pSCEC2, complete sequence	CR354531.1	Photobacterium profundum SS9
NC_016597.1	Azospirillum brasilense Sp245 plasmid AZOBR_p6 complete genome	CR354532.1	Photobacterium profundum SS9 chromosome 2
KM877269.1	Salmonella enterica subsp. enterica serovar Typhimurium strain GDS147 plasmid pHXY0908, complete sequence	CP000359.1	Deinococcus geothermalis DSM 11300, complete genome
AF516141.1	Nostoc sp. PCC 7524 plasmid pDU1, complete sequence	FN995097.1	Neisseria lactamica 020-06 complete genome
AP018271.1	Cylindrospermum sp. NIES-4074 plasmid plasmid2 DNA, nearly complete genome	CP002046.1	Croceibacter atlanticus HTCC2559, complete genome
KY865322.1	Escherichia coli strain DH286F plasmid pECF12, complete sequence	BX927147.1	Corynebacterium glutamicum ATCC 13032, IS fingerprint type 4-5, complete genome
NZ_HG977529.1	Acinetobacter baumannii plasmid pCR17C, complete sequence	CP000103.1	Nitrosospira multiformis ATCC 25196, complete genome
NZ_CP015248.1	Leuconostoc mesenteroides subsp. suionicum strain DSM 20241 plasmid, complete sequence	CP000644.1	Aeromonas salmonicida subsp. salmonicida A449, complete genome
NZ_CP017133.1	Borrelia miyamotoi strain CT13-2396 plasmid lp20-1, complete sequence	AM260525.1	Bartonella tribocorum CIP 105476 complete genome, type strain CIP 105476
NC_014309.1	Ralstonia solanacearum CFBP2957 plasmid RCFBPv3_mp, complete genome	FP565809.1	Clostridium sticklandii str. DSM 519 chromosome, complete genome
NZ_CP015504.1	Klebsiella pneumoniae strain SKGH01 plasmid unnamed 4, complete sequence	FM162591.1	Photorhabdus asymbiotica ATCC43949 complete genome
KC999035.4	Escherichia coli strain EC2 plasmid pEC2-NDM-3, complete sequence	FM178379.1	Aliivibrio salmonicida LFI1238 chromosome 1 complete genome
NC_015257.1	Tetragenococcus halophilus plasmid pHDC-I DNA, complete sequence	FM178380.1	Aliivibrio salmonicida LFI1238 chromosome 2 complete genome
Z49917.1	S.ruminantium pJJM1 plasmid DNA (complete sequence)	CP002059.1	'Nostoc azollae' 0708, complete genome
NZ_CP015177.1	Bacillus thuringiensis serovar alesti strain BGSC 4C1 plasmid pBMB267, complete sequence	CP001992.1	Mobiluncus curtisii ATCC 43063, complete genome
NZ_CP017286.1	Klebsiella variicola strain GJ3 plasmid pKPGJ-3b, complete sequence	AP010888.1	Bifidobacterium longum subsp. longum JCM 1217 DNA, complete genome
NZ_CP014891.1	Lactobacillus backii strain TMW 1.1992 plasmid pL11992-1, complete sequence	AP010890.1	Bifidobacterium longum subsp. infantis 157F DNA, complete genome
NZ_CP011667.1	Streptomyces sp. Mg1 plasmid pSMg1-3, complete sequence	CP001993.1	Streptococcus pneumoniae TCH8431/19A, complete genome
AP018279.1	Calothrix sp. NIES-4101 plasmid plasmid6 DNA, complete genome	FP236843.1	Erwinia billingiae strain Eb661 complete chromosome
NC_016969.1	Lactococcus garvieae 21881 plasmid pGL1 complete sequence	CP002593.1	Pseudonocardia dioxanivorans CB1190, complete genome
NZ_CP018703.1	Klebsiella pneumoniae strain Kp_Goe_827024 plasmid pKp_Goe_024-5, complete sequence	FN563149.1	Rhodococcus equi 103S chromosome
NZ_CP010021.1	Yersinia pestis str. Pestoides B plasmid pMT, complete sequence	FN597644.1	Bacillus amyloliquefaciens DSM7 complete genome
NZ_CP007797.1	Azospirillum brasilense strain Az39 plasmid AbAZ39_p4, complete sequence	FN598874.1	Helicobacter pylori B8 complete genome
KT351738.1	Uncultured bacterium plasmid Drgb7, complete sequence	CP002080.1	Acinetobacter oleivorans DR1, complete genome
CP013277.1	Bacillus thuringiensis serovar israelensis strain AM65-52 plasmid pAM65-52-2-350K, complete sequence	FP929003.1	Candidatus Nitrospira defluvii chromosome, complete genome
NZ_CP021820.1	Sinorhizobium meliloti strain M162 plasmid psymB, complete sequence	CP002000.1	Amycolatopsis mediterranei U32, complete genome
NC_011563.1	Candidatus Azobacteroides pseudotrichonymphae genomovar. CFP2 plasmid pCFPG4 DNA, complete sequence	FN822744.1	Leuconostoc gasicomitatum LMG 18811 complete genome, type strain LMG 18811T
NC_022078.1	Klebsiella pneumoniae JM45 plasmid p1, complete sequence	FN869568.1	Halomonas elongata DSM 2581, complete genome
NC_016862.1	Salmonella enterica subsp. enterica serovar Typhimurium str. T000240 plasmid pSTMDT12_S DNA, complete genome	FQ311875.1	Arthrobacter arilaitensis RE117 chromosome, complete sequence
NZ_CP021156.1	Photobacterium damselae subsp. damselae strain KC-Na-1 plasmid pPDD-Na-1-4, complete sequence	FR733646.1	Listeria monocytogenes strain SLCC2755, serotype 1/2b
NC_022345.1	Pseudomonas aeruginosa strain ST1006 plasmid pPA-2, complete sequence	FQ670178.1	Haemophilus influenzae F3031 complete genome
NC_024956.1	Escherichia coli strain K-12 plasmid pDM0133, complete sequence	FP929140.1	gamma proteobacterium HdN1 complete genome
NC_017409.1	Borrelia burgdorferi JD1 plasmid JD1 lp25, complete sequence	FR687359.1	Burkholderia rhizoxinica HKI 454, complete genome
NC_023142.1	Phaeobacter gallaeciensis DSM 26640 plasmid pGal_F69, complete sequence	AP012029.1	Anaerolinea thermophila UNI-1 DNA, complete genome
NC_010096.1	Streptococcus agalactiae plasmid pMV158, complete sequence	FQ670204.1	Haemophilus influenzae F3047 complete genome
NC_012215.1	Pasteurella multocida plasmid pB1005, complete sequence	FQ670179.2	Helicobacter felis ATCC 49179 genome
CM003467.1	Bacillus anthracis strain 20SD plasmid pXO1, complete sequence, whole genome shotgun sequence	FR773153.2	Mycoplasma haemofelis str. Langford 1, complete genome sequence
NZ_CP016900.1	Acinetobacter soli strain GFJ2 plasmid pGFJ4, complete sequence	AP012052.1	Microbacterium testaceum StLB037 DNA, complete genome
NZ_CP020948.1	Rhizobium sp. CIAT894 plasmid pRheCIAT894a, complete sequence	AP012035.1	Acidiphilium multivorum AIU301 DNA, complete genome
NZ_CP016417.1	Vibrio scophthalmi strain VS-05 plasmid pVS8, complete sequence	FR824043.1	Streptococcus gallolyticus subsp. gallolyticus ATCC BAA-2069 complete chromosome sequence, strain ATCC BAA-2069
NZ_CP013038.1	Clostridium perfringens strain JP838 plasmid pJFP838E, complete sequence	FQ790233.1	Mycoplasma suis KI3806 complete genome
KU578314.1	Pseudomonas aeruginosa strain 10265 plasmid p10265-KPC, complete sequence	AL645882.2	Streptomyces coelicolor A3(2) complete genome
NC_002070.1	Tatumella citrea plasmid pPZG500, complete sequence	AL935263.2	Lactobacillus plantarum WCFS1 complete genome
CP013283.1	Bacillus thuringiensis serovar israelensis strain AM65-52 plasmid pAM65-52-8-7K, complete sequence	CP000090.1	Ralstonia eutropha JMP134 chromosome 1, complete sequence
NC_019736.1	Crinalium epipsammum PCC 9333 plasmid pCRI9333.05, complete sequence	CP000091.1	Ralstonia eutropha JMP134 chromosome 2, complete sequence
KM276079.1	Staphylococcus chromogenes strain 118 plasmid pSWS118, complete sequence	CP000489.1	Paracoccus denitrificans PD1222 chromosome 1, complete sequence
NZ_CP009919.1	Bacillus megaterium NBRC 15308 = ATCC 14581 plasmid pBMV_1, complete sequence	CP000490.1	Paracoccus denitrificans PD1222 chromosome 2, complete sequence
NZ_CP020897.1	Rhizobium phaseoli Brasil 5 plasmid pRphaBra5a, complete sequence	CP000440.1	Burkholderia ambifaria AMMD chromosome 1, complete sequence
NC_017675.1	Salmonella enterica subsp. enterica serovar Typhimurium str. ST4/74 plasmid TY474p2, complete sequence	CP000441.1	Burkholderia ambifaria AMMD chromosome 2, complete sequence
CP016074.1	Staphylococcus pseudintermedius strain 081661 plasmid unnamed1, complete sequence	CP000442.1	Burkholderia ambifaria AMMD chromosome 3, complete sequence
NC_012128.1	Borrelia valaisiana VS116 plasmid VS116_cp32-5, complete sequence	CP000469.1	Shewanella sp. ANA-3 chromosome 1, complete sequence
JQ364967.1	Escherichia coli strain GUE plasmid pGUE-NDM, complete sequence	CP000458.1	Burkholderia cenocepacia HI2424 chromosome 1, complete sequence
NZ_CP011643.1	Klebsiella pneumoniae strain CAV1596 plasmid pCAV1596-2927, complete sequence	CP000459.1	Burkholderia cenocepacia HI2424 chromosome 2, complete sequence
KP691638.1	Bifidobacterium longum subsp. longum 72B plasmid p72B, complete sequence	CP000460.1	Burkholderia cenocepacia HI2424 chromosome 3, complete sequence
NZ_CP018316.1	Klebsiella pneumoniae strain Kp_Goe_822579 plasmid pKp_Goe_579-4, complete sequence	CP000117.1	Anabaena variabilis ATCC 29413, complete genome
NC_010549.1	Exiguobacterium sibiricum 255-15 plasmid pEXIG01, complete sequence	CP000118.1	Anabaena variabilis ATCC 29413 incision element, complete sequence
NZ_CP007489.1	Salmonella enterica subsp. enterica strain SA972816 plasmid pSTM, complete sequence	CP002607.1	Aeromonas veronii B565, complete genome
NZ_CP012944.1	Ralstonia solanacearum strain IBSBF1503 plasmid, complete sequence	CP002608.1	Chlamydophila pecorum E58, complete genome
NC_018663.1	Escherichia coli O104:H4 str. 2009EL-2071 plasmid pG-09EL71, complete sequence	CP002638.1	Verrucosispora maris AB-18-032, complete genome
NC_001763.1	Staphylococcus aureus plasmid J3358, complete sequence	CP002586.1	Chlamydia psittaci 6BC, complete genome
KY495890.1	Klebsiella pneumoniae strain 301 plasmid pKP301cro, complete sequence	CP002634.1	Bacillus amyloliquefaciens LL3, complete genome
NZ_CP011655.1	Citrobacter freundii strain CAV1741 plasmid pCAV1741-110, complete sequence	CP002620.1	Pseudomonas mendocina NK-01, complete genome
ANIP01000001.1	Bacillus subtilis S1-4 plasmid pSU01, complete sequence, whole genome shotgun sequence	CP002410.1	Clostridium botulinum BKT015925, complete genome
NC_022778.1	Clostridium tetani 12124569, plasmid p12124569, complete sequence	CP002633.1	Streptococcus suis ST3, complete genome
NC_021664.2	Klebsiella pneumoniae FCF1305 plasmid pKPC_FCF13/05, complete sequence	CP002657.1	Alicycliphilus denitrificans K601, complete genome
NZ_CP020070.1	Klebsiella pneumoniae strain AR_0068 plasmid unitig_4, complete sequence	CP002643.1	Staphylococcus aureus subsp. aureus T0131, complete genome
CP000522.1	Acinetobacter baumannii ATCC 17978 plasmid pAB1, complete sequence	CP002464.1	Lactobacillus johnsonii DPC 6026, complete genome
NZ_CP017386.1	Klebsiella pneumoniae strain KP36 plasmid 1, complete sequence	CP002659.1	Sphaerochaeta coccoides DSM 17374, complete genome
NZ_CP012562.1	Klebsiella pneumoniae strain UCLAOXA232KP plasmid pUCLAOXA232-1, complete sequence	CP002637.1	Selenomonas sputigena ATCC 35185, complete genome
NC_015462.1	Candidatus Rickettsia amblyommii AaR/SC plasmid pRAM32, complete sequence	CP002663.1	Pusillimonas sp. T7-7, complete genome
NC_010504.1	Methylobacterium radiotolerans JCM 2831 plasmid pMRAD07, complete sequence	CP002667.1	Gallibacterium anatis UMN179, complete genome
JMJK01000017.1	Pantoea ananatis strain PA4 plasmid pPANA1, complete sequence, whole genome shotgun sequence	FM211688.1	Listeria monocytogenes L99 serovar 4a, complete genome
NC_011844.1	Borrelia garinii Far04 plasmid Far04_cp26, complete sequence	AP011541.2	Bacillus subtilis subsp. natto BEST195 DNA, complete genome
KU922118.1	Starkeya novella plasmid pDCA, complete sequence	CP002031.1	Geobacter sulfurreducens KN400, complete genome
NZ_CP009710.1	Yersinia pseudotuberculosis IP 32953 plasmid pYAC_2, complete sequence	CP001996.1	Staphylococcus aureus subsp. aureus ED133, complete genome
NC_016855.1	Salmonella enterica subsp. enterica serovar Typhimurium str. 14028S plasmid, complete sequence	FN665652.1	Clostridium difficile complete genome, strain CF5
LN713927.1	Pseudomonas fluorescens SBW25 plasmid pQBR55, complete sequence	FN665653.1	Clostridium difficile complete genome, strain M120
NZ_CP012511.1	Piscirickettsia salmonis strain PM32597B1 plasmid pPSB1-3, complete sequence	FN665654.1	Clostridium difficile complete genome, strain 2007855
LC102479.1	Staphylococcus aureus plasmid pNTUH_3874 DNA, complete sequence, strain: NTUH_3874	FN649414.1	Escherichia coli ETEC H10407, complete genome
NC_016794.1	Bacillus cereus F837/76 plasmid pF837_55, complete sequence	FN652779.2	Chlamydia trachomatis Sweden2, complete genome
CM007846.1	Staphylococcus epidermidis strain ATCC 14990 plasmid pATCC14990-2, complete sequence, whole genome shotgun sequence	CP002033.1	Lactobacillus fermentum CECT 5716, complete genome
NC_015570.1	Salmonella enterica subsp. enterica serovar Typhimurium plasmid pSe-Kan, complete sequence	FR733648.1	Listeria monocytogenes strain SLCC2372, serotype 1/2c
KM922672.1	Acinetobacter baumannii strain A221 plasmid pAZJ221, complete sequence	FQ312004.1	Bacteroides fragilis 638R genome
NC_017424.1	Borrelia burgdorferi N40 plasmid N40_cp32-10, complete sequence	FQ312003.1	Salmonella enterica subsp. enterica serovar Typhimurium SL1344 complete genome
NZ_CP013782.1	Piscirickettsia salmonis strain PM49811B plasmid p1PS6, complete sequence	FQ312006.1	Haemophilus influenzae 10810 genome
NZ_CP015865.1	Vibrio campbellii CAIM 519 = NBRC 15631 strain ATCC 25920, CAIM 519T plasmid unnamed, complete sequence	FQ312002.1	Haemophilus parainfluenzae T3T1 complete genome
NZ_CP016451.1	Sinorhizobium sp. RAC02 plasmid pBSY16_2, complete sequence	FQ312005.1	Bacteriovorax marinus SJ genome
KY595969.1	Enterococcus faecium strain VREfm87 plasmid pMIS005, complete sequence	FQ312029.1	Streptococcus pneumoniae INV200 genome
NC_012231.1	Borrelia burgdorferi 94a plasmid 94a_lp28-3, complete sequence	FQ312027.1	Streptococcus pneumoniae OXC141 complete genome
CM003618.1	Staphylococcus aureus subsp. aureus strain MRSA_S5 plasmid pSAHUG_S5b, complete sequence, whole genome shotgun sequence	FQ312030.1	Streptococcus pneumoniae INV104 genome
NC_004758.1	Neisseria meningitidis plasmid pJS-B, complete sequence	FQ312045.1	Streptococcus pneumoniae SPN034156 draft genome
KX712120.1	Staphylococcus haemolyticus isolate 131A plasmid p131A, complete sequence	FQ312043.1	Streptococcus pneumoniae SPN034183 draft genome
NZ_CP013543.1	Rhizobium phaseoli strain R620 plasmid pRphaR620a, complete sequence	FQ312041.2	Streptococcus pneumoniae SPN994038 draft genome
NZ_CP011788.1	Candidatus Baumannia cicadellinicola strain B-GSS plasmid, complete sequence	FQ312044.2	Streptococcus pneumoniae SPN994039 draft genome
KY362367.1	Pseudomonas coronafaciens pv. garcae plasmid pPg2708, complete sequence	FQ312039.1	Streptococcus pneumoniae SPN032672 draft genome
NZ_CP009783.1	Yersinia pestis strain El Dorado plasmid pCD, complete sequence	FQ312042.1	Streptococcus pneumoniae SPN033038 draft genome
NC_014026.1	Salinibacter ruber M8 plasmid pSR11 complete sequence	FN668941.1	Clostridium difficile BI1 chromosome, complete sequence
NC_012548.1	Lactobacillus brevis plasmid pLB925A01, complete sequence	CP002491.1	Enterococcus faecalis 62, complete genome
AY438025.1	Buchnera aphidicola BCc plasmid pLeu-BCc, complete sequence	CP002495.1	Enterococcus phage EF62phi, complete genome
CP005093.1	Sphingobium sp. TKS plasmid pTK9, complete sequence	CP002669.1	Mycoplasma hyorhinis MCLD, complete genome
AE001575.1	Borrelia burgdorferi B31 plasmid cp32-1, complete sequence	CP002652.1	Lactobacillus buchneri NRRL B-30929, complete genome
HM560028.1	Uncultured bacterium plasmid pTRACA66, complete sequence	CP006916.3	Mycoplasma gallisepticum S6, complete genome
NZ_CP012880.1	Weissella cibaria strain CH2 plasmid pMKC07, complete sequence	CP002825.1	Lacinutrix sp. 5H-3-7-4, complete genome
NC_017499.1	Lactobacillus salivarius CECT 5713 plasmid pHN3, complete sequence	CP002526.1	Glaciecola sp. 4H-3-7+YE-5, complete genome
NC_016813.1	Sinorhizobium fredii HH103 plasmid pSfHH103a complete sequence	CP002528.1	Dokdonia sp. 4H-3-7-5, complete genome
NC_020249.1	Bacillus thuringiensis serovar kurstaki str. HD73 plasmid pHT73, complete sequence	CP002689.1	Porphyromonas asaccharolytica DSM 20707, complete genome
NC_007763.1	Rhizobium etli CFN 42 plasmid p42b, complete sequence	CP002690.1	Thermodesulfobium narugense DSM 14796, complete genome
CP016198.1	Bacillus thuringiensis serovar coreanensis strain ST7 plasmid pST7-4, complete sequence	CP002696.1	Treponema brennaborense DSM 12168, complete genome
NC_000937.1	Streptococcus thermophilus ST135 plasmid pER35, complete sequence	CP003221.1	Desulfovibrio africanus str. Walvis Bay, complete genome
NC_020957.1	Chlamydia trachomatis L3/404/LN plasmid pL3404 complete sequence	CP002666.1	Cellulomonas fimi ATCC 484, complete genome
NZ_CP012451.1	Enterococcus faecium strain ISMMS_VRE_4 plasmid ISMMS_VRE4_p4, complete sequence	CP002729.1	Escherichia coli UMNK88, complete genome
NC_015147.1	Arthrobacter phenanthrenivorans Sphe3 plasmid pASPHE302, complete sequence	CP002691.1	Haliscomenobacter hydrossis DSM 1100, complete genome
NZ_CP013539.1	Rhizobium phaseoli strain R630 plasmid pRphaR630b, complete sequence	CP002695.1	Bordetella pertussis CS, complete genome
NZ_CP019366.1	Borrelia turicatae 91E135 plasmid lpF33.5, complete sequence	CP002605.1	Helicobacter pylori 83, complete genome
NC_005323.1	Streptococcus thermophilus SMQ-173 plasmid pSMQ173b, complete sequence	CP002409.1	Propionibacterium acnes 266, complete genome
NC_004963.1	Mycobacterium celatum plasmid pCLP, complete sequence	CP002728.1	Tepidanaerobacter acetatoxydans Re1, complete genome
AP014721.1	Arthrobacter sp. Hiyo8 plasmid pHiyo8-2 DNA, complete genome, strain: Hiyo8	CP002360.1	Mahella australiensis 50-1 BON, complete genome
NC_019312.1	Delftia sp. KV29 plasmid pKV29, complete sequence	CP002614.1	Salmonella enterica subsp. enterica serovar Typhimurium str. UK-1, complete genome
NC_004349.1	Shewanella oneidensis MR-1 plasmid megaplasmid, complete sequence	CP002339.1	Alteromonas naphthalenivorans strain SN2, complete genome
NC_016021.1	Komagataeibacter medellinensis NBRC 3288 plasmid pGXY020 DNA, complete sequence	CP002726.1	Hydrogenobaculum sp. 3684, complete genome
NC_025140.1	Escherichia coli plasmid pH1519-88, complete sequence	CP002727.1	Pseudomonas fulva 12-X, complete genome
NZ_CP007665.1	Bacillus anthracis str. Vollum plasmid, complete sequence	CP002471.1	Streptococcus parauberis KCTC 11537, complete genome
NC_011849.1	Borrelia burgdorferi 156a plasmid 156a_cp32-4, complete sequence	CP002743.1	Bifidobacterium breve ACS-071-V-Sch8b, complete genome
NC_015168.1	Bacteroides salanitronis DSM 18170 plasmid pBACSA02, complete sequence	CP002725.1	Gardnerella vaginalis HMP9231, complete genome
NZ_CP019566.1	Staphylococcus aureus strain SR434 plasmid pSR03, complete genome	CP002985.1	Acidithiobacillus ferrivorans SS3, complete genome
NC_006257.1	Lactobacillus casei plasmid pYIT356 DNA, complete sequence	CP002329.1	Mycobacterium sinense strain JDM601, complete genome
NZ_CP016390.1	Salmonella enterica subsp. enterica serovar Typhimurium strain 13-931 plasmid pSLT931, complete sequence	CP002786.1	Hoyosella subflava DQS3-9A1, complete genome
NC_013322.1	Staphylococcus aureus plasmid SAP019A, complete sequence	CP002774.1	Serratia sp. AS12, complete genome
NC_017398.1	Borrelia burgdorferi N40 plasmid N40_cp32-5, complete sequence	CP002771.1	Marinomonas posidonica IVIA-Po-181, complete genome
KT334398.1	Aeromonas salmonicida strain Y47 plasmid pY47-3, complete sequence	CP002773.1	Serratia plymuthica AS9, complete genome
AP018241.1	Fremyella diplosiphon NIES-3275 plasmid plasmid08 DNA, complete genome	CP001841.1	Treponema azotonutricium ZAS-9, complete genome
NZ_CP012368.1	Enterococcus durans strain KLDS6.0933 plasmid unnamed 2, complete sequence	CP001843.1	Treponema primitia ZAS-2, complete genome
NC_012586.1	Sinorhizobium fredii NGR234 plasmid pNGR234b, complete sequence	CP002735.1	Delftia sp. Cs1-4, complete genome
NZ_CP013769.1	Piscirickettsia salmonis strain PM23019A plasmid p1PS3, complete sequence	CP002736.1	Desulfotomaculum nigrificans CO-1-SRB, complete genome
CM007914.1	Escherichia coli strain CH613_eco plasmid unnamed7, complete sequence, whole genome shotgun sequence	CP002738.1	Methylomonas methanica MC09, complete genome
NC_020818.1	Acinetobacter baumannii strain GF216 plasmid pNDM-AB, complete sequence	CP002770.1	Desulfotomaculum kuznetsovii DSM 6115, complete genome
NZ_CP013760.1	Piscirickettsia salmonis strain AY6492A plasmid p3PS1, complete sequence	CP002764.1	Lactobacillus kefiranofaciens ZW3, complete genome
NZ_CP021191.1	Sphingomonas sp. DC-6 plasmid pDC10, complete sequence	CP002775.1	Serratia sp. AS13, complete genome
CP001770.1	Spirosoma linguale DSM 74 plasmid pSLIN01, complete sequence	CP002776.1	Thioalkalimicrobium cyclicum ALM1, complete genome
CM003333.1	Clostridium botulinum C/D str. BKT12695 plasmid p3CbBKT12695, complete sequence, whole genome shotgun sequence	CP002777.1	Thermus thermophilus SG0.5JP17-16, complete genome
NZ_CP012916.1	Azospirillum brasilense strain Sp7 plasmid ABSP7_p2, complete sequence	CP002809.1	Hydrogenobaculum sp. SHO, complete genome
NC_007715.1	Sodalis glossinidius str. 'morsitans' plasmid pSG3, complete sequence	CP002780.1	Desulfotomaculum ruminis DSM 2154, complete genome
CP014491.1	Escherichia coli strain G749 plasmid pG749_3, complete sequence	CP002810.1	Isoptericola variabilis 225, complete genome
NZ_CP016729.1	Lactococcus lactis subsp. cremoris strain JM4 plasmid pJM4A, complete sequence	CP002819.1	Ralstonia solanacearum Po82, complete genome
KU605240.1	Proteus mirabilis strain Pm14C18 plasmid pPm14C18, complete sequence	CP006615.1	Arcobacter butzleri 7h1h, complete genome
NC_005243.1	Staphylococcus aureus plasmid pC223, complete sequence	CP002790.1	Corynebacterium ulcerans 809, complete genome
NC_010372.1	Myxococcus fulvus strain 124B02 plasmid pMF1, complete sequence	CP002791.1	Corynebacterium ulcerans BR-AD22, complete genome
NZ_CP019083.1	Paludisphaera borealis strain PX4 plasmid PALBO1, complete sequence	CP000245.1	Ramlibacter tataouinensis TTB310, complete genome
NC_015876.1	Streptococcus pseudopneumoniae IS7493 plasmid pDRPIS7493, complete sequence	CP002824.1	Enterobacter aerogenes KCTC 2190, complete genome
NC_014120.1	Burkholderia sp. CCGE1002 plasmid pBC201, complete sequence	CP002811.1	Shewanella baltica OS117, complete genome
NC_017433.1	Chlamydia trachomatis D-LC plasmid pCTDLC1, complete sequence	CP002829.1	Thermodesulfobacterium geofontis OPF15, complete genome
FR798946.1	Pasteurella multocida plasmid pCCK411 complete sequence, strain U-B411	CP002815.1	Propionibacterium acnes 6609, complete genome
NZ_CP010120.1	Escherichia coli strain C3 plasmid A, complete sequence	CP001817.1	Buchnera aphidicola (Cinara tujafilina), complete genome
NC_021912.1	Lactobacillus plantarum ZJ316 plasmid pLP-ZJ103, complete sequence	CP002103.1	Treponema paraluiscuniculi Cuniculi A, complete genome
NZ_CP022090.1	Shewanella sp. FDAARGOS_354 plasmid unnamed1, complete sequence	CP002284.1	Vibrio anguillarum 775 chromosome I, complete sequence
AB621552.1	Mannheimia haemolytica plasmid pMh1405 DNA, complete sequence, strain: Th1405	CP002285.1	Vibrio anguillarum 775 chromosome II, complete sequence
NC_012109.1	Desulfobacterium autotrophicum HRM2 plasmid pHRM2a, complete sequence	CP002683.1	Thermodesulfatator indicus DSM 15286, complete genome
NZ_CP018028.1	Alteromonas mediterranea strain CP49 plasmid MCP49-600, complete sequence	CP002351.1	Pseudothermotoga thermarum DSM 5069, complete genome
NZ_CP020936.1	Escherichia coli strain HB-Coli0 plasmid unnamed3, complete sequence	CP002472.1	Bacillus coagulans 2-6, complete genome
DQ140180.1	Nocardia sp. C-14-1 plasmid pC1, complete sequence	CP001830.1	Sinorhizobium meliloti SM11, complete genome
NC_010890.1	Thermus sp. 4C plasmid pS4C, complete sequence	CP002816.1	Listeria monocytogenes M7, complete genome
NZ_CP010370.2	Acinetobacter nosocomialis strain 6411 plasmid p6411-9.012kb, complete sequence	CP002665.1	Cellulomonas gilvus ATCC 13127, complete genome
NC_017348.1	Staphylococcus aureus subsp. aureus LGA251 plasmid pLGA251 complete sequence	CP002826.1	Oligotropha carboxidovorans OM5, complete genome
CP012963.1	Rhodobacter sphaeroides strain MBTLJ-8 plasmid, complete sequence	CP002821.1	Oligotropha carboxidovorans OM4, complete genome
NZ_CP008718.1	Escherichia coli strain ST648 plasmid pEC648_4, complete sequence	CP002858.1	Flexistipes sinusarabici DSM 4947, complete genome
AVAB01000112.1	Lactobacillus fermentum MTCC 8711 plasmid pLF03, complete sequence, whole genome shotgun sequence	CP002660.1	Clostridium acetobutylicum DSM 1731, complete genome
NZ_CP009431.1	Sphingopyxis macrogoltabida strain 203 plasmid, complete sequence	CP002865.1	Zymomonas mobilis subsp. pomaceae ATCC 29192, complete genome
NC_013318.1	Staphylococcus aureus plasmid SAP012A, complete sequence	CP002859.1	Runella slithyformis DSM 19594, complete genome
NC_015068.1	Yersinia pestis Java 9 plasmid pJARS36, complete sequence	CP002869.1	Paenibacillus mucilaginosus KNP414, complete genome
NZ_CP011772.1	Croceicoccus naphthovorans strain PQ-2 plasmid p2, complete sequence	CP002872.1	Francisella sp. TX077308, complete genome
AF243383.1	Lactococcus lactis subsp. lactis plasmid pAH82, complete sequence	CP002830.1	Myxococcus fulvus HW-1, complete genome
NC_008503.1	Lactococcus lactis subsp. cremoris SK11 plasmid 1, complete sequence	CP002243.1	Candidatus Moranella endobia PCIT, complete genome
NZ_CP014797.1	Thiobacimonas profunda strain JLT2016 plasmid pTPRO1, complete sequence	CP002244.1	Candidatus Tremblaya princeps PCIT, complete genome
NC_018682.1	Sinorhizobium meliloti Rm41 plasmid pRM41A complete sequence	CP002877.1	Cupriavidus necator N-1 chromosome 1, complete sequence
NC_019246.1	Periwinkle leaf yellowing phytoplasma plasmid p05PLY-2, complete sequence	CP002878.1	Cupriavidus necator N-1 chromosome 2, complete sequence
CP002137.1	Staphylococcus aureus strain 18808 plasmid p18808-P03, complete sequence	CP002130.1	Candidatus Midichloria mitochondrii IricVA, complete genome
NC_018685.1	Bacillus thuringiensis MC28 plasmid pMC95, complete sequence	CP002513.1	Mycoplasma bovis Hubei-1, complete genome
NZ_CP012272.1	Pediococcus damnosus strain TMW 2.1532 plasmid pL21532-3, complete sequence	CP002794.1	Bifidobacterium longum subsp. longum KACC 91563, complete genome
NZ_CP014627.1	Lactobacillus backii strain TMW 1.1988 plasmid L11988-3, complete sequence	CP006632.1	Escherichia coli PCN033, complete genome
KT754164.1	Shigella dysenteriae 1 strain 3099-85 plasmid p3099-85, complete sequence	CP007806.1	Brevibacillus laterosporus LMG 15441, complete genome
CP022493.1	Salmonella enterica strain SA20031783 plasmid unnamed2, complete sequence	CP002876.1	Nitrosomonas sp. Is79A3, complete genome
NC_011664.1	Shewanella baltica OS223 plasmid pS22301, complete sequence	CP002881.1	Pseudomonas stutzeri strain CGMCC 1.1803, complete genome
NC_017419.1	Borrelia burgdorferi N40 plasmid N40_lp28-2, complete sequence	CP002870.1	Pseudomonas putida S16, complete genome
NZ_CP017981.1	Escherichia coli strain CH611_eco plasmid pGZ3_NDM5, complete sequence	CP002868.1	Treponema caldarium DSM 7334, complete genome
NC_017369.1	Helicobacter pylori F30 plasmid pHPF30 DNA, complete genome	CP002904.1	Streptococcus equi subsp. zooepidemicus ATCC 35246, complete genome
NC_004957.1	Lactobacillus sp. PC121B plasmid p121BS, complete sequence	CP002898.1	Leuconostoc sp. C2, complete genome
NC_012167.1	Borrelia burgdorferi WI91-23 plasmid WI91-23_lp38, complete sequence	CP002899.1	Weissella koreensis KACC 15510, complete genome
NC_013944.1	Staphylococcus simulans bv. staphylolyticus strain NRRL B-2628 plasmid pACK1, complete sequence	CP002901.1	Sulfobacillus acidophilus TPY, complete genome
KX912255.1	Enterobacter cloacae strain H140960786 plasmid pJF-786, complete sequence	CP002902.1	Alicyclobacillus acidocaldarius subsp. acidocaldarius Tc-4-1, complete genome
NC_013343.1	Staphylococcus aureus plasmid SAP080A, complete sequence	CP003555.1	Advenella kashmirensis WT001, complete genome
NZ_CP013783.1	Piscirickettsia salmonis strain PM49811B plasmid p2PS6, complete sequence	CP002024.1	Chlamydia trachomatis L2c, complete genome
NC_011873.1	Borrelia garinii Far04 plasmid Far04_lp28-9, complete sequence	CP000303.1	Bifidobacterium breve UCC2003, complete genome
NC_001383.1	Stenotrophomonas maltophilia plasmid pNKH43, complete sequence	CP002910.1	Klebsiella pneumoniae KCTC 2242, complete genome
NC_011998.1	Macrococcus caseolyticus JCSC5402 plasmid pMCCL4 DNA, complete sequence	CP002113.1	Capnocytophaga canimorsus Cc5, complete genome
NC_009137.1	Lactococcus lactis subsp. lactis bv. diacetylactis plasmid pDBORO, complete sequence	CP023202.1	Streptomyces xinghaiensis S187, complete genome
CM001903.1	Xanthomonas campestris pv. campestris str. CN16 plasmid unnamed-p6, complete sequence, whole genome shotgun sequence	CP002915.1	Bifidobacterium animalis subsp. lactis CNCM I-2494, complete genome
AB539725.1	Staphylococcus aureus plasmid pRC1 DNA, complete sequence, strain: 16K	CP002896.1	Amycolatopsis mediterranei S699, complete genome
KX608544.1	Escherichia coli strain FA27 plasmid pFA27_2, complete sequence	CP002918.1	Candidatus Tremblaya princeps PCVAL, complete genome
NC_016968.1	Comamonas testosteroni plasmid pTB30, complete sequence	CP002078.1	Brucella pinnipedialis B2/94 chromosome 1, complete sequence
NC_017804.1	Borrelia garinii BgVir plasmid lp54, complete sequence	CP002079.1	Brucella pinnipedialis B2/94 chromosome 2, complete sequence
KR259133.1	Klebsiella pneumoniae strain KP3764 plasmid PKP3764, complete sequence	CP002573.1	Acidithiobacillus caldus SM-1, complete genome
KU932029.1	Escherichia coli plasmid pEC15I_1, complete sequence	CP002745.1	Collimonas fungivorans Ter331, complete genome
KT754160.1	Shigella dysenteriae strain 80-547 plasmid p80-547, complete sequence	CP002912.1	Rickettsia heilongjiangensis 054, complete genome
NZ_CP020747.1	Bacillus mycoides strain Gnyt1 plasmid unnamed4, complete sequence	CP002924.1	Corynebacterium pseudotuberculosis PAT10, complete genome
NC_016966.1	Klebsiella pneumoniae plasmid pUUH239.2, complete sequence	CP002927.1	Bacillus amyloliquefaciens XH7, complete genome
KX880944.1	Escherichia coli strain IMP163 plasmid pMCR-1-P3, complete sequence	CP002789.1	Xanthomonas campestris pv. raphani 756C, complete genome
NZ_CP010144.1	Escherichia coli strain D4 plasmid A, complete genome	CP002925.1	Streptococcus pseudopneumoniae IS7493, complete genome
NC_019279.1	Salmonella sp. M9397 plasmid pPAB19-4, complete sequence	CP002746.1	Borreliella bissettii DN127, complete genome
FJ947048.1	Haemophilus parasuis strain HN7061 plasmid pHN61, complete sequence	CP002955.1	Cyclobacterium marinum DSM 745, complete genome
NC_019357.1	Shigella boydii plasmid pSB13, complete sequence	CP002933.1	Borrelia afzelii PKo, complete genome
NZ_CP012564.1	Klebsiella pneumoniae strain UCLAOXA232KP plasmid pUCLAOXA232-3, complete sequence	CP002956.1	Yersinia pestis A1122, complete genome
NC_021188.1	Thermus sp. WG plasmid pWG16, complete sequence	CP002997.1	Brucella suis 1330 chromosome I, complete sequence
NZ_CP006665.1	Edwardsiella tarda 080813 plasmid 1, complete sequence	CP002998.1	Brucella suis 1330 chromosome II, complete sequence
NZ_CP012856.1	Persicobacter sp. JZB09 plasmid JZB09-Plasmid13, complete sequence	CP002874.1	Brachyspira intermedia PWS/A, complete genome
NZ_CP022275.1	Citrobacter freundii strain 18-1 plasmid pBKPC18-1, complete sequence	CP002018.1	Ketogulonicigenium vulgare WSH-001, complete genome
NZ_CP022157.1	Escherichia coli strain ABWA45 plasmid pABWA45_3, complete sequence	CP002986.1	Stenotrophomonas maltophilia JV3, complete genome
LN999012.1	Salmonella enterica subsp. enterica serovar Typhimurium str. DT2 plasmid pSLT, complete genome	CP007031.1	Marichromatium purpuratum 984, complete genome
NC_017141.1	Bacillus megaterium WSH-002 plasmid WSH-002_p3, complete sequence	CP002999.1	Muricauda ruestringensis DSM 13258, complete genome
NC_011966.1	Borrelia burgdorferi 72a plasmid 72a_lp32-3, complete sequence	CP003021.1	Mycoplasma putrefaciens KS1, complete genome
CM003137.1	Wenxinia marina DSM 24838 plasmid pWENMAR1, complete sequence, whole genome shotgun sequence	CP002992.1	Mycobacterium tuberculosis CTRI-2, complete genome
NC_009426.1	Novosphingobium aromaticivorans DSM 12444 plasmid pNL1, complete sequence	CP002980.1	Helicobacter pylori Puno120, complete genome
NC_010529.1	Cupriavidus taiwanensis str. LMG19424 plasmid pRALTA, complete genome	CP002982.1	Helicobacter pylori Puno135, complete genome
NC_013208.1	Alicyclobacillus acidocaldarius subsp. acidocaldarius DSM 446 plasmid pAACI03, complete sequence	CP002983.1	Helicobacter pylori SNT49, complete genome
NC_015845.1	Enterococcus hirae ATCC 9790 plasmid pTG9790, complete sequence	CP003026.1	Enterobacter asburiae LF7a, complete genome
NZ_CP007807.1	Brevibacillus laterosporus LMG 15441 plasmid pBRLA33, complete sequence	CP003029.1	Rhodothermus marinus SG0.5JP17-172, complete genome
NZ_CP021798.1	Sinorhizobium meliloti strain USDA1106 plasmid psymA, complete sequence	CP003039.2	Bifidobacterium animalis subsp. lactis BLC1, complete genome
NZ_CP012915.1	Azospirillum brasilense strain Sp7 plasmid ABSP7_p1, complete sequence	CP003032.1	Lactobacillus ruminis ATCC 27782, complete genome
NC_019151.1	Klebsiella pneumoniae plasmid pRYCKPC3.1, complete sequence	CP003017.1	Bacillus megaterium WSH-002, complete genome
NC_012199.1	Borrelia burgdorferi 64b plasmid 64b_lp54, complete sequence	CP002461.1	Lactobacillus sanfranciscensis TMW 1.1304, complete genome
NZ_CP007184.1	Campylobacter coli RM1875 plasmid pRM1875_35kb, complete sequence	CP003040.1	Roseburia hominis A2-183, complete genome
NZ_CP018679.1	Acinetobacter baumannii strain LAC4 plasmid pALAC4-2, complete sequence	CP002645.1	Buchnera aphidicola str. Ak (Acyrthosiphon kondoi), complete genome
CP012139.1	Shigella flexneri 2a strain 981 plasmid 981p2, complete sequence	CP002648.1	Buchnera aphidicola str. Ua (Uroleucon ambrosiae), complete genome
NZ_AP014868.1	Bacillus thuringiensis serovar tolworthi plasmid pKK4 DNA, complete genome, strain: Pasteur Institute Standard strain	CP002914.1	Xanthomonas axonopodis pv. citrumelo F1, complete genome
NC_012987.1	Methylobacterium extorquens DM4 str. DM4 plasmid p1METDI, complete genome	CP003046.1	Rhodospirillum rubrum F11, complete genome
NZ_CP013412.1	Burkholderia thailandensis strain 2002721643 plasmid p2002721643, complete sequence	CP015202.1	Pseudomonas putida B6-2, complete genome
NZ_CP011457.1	Anabaena sp. WA102 plasmid, complete sequence	CP002496.1	Pseudomonas aeruginosa M18, complete genome
NZ_CP016815.1	Klebsiella pneumoniae strain ED23 plasmid unamed, complete sequence	CP001937.1	Acinetobacter baumannii MDR-ZJ06, complete genome
NZ_CP011646.1	Klebsiella pneumoniae strain CAV1596 plasmid pKPC_CAV1596-97, complete sequence	CP002514.1	Chloracidobacterium thermophilum B chromosome 1, complete sequence
NZ_CP003953.1	Rhodococcus opacus PD630 plasmid 4, complete sequence	CP002515.1	Chloracidobacterium thermophilum B chromosome 2, complete sequence
NZ_CP020829.1	Listeria monocytogenes strain CFSAN022990 plasmid pCFSAN022990, complete sequence	CP002382.1	Micavibrio aeruginosavorus ARL-13, complete genome
HM021329.1	Lactococcus lactis subsp. lactis strain IL594 plasmid pIL4, complete sequence	CP003060.1	Glaciecola nitratireducens FR1064, complete genome
NZ_CP022453.1	Salmonella enterica subsp. enterica serovar Indiana strain D90 plasmid pD90-3, complete sequence	CP002401.1	Chlamydia trachomatis A2497, complete genome
NZ_CP020887.1	Xanthomonas citri subsp. citri strain TX160149 plasmid unnamed2, complete sequence	CP003059.1	Taylorella asinigenitalis MCE3, complete genome
MF116002.1	Uncultured bacterium plasmid pLGP4 clone J53, complete sequence	CP003062.1	Corynebacterium pseudotuberculosis 42/02-A, complete genome
KT897275.1	Clostridium botulinum strain IFR 12/29 plasmid p12/29, complete sequence	CP002905.1	Bacillus subtilis subsp. spizizenii TU-B-10, complete genome
NC_011843.1	Borrelia burgdorferi 156a plasmid 156a_cp32-6, complete sequence	CP002906.1	Bacillus subtilis subsp. subtilis RO-NN-1, complete genome
NZ_CP018431.1	Klebsiella pneumoniae strain MNCRE78 plasmid pMNCRE78_1, complete sequence	CP003061.2	Corynebacterium pseudotuberculosis CIP 52.97, complete genome
CP014777.1	Pluralibacter gergoviae strain FB2 plasmid pFB2.2, complete sequence	CP003034.1	Escherichia coli O7:K1 str. CE10, complete genome
NZ_CP010224.1	Escherichia coli strain M19 plasmid C, complete sequence	CP002931.1	Brucella melitensis NI chromosome I, complete sequence
LN864821.1	Raoultella planticola plasmid pRA35, complete sequence, strain RA35	CP002932.1	Brucella melitensis NI chromosome II, complete sequence
NC_007593.1	Pediococcus damnosus plasmid pF8801, complete sequence	CP007030.1	Thioalkalimicrobium aerophilum AL3, complete genome
NC_010510.1	Methylobacterium radiotolerans JCM 2831 plasmid pMRAD01, complete sequence	CP007029.1	Thioalkalivibrio paradoxus ARh 1, complete genome
AP008227.1	Thermus thermophilus HB8 plasmid pTT27 DNA, complete sequence	CP003255.1	Thermobacillus composti KWC4, complete genome
NZ_CP018353.1	Klebsiella pneumoniae strain CAV1453 plasmid pCAV1453-14, complete sequence	CP003154.1	Thiocystis violascens DSM 198, complete genome
KR870314.1	Staphylococcus aureus strain SA1278 plasmid pHSSA1278, complete sequence	CP003058.1	Acidaminococcus intestini RyC-MR95, complete genome
CM003840.1	Streptococcus oralis strain DD17 plasmid unnamed, complete sequence, whole genome shotgun sequence	CP003068.1	Streptococcus pyogenes Alab49, complete genome
NZ_CP012842.1	Candidatus Riesia pediculicola strain HHBH plasmid ppan, complete sequence	CP003075.1	Pelagibacterium halotolerans B2, complete genome
JN596279.1	Klebsiella oxytoca strain 09201 plasmid pINCan01, complete sequence	CP007013.1	Thermotoga maritima MSB8, complete genome
NZ_CP010149.1	Escherichia coli strain D6 plasmid A, complete genome	CP003470.1	Rhodanobacter denitrificans strain 2APBS1, complete genome
NC_018987.1	Borrelia burgdorferi 297 plasmid 297_lp28-6, complete sequence	CP003169.1	Mycobacterium rhodesiae NBB3, complete genome
NZ_CP010194.1	Escherichia coli strain M8 plasmid C, complete genome	CP005587.1	Hyphomicrobium denitrificans 1NES1, complete genome
AP018313.1	Aulosira laxa NIES-50 plasmid plasmid6 DNA, complete genome	CP003358.1	Mesorhizobium australicum WSM2073, complete genome
NZ_CP009702.1	Yersinia pestis strain Harbin35 plasmid unnamed1, complete sequence	CP001221.1	Leptospira interrogans serovar Lai str. IPAV chromosome 1, complete sequence
KX839207.1	Klebsiella pneumoniae strain KP1814 plasmid pKP1814-1, complete sequence	CP001222.1	Leptospira interrogans serovar Lai str. IPAV chromosome 2, complete sequence
KJ817377.1	Vibrio cholerae O1 strain ICDC-1307 plasmid pVC1307, complete sequence	CP003084.1	Propionibacterium acnes ATCC 11828, complete genome
NC_023901.1	Morganella morganii plasmid pM60, complete sequence	CP003629.1	Desulfosporosinus meridiei DSM 13257, complete genome
AP018286.1	Chondrocystis sp. NIES-4102 plasmid plasmid5 DNA, complete genome	CP007032.1	Desulfitobacterium metallireducens DSM 15288, complete genome
KY130431.1	Klebsiella pneumoniae plasmid pABC143C-NDM, complete sequence	CP002640.1	Streptococcus suis SS12, complete genome
NC_018580.1	Gordonia sp. KTR9 plasmid pGKT2, complete sequence	CP002641.1	Streptococcus suis D9, complete genome
NC_015963.1	Enterobacter asburiae LF7a plasmid pENTAS01, complete sequence	CP002644.1	Streptococcus suis D12, complete genome
NC_003099.1	Oenococcus oeni plasmid pRS3, complete sequence	CP002651.1	Streptococcus suis ST1, complete genome
NC_006822.1	Leuconostoc citreum plasmid pIH01, complete sequence	CP003000.1	Blattabacterium sp. (Mastotermes darwiniensis) str. MADAR, complete genome
NC_021496.1	Lactobacillus reuteri I5007 plasmid pLRI02, complete sequence	CP002570.1	Streptococcus suis A7, complete genome
NC_017220.1	Bifidobacterium longum subsp. longum KACC 91563 plasmid BLNIAS_P1, complete sequence	CP003085.1	Pantoea ananatis PA13, complete genome
NZ_CP015609.1	Bacillus safensis strain U14-5 plasmid unnamed2, complete sequence	CP003273.1	Desulfotomaculum gibsoniae DSM 7213, complete genome
NZ_CP012461.1	Enterococcus faecium strain ISMMS_VRE_7 plasmid ISMMS_VRE7_p1, complete sequence	CP003082.1	Corynebacterium pseudotuberculosis 1/06-A, complete genome
JQ861960.1	Staphylococcus aureus strain C4128 plasmid pUR4128, complete sequence	CP003094.1	Lactobacillus rhamnosus ATCC 8530, complete genome
NZ_CP013713.1	Klebsiella pneumoniae strain J1 plasmid 2, complete sequence	CP003096.1	Thermovirga lienii DSM 17291, complete genome
NC_017370.1	Helicobacter pylori F32 plasmid pHPF32 DNA, complete genome	CP002211.1	Escherichia coli str. 'clone D i2', complete genome
NZ_CP018856.1	Xanthomonas citri subsp. citri strain LH276 plasmid pLH276.2, complete sequence	CP002212.1	Escherichia coli str. 'clone D i14', complete genome
NZ_CP017998.1	Lactobacillus crustorum strain MN047 plasmid unnamed2, complete sequence	CP003093.2	Pseudoxanthomonas spadix BD-a59, complete genome
NZ_CP012931.1	Salmonella enterica subsp. enterica serovar Heidelberg strain N13-01290 plasmid pN13-01290_23, complete sequence	CP002095.1	Mycobacterium bovis BCG str. Mexico, complete genome
KR091915.1	Klebsiella pneumoniae strain KPC-DK05 plasmid pKPC-DK05, complete sequence	CP003022.1	Pasteurella multocida 36950, complete genome
KJ410765.1	Arthrobacter sp. 68b plasmid p2MP, complete sequence	CP003101.3	Leuconostoc mesenteroides subsp. mesenteroides J18, complete genome
NZ_CP018425.1	Klebsiella pneumoniae strain MNCRE69 plasmid pMNCRE69_1, complete sequence	CP003260.1	Fervidobacterium pennivorans DSM 9078, complete genome
DQ389104.1	Aeromonas hydrophila plasmid pAH2504 RNA one modulator (rom) pseudogene, complete sequence	CP003047.1	Salmonella enterica subsp. enterica serovar Gallinarum/pullorum str. RKS5078, complete genome
CP006370.1	Aureimonas sp. AU20 plasmid pAU20c, complete sequence	CP003107.1	Paenibacillus terrae HPL-003, complete genome
NC_018490.1	Bacillus thuringiensis HD-771 plasmid p08, complete sequence	CP003108.1	Desulfosporosinus orientis DSM 765, complete genome
NZ_CP018064.1	Rhodococcus sp. 2G plasmid p1, complete sequence	CP003678.1	Enterobacter cloacae subsp. dissolvens SDM, complete genome
NZ_CP020051.1	Escherichia coli strain AR_0118 plasmid unitig_3, complete sequence	CP003087.1	Burkholderia sp. YI23 chromosome 1, complete sequence
KJ631730.1	Uncultured bacterium plasmid pEMB3 clone EMB-B1, complete sequence	CP003088.1	Burkholderia sp. YI23 chromosome 2, complete sequence
NZ_CP021777.1	Enterobacter cloacae strain AR_0053 plasmid unitig_2, complete sequence	CP003089.1	Burkholderia sp. YI23 chromosome 3, complete sequence
NC_018884.1	Bacillus thuringiensis Bt407 plasmid BTB_5p, complete sequence	HG938370.1	Burkholderia cenocepacia H111 chromosome 1 complete genome
NZ_CP015198.1	Streptococcus sp. HTS5 plasmid unnamed 2, complete sequence	HG938371.2	Burkholderia cenocepacia H111 chromosome 2, complete genome
NZ_CP014321.1	Escherichia coli JJ1887 plasmid pJJ1887-4, complete sequence	HG938372.1	Burkholderia cenocepacia H111 chromosome 3, complete genome
KU302805.1	Enterobacter cloacae strain SZECL1 plasmid pSZECL_c, complete sequence	CP003128.1	Brucella suis VBI22 chromosome I, complete sequence
CM003525.1	Staphylococcus aureus strain CC175 plasmid pSA-CC175-1, complete sequence, whole genome shotgun sequence	CP003129.1	Brucella suis VBI22 chromosome II, complete sequence
NZ_CP011044.1	Clavibacter michiganensis subsp. insidiosus strain R1-1 plasmid pCI1, complete sequence	CP003015.1	Blattabacterium sp. (Cryptocercus punctulatus) str. Cpu, complete genome
CP016692.1	Lactococcus lactis subsp. lactis strain 184 plasmid p184B, complete sequence	LN906634.1	Lactobacillus reuteri, complete genome, strain ATCC 53608
NZ_CP014317.1	Escherichia coli JJ1887 plasmid pJJ1887-1, complete sequence	CP003132.1	Lactococcus lactis subsp. cremoris A76, complete genome
NC_013164.1	Anaerococcus prevotii DSM 20548 plasmid pAPRE01, complete sequence	CP003126.1	Thermus sp. CCB_US3_UF1, complete genome
CP016620.1	Microvirga sp. V5/3M plasmid unnamed4, complete sequence	CP003125.1	Geobacillus thermoleovorans CCB_US3_UF5, complete genome
NZ_CP017583.1	Pantoea stewartii subsp. stewartii DC283 plasmid pDSJ02, complete sequence	CP003153.1	Dechlorosoma suillum PS, complete genome
NZ_CP020609.1	Lactococcus lactis subsp. lactis bv. diacetylactis strain FM03 plasmid pLd5, complete sequence	CP003155.1	Sphaerochaeta pleomorpha str. Grapes, complete genome
KY271407.1	Klebsiella pneumoniae strain CIV-4 plasmid pKPN3-307_typeD, complete sequence	CP003156.1	Owenweeksia hongkongensis DSM 17368, complete genome
NC_025118.1	Acinetobacter sp. M131 plasmid pM131-9, complete sequence	FR821777.2	Staphylococcus argenteus MSHR1132 complete genome sequence
NZ_CP014966.1	Salmonella enterica subsp. enterica serovar Typhimurium str. CDC 2010K-1587 plasmid pSTY1-2010K-1587, complete sequence	CP003150.1	Pseudomonas fluorescens F113, complete genome
NC_010847.2	Paracoccus aminophilus strain JCM 7686 plasmid pAMI2, complete sequence	CP003065.1	[Clostridium] clariflavum DSM 19732, complete genome
NZ_CP017443.1	Escherichia coli O157:H7 strain 4276 plasmid pO157, complete sequence	CP003166.1	Staphylococcus aureus subsp. aureus M013, complete genome
D17448.1	Microcystis aeruginosa plasmid pMA2 DNA, complete sequence	CP003170.1	Actinoplanes sp. SE50/110, complete genome
MF150119.1	Klebsiella pneumoniae strain A64477 plasmid pKP64477e, complete sequence	FR872582.1	Simkania negevensis Z main chromosome, complete genome
NC_019350.1	Lactococcus lactis subsp. cremoris plasmid pAF14, complete sequence	FR821779.1	Staphylococcus aureus subsp. aureus LGA251 complete genome sequence
NC_020292.1	Clostridium saccharoperbutylacetonicum N1-4(HMT) plasmid Csp_135p, complete sequence	FQ859185.1	Streptomyces cattleya str. NRRL 8057 main chromosome, complete genome
NC_018583.1	Gordonia sp. KTR9 plasmid pGKT3, complete sequence	HE577054.1	Paenibacillus polymyxa M1 main chromosome, complete genome
NZ_CP015507.1	Bacillus oceanisediminis strain 2691 plasmid pBO1, complete sequence	CP002428.1	Rickettsia slovaca 13-B, complete genome
NZ_AP013064.1	Serratia marcescens SM39 plasmid pSMC1 DNA, complete genome	CP003179.1	Sulfobacillus acidophilus DSM 10332, complete genome
AP017934.1	Lactobacillus sakei plasmid pLs145-c DNA, complete genome, strain: LK-145	CP003137.1	Pediococcus claussenii ATCC BAA-344, complete genome
NZ_CP019369.1	Borrelia turicatae 91E135 plasmid lpU43, complete sequence	CP003176.1	Brucella abortus A13334 chromosome 1, complete sequence
NC_010494.1	Arthrobacter sp. AK-1 plasmid pSI-1, complete sequence	CP003177.1	Brucella abortus A13334 chromosome 2, complete sequence
NC_017055.1	Rickettsia rhipicephali str. 3-7-female6-CWPP plasmid pMCC_1, complete sequence	CP003174.1	Brucella canis HSK A52141 chromosome 1, complete sequence
NZ_CP007740.1	Bacillus methanolicus MGA3 plasmid pBM69, complete sequence	CP003175.1	Brucella canis HSK A52141 chromosome 2, complete sequence
NZ_CP009342.1	Francisella philomiragia strain O#319-029 plasmid, complete sequence	CP003191.1	Tannerella forsythia 92A2, complete genome
KX863570.1	Uncultured bacterium plasmid pTRE-1611 clone TRE-1611, complete sequence	CP011039.1	Pseudoalteromonas spongiae UST010723-006 chromosome I, complete sequence
NC_011562.1	Candidatus Azobacteroides pseudotrichonymphae genomovar. CFP2 plasmid pCFPG3 DNA, complete sequence	CP011040.1	Pseudoalteromonas spongiae UST010723-006 chromosome II, complete sequence
NC_014389.1	Butyrivibrio proteoclasticus B316 plasmid pCY360, complete sequence	CP011025.1	Pseudoalteromonas arctica A 37-1-2 chromosome I, complete sequence
KM406490.1	Salmonella enterica subsp. enterica serovar Typhimurium strain 202 plasmid pSEM, complete sequence	CP011026.1	Pseudoalteromonas arctica A 37-1-2 chromosome II, complete sequence
NZ_HG916854.1	Rhizobium sp. LPU83 plasmid pLPU83c, complete sequence	CP002295.1	Serratia symbiotica str. 'Cinara cedri', complete genome
NC_013596.1	Streptosporangium roseum DSM 43021 plasmid pSROS01, complete sequence	CP003199.1	Mycoplasma haemocanis str. Illinois, complete genome
NC_017235.1	Borrelia afzelii PKo plasmid lp28-7, complete sequence	CP003192.1	Legionella pneumophila subsp. pneumophila ATCC 43290, complete genome
NZ_CP016600.1	Leuconostoc lactis strain WiKim40 plasmid pWK40-2, complete sequence	CP003187.1	Bacillus cereus F837/76, complete genome
NZ_CP016161.1	Klebsiella pneumoniae plasmid unnamed2, complete sequence	CP003194.1	Staphylococcus aureus subsp. aureus 11819-97, complete genome
CP022063.1	Salmonella enterica strain FDAARGOS_312 plasmid unnamed3, complete sequence	CP003151.1	Borrelia garinii BgVir chromosome linear, complete sequence
CP011000.1	Sinorhizobium meliloti strain USDA1963 plasmid pHRB800, complete sequence	CP002886.1	Enterobacter cloacae EcWSU1, complete genome
NC_013193.1	Candidatus Accumulibacter phosphatis clade IIA str. UW-1 plasmid pAph01, complete sequence	CP003195.1	Propionibacterium acnes TypeIA2 P.acn33, complete genome
NZ_CP015799.1	Borrelia mayonii strain MN14-1539 plasmid cp32-13, complete sequence	CP003196.1	Propionibacterium acnes TypeIA2 P.acn17, complete genome
NZ_CP010362.1	Klebsiella pneumoniae strain 38544 plasmid p38544-85.403kb, complete sequence	CP003197.1	Propionibacterium acnes TypeIA2 P.acn31, complete genome
NZ_CP020047.1	Thiomonas intermedia strain ATCC 15466 plasmid pXI1, complete sequence	CP003222.2	Flavobacterium columnare ATCC 49512, complete genome
NZ_CP022265.1	Xanthomonas citri pv. vignicola strain CFBP7111 plasmid plC, complete sequence	CP023402.1	Elizabethkingia anophelis Ag1, complete genome
AP014859.1	Vibrio parahaemolyticus plasmid pVP2HP DNA, complete sequence, strain: VPE61	CP003219.1	Streptomyces cattleya DSM 46488, complete genome
NC_012184.1	Borrelia burgdorferi 64b plasmid 64b_lp36, complete sequence	CP003200.1	Klebsiella pneumoniae subsp. pneumoniae HS11286, complete genome
NC_018991.1	Borrelia burgdorferi 297 plasmid 297_lp38, complete sequence	CP003218.1	Klebsiella michiganensis strain KCTC 1686, complete genome
DQ366035.1	Clostridium perfringens strain CW92 plasmid pCW3, complete sequence	CP003099.1	Aggregatibacter actinomycetemcomitans ANH9381, complete genome
NC_012104.1	Borrelia burgdorferi 64b plasmid 64b_cp26, complete sequence	CP003231.1	Mycoplasma hyorhinis GDL-1, complete genome
NC_019361.1	Haemophilus parasuis plasmid pFZ51, complete sequence	CP003241.1	Vibrio sp. EJY3 chromosome 1, complete sequence
NZ_CP014970.1	Salmonella enterica subsp. enterica serovar Typhimurium str. USDA-ARS-USMARC-1808 plasmid pSTY1-1808, complete sequence	CP003242.1	Vibrio sp. EJY3 chromosome 2, complete sequence
NC_018606.1	Cardinium endosymbiont cEper1 of Encarsia pergandiella pCher plasmid, complete sequence	AP014881.1	Acetobacter pasteurianus NBRC 101655 DNA, complete genome
NC_013384.1	Staphylococcus epidermidis plasmid SAP110B, complete sequence	CP003152.1	Corynebacterium pseudotuberculosis 3/99-5, complete genome
NC_013369.1	Escherichia coli O26:H11 str. 11368 plasmid pO26_1 DNA, complete sequence	CP003206.1	Corynebacterium diphtheriae 31A, complete genome
NC_021809.1	Bacillus subtilis subsp. subtilis str. NCIB 3610 plasmid pBS32, complete sequence	CP003207.1	Corynebacterium diphtheriae 241, complete genome
NC_021808.1	Vibrio harveyi strain ORM4 plasmid pVCR1, complete sequence	CP003208.1	Corynebacterium diphtheriae INCA 402, complete genome
NZ_CP012684.1	Salmonella enterica subsp. enterica serovar Typhimurium strain 33676 plasmid p33676_4.5, complete sequence	CP003209.1	Corynebacterium diphtheriae BH8, complete genome
CP015360.1	Bacillus thuringiensis strain MYBT18246 plasmid p14456, complete sequence	CP003350.1	Frateuria aurantia DSM 6220, complete genome
NC_021842.2	Salmonella enterica subsp. enterica serovar Heidelberg str. CFSAN002069 plasmid pCFSAN002069_02, complete sequence	CP003368.1	Prevotella dentalis DSM 3688 chromosome 1, complete sequence
CP019349.1	Lactobacillus plantarum strain KLDS1.0391 plasmid unnamed1, complete sequence	CP003369.1	Prevotella dentalis DSM 3688 chromosome 2, complete sequence
MF150120.1	Klebsiella pneumoniae strain A64477 plasmid pKP64477d, complete sequence	CP003364.1	Singulisphaera acidiphila DSM 18658, complete genome
KP987217.1	Klebsiella pneumoniae strain 628 plasmid p628-CTXM, complete sequence	CP003282.1	Spirochaeta africana DSM 8902, complete genome
NZ_CP018263.1	Borreliella afzelii strain BO23 plasmid lp54-lp38 fusion, complete sequence	CP003349.1	Solitalea canadensis DSM 3403, complete genome
NC_018652.1	Escherichia coli O104:H4 str. 2009EL-2050 plasmid pG-09EL50, complete sequence	CP003214.1	Corynebacterium diphtheriae HC03, complete genome
KY471315.1	Escherichia coli strain M19855 plasmid pMCR-M19855, complete sequence	CP004065.1	Bacillus amyloliquefaciens IT-45, complete genome
NZ_CP016389.1	Salmonella enterica subsp. enterica serovar Typhimurium strain 13-931 plasmid pESBL931, complete sequence	CP005586.1	Bacillus sp. 1NLA3E, complete genome
NC_019681.1	Synechococcus sp. PCC 6312 plasmid pSYN6312.01, complete sequence	CP007053.1	Opitutaceae bacterium TAV5, complete genome
NC_014213.1	Meiothermus silvanus DSM 9946 plasmid pMESIL01, complete sequence	CP003171.1	Oceanimonas sp. GK1, complete genome
DQ198088.1	Enterococcus faecium strain 6T1a plasmid pEF1, complete sequence	CP007035.1	Niabella soli DSM 19437, complete genome
NZ_CP019316.1	Tateyamaria omphalii strain DOK1-4 plasmid pDOK1-4-4, complete sequence	CP003344.1	Desulfitobacterium dichloroeliminans LMG P-21439, complete genome
KR230047.1	Staphylococcus epidermidis strain SP1 plasmid pSP01, complete sequence	CP003348.1	Desulfitobacterium dehalogenans ATCC 51507, complete genome
NC_022603.1	Carnobacterium inhibens subsp. gilichinskyi strain WN1359 plasmid pWNCR64, complete sequence	CP003259.1	Clostridium sp. BNL1100, complete genome
CP017991.1	Enterobacter cloacae complex sp. ECNIH7 plasmid pENT-1ac, complete sequence	CP003275.1	Streptomyces hygroscopicus subsp. jinggangensis 5008, complete genome
NZ_CP014318.1	Escherichia coli JJ1887 plasmid pJJ1887-2, complete sequence	CP003033.1	Staphylococcus aureus subsp. aureus VC40, complete genome
NZ_CP011622.1	Klebsiella pneumoniae strain CAV1344 plasmid pKPC_CAV1344, complete sequence	CP003109.1	Escherichia coli O55:H7 str. RM12579, complete genome
NZ_CP013515.1	Rhizobium sp. N1314 plasmid pRspN1314d, complete sequence	CP003278.1	Salmonella enterica subsp. enterica serovar Typhi str. P-stx-12, complete genome
NZ_CP009066.1	Borrelia afzelii K78 plasmid lp28-8, complete sequence	CP003295.1	Streptococcus infantarius subsp. infantarius CJ18, complete genome
NZ_CP017657.1	Acinetobacter baumannii strain KAB08 plasmid, complete sequence	CP003178.1	Niastella koreensis GR20-10, complete genome
NC_017205.1	Bacillus thuringiensis serovar chinensis CT-43 plasmid pCT72, complete sequence	CP003315.1	Wigglesworthia glossinidia endosymbiont of Glossina morsitans morsitans (Yale colony), complete genome
NC_008502.1	Lactobacillus paracasei ATCC 334 plasmid 1, complete sequence	CP002987.1	Acetobacterium woodii DSM 1030, complete genome
NC_017665.1	Escherichia coli W plasmid pRK1, complete sequence	CP003119.1	Gordonia polyisoprenivorans VH2, complete genome
NZ_CP021206.1	Escherichia coli strain Z1002 plasmid p1002-NDM1, complete sequence	CP011013.1	Lactobacillus mucosae LM1, complete genome
KU254580.1	Escherichia coli strain YD786 plasmid pYD786-3, complete sequence	CP003077.1	Corynebacterium pseudotuberculosis 316, complete genome
CP009791.1	Xylella fastidiosa strain U24D plasmid pXF51ud, complete sequence	CP003048.1	Francisella tularensis TIGB03, complete genome
NZ_CP014926.1	Lactobacillus paracollinoides strain TMW 1.1995 plasmid pL11995-2, complete sequence	CP003049.1	Francisella tularensis TI0902, complete genome
NZ_CP011296.1	Rhodococcus erythropolis strain BG43 plasmid pRLCBG43, complete sequence	CP002831.1	Saprospira grandis str. Lewin, complete genome
KU932021.1	Escherichia coli plasmid pEC3I, complete sequence	CP003235.1	Paenibacillus mucilaginosus 3016, complete genome
NC_013342.1	Staphylococcus aureus plasmid SAP079A, complete sequence	CP003876.1	Nocardia brasiliensis ATCC 700358, complete genome
LO017728.1	Magneto-ovoid bacterium MO-1 plasmid MAGMO_p1, complete genome	CP003330.1	Vibrio cholerae IEC224 chromosome I, complete sequence
CM002807.1	Planktothrix agardhii NIVA-CYA 126/8 plasmid pPA50, complete sequence, whole genome shotgun sequence	CP003331.1	Vibrio cholerae IEC224 chromosome II, complete sequence
NC_003486.1	Klebsiella pneumoniae plasmid pJHCMW1, complete sequence	CP003116.1	Streptococcus pyogenes MGAS15252, complete genome
FJ223605.1	Klebsiella pneumoniae strain 12 plasmid 12, complete sequence	CP003121.1	Streptococcus pyogenes MGAS1882, complete genome
KY075650.1	Escherichia coli strain GD17 plasmid pGD17-2, complete sequence	CP003351.1	Enterococcus faecium Aus0004, complete genome
NC_016588.1	Azospirillum lipoferum 4B plasmid AZO_p6 complete genome	CP003357.2	Streptococcus pneumoniae ST556, complete genome
D29989.1	Geobacillus stearothermophilus plasmid pSTK1 DNA, complete sequence	CP003375.1	Rickettsia slovaca str. D-CWPP, complete genome
FN429766.1	Uncultured bacterium plasmid pTRACA20 complete sequence	CP002191.1	Deinococcus gobiensis I-0, complete genome
NC_010112.1	Vibrio sp. 23023 plasmid p23023, complete sequence	CP003388.1	Riemerella anatipestifer ATCC 11845 = DSM 15868, complete genome
NZ_CP012929.1	Salmonella enterica subsp. enterica serovar Heidelberg strain 12-4374 plasmid p12-4374_96, complete sequence	CP003386.1	Salmonella enterica subsp. enterica serovar Typhimurium str. 798, complete genome
HG918041.1	Klebsiella pneumoniae Kp15 plasmid pENVA complete sequence	FR687253.1	Listeria ivanovii subsp. ivanovii PAM 55, complete genome
NZ_CP019463.1	Streptomyces autolyticus strain CGMCC0516 plasmid unnamed6, complete sequence	FR877557.1	Salmonella bongori NCTC 12419, culture collection SGSC SARC11, complete genome
NZ_CP013257.1	Kocuria flava strain HO-9041 plasmid 3, complete sequence	FN645454.1	Bartonella clarridgeiae strain 73, complete genome
CM007608.1	Alphaproteobacteria bacterium AO1-B plasmid unnamed, complete sequence, whole genome shotgun sequence	FR872580.1	Parachlamydia acanthamoebae UV-7, complete genome
NZ_CP007568.1	Aeromonas media WS plasmid pWSY, complete sequence	FQ377874.1	Mycoplasma mycoides subsp. capri LC str. 95010 chromosome, complete sequence
KU934209.1	Salmonella enterica strain SC23 plasmid pSCS23, complete sequence	FR714927.1	Staphylococcus aureus subsp. aureus ECT-R 2 complete genome
NC_009432.1	Rhodobacter sphaeroides ATCC 17025 plasmid pRSPA04, complete sequence	FR720602.1	Streptococcus oralis Uo5 complete genome sequence
NZ_CP009635.1	Bacillus cereus 03BB108 plasmid pBFI_6, complete sequence	FR729477.2	Yersinia enterocolitica subsp. palearctica Y11
NC_017073.1	Selenomonas ruminantium subsp. lactilytica TAM6421 plasmid pSRC3 DNA, complete genome	FR773526.1	Clostridium botulinum H04402 065, complete genome sequence
NZ_CP013180.1	Aeromonas hydrophila strain JBN2301 plasmid 2, complete sequence	FR774048.1	Neisseria meningitidis WUE 2594 complete genome
KT317611.1	Salmonella enterica subsp. enterica serovar Enteritidis str. EC20090641 plasmid pSE9-641, complete sequence	FR856862.1	Novosphingobium sp. PP1Y main chromosome, complete replicon
NZ_CP022357.1	Vibrionaceae bacterium NSCS20N07D plasmid p1, complete sequence	FQ859183.1	Flavobacterium branchiophilum FL-15, complete genome
NC_014543.1	Escherichia coli O26:H11 str. 11368 plasmid pO26_4 DNA, complete sequence	FQ859181.1	Hyphomicrobium sp. MC1 chromosome, complete genome
NZ_CP009649.1	Bacillus thuringiensis strain Al Hakam plasmid pBTZ_2, complete sequence	FR873482.1	Streptococcus salivarius JIM8777 complete genome
NZ_CP012629.1	Escherichia coli strain SF-468 plasmid pSF-468-4, complete sequence	FR873481.1	Streptococcus salivarius CCHSS3 complete genome
NZ_CP020110.1	Klebsiella pneumoniae strain AR_0098 plasmid tig00000002, complete sequence	FR878060.1	Mycobacterium africanum GM041182 complete genome
NZ_CP007791.1	Corynebacterium marinum DSM 44953 plasmid pCmarinum2, complete sequence	HE572590.1	Mycobacterium canettii CIPT 140010059 complete genome
NC_012855.1	Ralstonia pickettii 12D plasmid pRp12D01, complete sequence	FR875178.1	Streptococcus thermophilus JIM 8232 complete genome
NZ_CP019028.1	Escherichia coli strain Ecol_881 plasmid pEC881_1, complete sequence	CP003639.1	Desulfosporosinus acidiphilus SJ4, complete genome
KR091911.1	Salmonella enterica subsp. enterica serovar Corvallis plasmid pRH-1238, complete sequence	CP003257.1	Marinitoga piezophila KA3, complete genome
NZ_CP013104.1	Burkholderia caribensis strain MWAP64 plasmid 1, complete sequence	CP003213.1	Corynebacterium diphtheriae HC02, complete genome
NZ_CP020860.1	Lactobacillus salivarius strain ZLS006 plasmid unnamed2, complete sequence	CP003210.1	Corynebacterium diphtheriae C7 (beta), complete genome
CM003526.1	Staphylococcus aureus strain CC175 plasmid pSA_CC175-2, complete sequence, whole genome shotgun sequence	CP003215.1	Corynebacterium diphtheriae HC04, complete genome
NZ_CP022008.1	Burkholderia gladioli pv. gladioli strain KACC 11889 plasmid pls2, complete sequence	CP003211.1	Corynebacterium diphtheriae CDCE 8392, complete genome
NZ_CP010780.1	Acinetobacter baumannii strain XH386 plasmid pAB386, complete sequence	CP003212.1	Corynebacterium diphtheriae HC01, complete genome
NZ_CP021153.1	Photobacterium damselae subsp. damselae strain KC-Na-1 plasmid pPDD-Na-1-1, complete sequence	CP003217.1	Corynebacterium diphtheriae VA01, complete genome
NC_023071.1	Erwinia amylovora LA636 plasmid LA636P1, complete sequence	CP003216.1	Corynebacterium diphtheriae PW8, complete genome
AP017383.1	Moraxella osloensis plasmid pMOSL2 DNA, complete genome, strain: KMC41	CP003389.1	Corallococcus coralloides DSM 2259, complete genome
AJ744860.1	uncultured bacterium pTB11 plasmid complete genome	CP003403.1	Rahnella aquatilis HX2, complete genome
NZ_CP013258.1	Kocuria flava strain HO-9041 plasmid 4, complete sequence	CP013828.1	Ruminiclostridium thermocellum AD2, complete genome
NZ_CP019879.1	Komagataeibacter nataicola strain RZS01 plasmid pKNA04, complete sequence	CP003313.1	Pasteurella multocida subsp. multocida str. HN06, complete genome
CP008850.1	Acinetobacter baumannii strain AC29 plasmid pAC29a, complete sequence	CP003385.1	Corynebacterium pseudotuberculosis P54B96, complete genome
DQ390455.1	Escherichia coli strain 690FNR plasmid pLEW517, complete sequence	CP002953.1	Helicobacter pylori ELS37, complete genome
NZ_CP020824.1	Salmonella enterica subsp. enterica strain CFSAN033541 plasmid pCFSAN033541, complete sequence	CP002291.1	Escherichia coli P12b, complete genome
NZ_CP021855.1	Proteus mirabilis strain AR_0156 plasmid unitig_3, complete sequence	CP005960.1	Pseudomonas mandelii JR-1, complete genome
NC_014556.1	Helicobacter pylori PeCan4 plasmid pHPPC4, complete sequence	CP002970.1	Escherichia coli KO11FL, complete genome
NZ_CP018317.1	Klebsiella pneumoniae strain Kp_Goe_822579 plasmid pKp_Goe_579-5, complete sequence	CP002967.1	Escherichia coli W, complete genome
NZ_CP009062.1	Borrelia afzelii K78 plasmid lp28-1, complete sequence	CP003252.1	Thermus thermophilus JL-18, complete genome
NC_006912.1	Streptomyces sp. FQ1 plasmid pFP1, complete sequence	CP003416.1	Salmonella enterica subsp. enterica serovar Heidelberg str. B182, complete genome
CM007184.1	Chlamydia psittaci strain Ho Re lower plasmid unnamed, complete sequence, whole genome shotgun sequence	CP003407.1	Corynebacterium pseudotuberculosis 267, complete genome
CP016196.1	Bacillus thuringiensis serovar coreanensis strain ST7 plasmid pST7-2, complete sequence	CP003418.1	Ignavibacterium album JCM 16511, complete genome
NC_004846.1	Haemophilus influenzae biotype aegyptius plasmid pF3031, complete sequence	CP003422.2	Paenibacillus mucilaginosus K02, complete genome
NC_022126.1	Staphylococcus aureus subsp. aureus 55/2053 plasmid, complete sequence	CP002091.1	Bacillus anthracis str. H9401, complete genome
NZ_CP012190.1	Lactobacillus paracasei strain CAUH35 plasmid unnamed3, complete sequence	CP003414.1	Listeria monocytogenes 07PF0776, complete genome
NZ_CP015805.1	Borrelia mayonii strain MN14-1539 plasmid lp28-10, complete sequence	CP003421.3	Corynebacterium pseudotuberculosis 31, complete genome
NZ_CP014978.1	Salmonella enterica subsp. enterica serovar Typhimurium str. USDA-ARS-USMARC-1896 plasmid pSTY1-1896, complete sequence	CP003488.1	Providencia stuartii MRSN 2154, complete genome
NZ_CP011143.1	Escherichia coli VR50 plasmid pVR50I, complete sequence	CP003486.1	Helicobacter pylori HUP-B14, complete genome
KY595967.1	Enterococcus faecium strain VREfm81 plasmid pBUD607, complete sequence	CP003479.1	Helicobacter cetorum MIT 00-7128, complete genome
CM003758.1	Xylella fastidiosa strain COF0324 plasmid pXF-BHR-COF0324, complete sequence, whole genome shotgun sequence	CP003481.1	Helicobacter cetorum MIT 99-5656, complete genome
NC_014839.1	Pantoea sp. At-9b plasmid pPAT9B02, complete sequence	CP003492.1	Bacillus sp. JS, complete genome
NZ_CP021938.1	Escherichia coli strain AR_0055 plasmid unitig_4, complete sequence	CP001409.1	Pasteurella multocida subsp. multocida str. 3480, complete genome
JX486125.1	Uncultured bacterium plasmid pRWC72a, complete sequence	CP002833.1	Burkholderia pseudomallei 1026b chromosome 1, complete sequence
NZ_CP013956.1	Staphylococcus aureus strain NCCP14562 plasmid pNCCP14562, complete sequence	CP002834.1	Burkholderia pseudomallei 1026b chromosome 2, complete sequence
KM659097.1	Paracoccus yeei plasmid pLM20P5, complete sequence	CP002567.1	Bifidobacterium animalis subsp. animalis ATCC 25527, complete genome
NZ_CP011355.1	Bacillus thuringiensis strain YC-10 plasmid pYC10, complete sequence	CP003415.1	Pectobacterium sp. SCC3193, complete genome
NZ_CP020111.1	Klebsiella pneumoniae strain AR_0098 plasmid tig00000003, complete sequence	CP003380.1	Methylophaga frappieri strain JAM7, complete genome
NZ_CP017193.1	Xanthomonas campestris pv. vesicatoria str. 85-10 plasmid p_XCV_3, complete sequence	CP003390.3	Methylophaga nitratireducenticrescens strain JAM1, complete genome
CP012899.1	Burkholderia sp. CCGE1001 plasmid pCCGE1001a, complete sequence	CP003502.1	Prevotella intermedia 17 chromosome I, complete sequence
CP013204.1	Paenibacillus sp. IHB B 3084 plasmid pHD01, complete sequence	CP003503.1	Prevotella intermedia 17 chromosome II, complete sequence
NC_018879.1	Bacillus thuringiensis Bt407 plasmid BTB_78p, complete sequence	CP015613.1	Serratia plymuthica PRI-2C, complete genome
NZ_CP010891.1	Staphylococcus aureus strain SA564 plasmid pSA564, complete sequence	CP013738.1	Streptomyces globisporus C-1027, complete genome
KY022424.1	Acinetobacter baumannii strain Ab8098 plasmid pAb8098, complete sequence	CP001925.1	Escherichia coli Xuzhou21, complete genome
NC_010541.1	Cyanothece sp. ATCC 51142 plasmid B, complete sequence	CP003122.1	Streptococcus parasanguinis FW213, complete genome
NC_011994.1	Agrobacterium radiobacter K84 plasmid pAgK84, complete sequence	CP003491.1	Mycobacterium sp. MOTT36Y, complete genome
NZ_CP016748.1	Lactococcus lactis subsp. cremoris strain JM1 plasmid pJM1B, complete sequence	CP003402.1	Francisella noatunensis subsp. orientalis str. Toba 04, complete genome
NZ_CP006588.1	Hymenobacter sp. APR13 plasmid pHA, complete sequence	CP001560.1	Shimwellia blattae DSM 4481 = NBRC 105725, complete genome
AP014826.1	Geminocystis sp. NIES-3709 plasmid pGM3709_05 DNA, complete genome	CP003041.1	Pseudomonas fluorescens A506, complete genome
NZ_CP016934.1	Yersinia enterocolitica strain YE7 plasmid unnamed1, complete sequence	CP003332.1	Bacillus amyloliquefaciens Y2, complete genome
NC_012189.1	Borrelia burgdorferi WI91-23 plasmid WI91-23_lp36, complete sequence	CP003419.1	Helicobacter pylori XZ274, complete genome
NC_010029.2	Chlamydia trachomatis plasmid pLGV440, complete sequence	CP003499.1	Streptococcus thermophilus MN-ZLW-002, complete genome
CP000014.1	Borrelia garinii PBi plasmid cp26, complete sequence	CP003514.1	Burkholderia sp. KJ006 chromosome 1, complete sequence
KY595968.1	Enterococcus faecium strain VREfm87 plasmid pMIS102, complete sequence	CP003515.1	Burkholderia sp. KJ006 chromosome 2, complete sequence
NZ_CP010201.1	Escherichia coli strain M10 plasmid A, complete sequence	CP003516.1	Burkholderia sp. KJ006 chromosome 3, complete sequence
NC_019047.1	Escherichia coli plasmid pNGX2-QnrS1, complete sequence	CP003535.1	Blattabacterium sp. (Blaberus giganteus), complete genome
CP010830.1	Shigella sonnei strain FORC_011 plasmid pFORC11.1, complete sequence	CP002961.1	Emticicia oligotrophica DSM 17448, complete genome
NC_022125.1	Rhodococcus erythropolis CCM2595 plasmid pRECF1, complete sequence	CP003312.1	Cronobacter sakazakii ES15, complete genome
NC_013091.1	Francisella philomiragia plasmid pF242, complete sequence	CP003540.2	Corynebacterium pseudotuberculosis 258, complete genome
NZ_CP013010.1	Enterococcus faecium strain UW7606x64/3 TC1 plasmid pWCF-TC1, complete sequence	CP017311.1	Hydrogenophaga sp. PBC, complete genome
NZ_CP014669.1	Escherichia coli strain ECONIH2 plasmid pKpQIL-571, complete sequence	CP003236.1	Tistrella mobilis KA081020-065, complete genome
KR822247.1	Escherichia coli strain E0083033-2 plasmid pEc2A, complete sequence	CP003588.1	Pseudomonas putida ND6, complete genome
NZ_AP017919.1	Candidatus Azobacteroides pseudotrichonymphae plasmid pAPPJ5 DNA, complete sequence, phylotype ProJPt-1	CP006664.1	Edwardsiella anguillarum ET080813, complete genome
NC_020567.1	Staphylococcus aureus subsp. aureus ST228 plasmid pI6T6 complete sequence, isolate 18341	CP013070.1	Sphingobium indicum B90A, complete genome
NZ_CP021512.1	Acetobacter pasteurianus subsp. pasteurianus strain SRCM101342 plasmid pAP1342-3, complete sequence	CP001361.1	Bifidobacterium bifidum BGN4, complete genome
NC_019019.1	Zymomonas mobilis plasmid pZMN1-1, complete sequence	CP003333.1	Sulfurospirillum barnesii SES-3, complete genome
KU166868.1	Salmonella enterica subsp. enterica serovar Enteritidis strain S1080 plasmid p2.3, complete sequence	CP003274.1	Alistipes finegoldii DSM 17242, complete genome
NZ_CP007177.1	Staphylococcus aureus USA300-ISMMS1 plasmid pUSA01-ISMMS, complete sequence	CP003280.1	Aequorivita sublithincola DSM 14238, complete genome
NZ_CP010354.1	Acinetobacter johnsonii XBB1 plasmid pXBB1-3, complete sequence	CP003281.1	Belliella baltica DSM 15883, complete genome
NC_021920.1	Corynebacterium maris DSM 45190 plasmid pCmaris1, complete sequence	CP003379.1	Terriglobus roseus DSM 18391, complete genome
NZ_CP009218.1	Rickettsiales bacterium Ac37b plasmid 1, complete sequence	CP003283.1	Ornithobacterium rhinotracheale DSM 15997, complete genome
NZ_CP019224.1	Mycobacterium chimaera strain CDC 2015-22-71 plasmid pDHQP20152271_1, complete sequence	CP003345.1	Bernardetia litoralis DSM 6794, complete genome
NC_011652.1	Lactobacillus sakei strain BM5 plasmid pYC2, complete sequence	CP003652.2	Corynebacterium pseudotuberculosis Cp162, complete genome
NZ_CP014328.1	Halocynthiibacter arcticus strain PAMC 20958 plasmid, complete sequence	CP002959.1	Turneriella parva DSM 21527, complete genome
NC_019941.1	Thioflavicoccus mobilis 8321 plasmid pTHIMO01, complete sequence	CP003053.1	Mycobacterium chubuense NBB4, complete genome
NZ_CP016901.1	Acinetobacter soli strain GFJ2 plasmid pGFJ5, complete sequence	CP003198.1	Acetomicrobium mobile DSM 13181, complete genome
KY018598.1	Salinicoccus sp. strain 408 plasmid pS408-2, complete sequence	CP003360.1	Desulfomonile tiedjei DSM 6799, complete genome
NC_014908.1	Alicycliphilus denitrificans BC plasmid pALIDE01, complete sequence	CP003677.1	Pseudomonas stutzeri CCUG 29243, complete genome
NZ_CP010957.1	Sphingobium sp. YBL2 plasmid 3pYBL2-3, complete sequence	AP009332.1	Lactococcus garvieae ATCC 49156 DNA, complete genome
JGVJ01000016.1	Candidatus Photodesmus katoptron strain Akat8 plasmid pPK001, complete sequence, whole genome shotgun sequence	AP009333.1	Lactococcus garvieae Lg2 DNA, complete genome
NC_019015.1	Fibrisoma limi BUZ 3 plasmid pFLIM02 complete sequence	AP010889.1	Bifidobacterium longum subsp. infantis ATCC 15697 = JCM 1222 = DSM 20088 DNA, complete genome
KJ866866.1	Escherichia coli strain SKLX3330 plasmid pSKLX3330, complete sequence	AP010968.1	Kitasatospora setae KM-6054 DNA, complete genome
KR653209.1	Escherichia coli strain GDZ13 plasmid pGD0503Z13, complete sequence	AP011940.1	Helicobacter pylori F16 DNA, complete genome
CP013622.1	Staphylococcus aureus strain RIVM0677 plasmid pRIVM0677, complete sequence	AP011941.1	Helicobacter pylori F30 DNA, complete genome
NZ_CP015884.1	Enterococcus faecalis strain sorialis plasmid Efsorialis-p1, complete sequence	AP011943.1	Helicobacter pylori F32 DNA, complete genome
NZ_CP021344.1	Acinetobacter baumannii strain B11911 plasmid pB11911, complete sequence	AP011945.1	Helicobacter pylori F57 DNA, complete genome
NZ_AP018110.1	Escherichia coli plasmid pMTY17668-MCR1.5 DNA, nearly complete sequence, strain: TUM17668	AP012027.1	Erysipelothrix rhusiopathiae str. Fujisawa DNA, complete genome
CM003622.1	Staphylococcus aureus subsp. aureus strain MRSA_S20 plasmid pSAHUG_S20a, complete sequence, whole genome shotgun sequence	AP012030.1	Escherichia coli DH1 (ME8569) DNA, complete genome
CM003347.1	Neisseria gonorrhoeae strain NG_869 plasmid pNG869_2, complete sequence, whole genome shotgun sequence	AP012032.2	Pantoea ananatis AJ13355 DNA, complete genome
CM003328.1	Clostridium novyi A str. BKT29909 plasmid p1CnBKT29909, complete sequence, whole genome shotgun sequence	AP012053.1	Streptococcus gallolyticus subsp. gallolyticus ATCC 43143 DNA, complete genome
AB981620.1	Couchioplanes caeruleus subsp. azureus plasmid pCAZ1 DNA, complete sequence, strain: NBRC 13993	AP012054.1	Streptococcus pasteurianus ATCC 43144 DNA, complete genome
NC_015911.1	Borrelia bissettii DN127 plasmid cp9, complete sequence	AP012202.1	Candidatus Arthromitus sp. SFB-mouse-Japan DNA, complete genome
NC_011657.1	Bacillus cereus AH187 plasmid pAH187_3, complete sequence	AP012203.1	Porphyromonas gingivalis TDC60 DNA, complete genome
NZ_CP015334.1	Borrelia hermsii HS1 isolate Browne Mountain plasmid lpG27, complete sequence	AP012204.1	Microlunatus phosphovorus NM-1 DNA, complete genome
NZ_CP016892.1	Pantoea agglomerans strain C410P1 plasmid unnamed3, complete sequence	AP012205.1	Synechocystis sp. PCC 6803 DNA, complete genome, strain: GT-S
JX101693.1	Enterobacter cloacae strain El1573 plasmid pEl1573, complete sequence	AP012211.1	Eggerthella sp. YY7918 DNA, complete genome
NC_015178.1	Acidiphilium multivorum AIU301 plasmid pACMV1 DNA, complete sequence	AP012212.1	Clostridium sp. SY8519 DNA, complete genome
NZ_CP009972.1	Yersinia pestis CO92 plasmid, complete sequence	CP001641.1	Mycobacterium tuberculosis CCDC5079, complete genome
NZ_CP022066.1	Salmonella enterica strain FDAARGOS_313 plasmid unnamed1, complete sequence	CP001642.1	Mycobacterium tuberculosis CCDC5180, complete genome
NC_010873.1	Cylindrospermum sp. A1345 plasmid pCYLM01, complete sequence	CP002804.1	Chlamydia psittaci C19/98, complete genome
KU932031.1	Escherichia coli plasmid pEC15II, complete sequence	CP002805.1	Chlamydia psittaci 01DC11, complete genome
AP018170.1	Anabaena cylindrica PCC 7122 plasmid plasmid4 DNA, nearly complete genome	CP002806.1	Chlamydia psittaci 02DC15, complete genome
NZ_CP010374.1	Enterobacter hormaechei subsp. steigerwaltii strain 34977 plasmid p34977-43.621kb, complete sequence	CP002807.1	Chlamydia psittaci 08DC60, complete genome
NC_007101.1	Spiroplasma citri plasmid pBJS-O, complete sequence	FR870271.1	Staphylococcus lugdunensis N920143 complete genome
NC_025131.1	Klebsiella pneumoniae strain BK30683 plasmid pBK30683, complete sequence	CP002058.1	Mycoplasma bovis HB0801, complete genome
CP017417.1	Campylobacter jejuni strain MTVDSCj13 plasmid pMTVDSCj13-2, complete sequence	AP012157.1	Solibacillus silvestris StLB046 DNA, complete genome
NC_014832.1	Paracoccus aminophilus strain JCM 7686 plasmid pAMI7, complete sequence	CP003149.1	Pseudomonas aeruginosa DK2, complete genome
JQ670905.1	Haemophilus influenzae strain H64 plasmid pLFH64, complete sequence	CP003504.1	Enterococcus hirae ATCC 9790, complete genome
NC_020523.1	Corynebacterium callunae DSM 20147 plasmid pCC1, complete sequence	CP010978.1	Pelosinus fermentans JBW45, complete genome
KT207463.1	Escherichia coli strain VA292 plasmid pDGO100, complete sequence	CP003686.1	Streptococcus mutans GS-5, complete genome
NC_008573.1	Shewanella sp. ANA-3 plasmid 1, complete sequence	CP015923.1	Salmonella enterica subsp. enterica serovar Newport str. Levine 1, complete genome
NC_019848.2	Sinorhizobium meliloti GR4 plasmid pRmeGR4c, complete sequence	CP015924.1	Salmonella enterica subsp. enterica serovar Newport str. Levine 15, complete genome
NC_012241.1	Borrelia burgdorferi 118a plasmid 118a_lp54, complete sequence	CP015876.1	Pseudomonas putida SJTE-1, complete genome
NC_020534.1	Staphylococcus aureus subsp. aureus ST228 plasmid pI4T8 complete sequence, isolate 16035	CP015877.1	Pseudomonas aeruginosa SJTD-1, complete genome
NZ_CP011916.1	Escherichia coli strain PSUO2 plasmid pPSUO2, complete sequence	CP010283.1	Salmonella enterica subsp. enterica serovar Newport str. CVM 21550, complete genome
NZ_CP011804.1	Clostridium carboxidivorans P7 plasmid, complete sequence	CP010281.1	Salmonella enterica subsp. enterica serovar Newport str. CVM 22513, complete genome
NZ_CP014974.1	Salmonella enterica subsp. enterica serovar Typhimurium str. USDA-ARS-USMARC-1898 plasmid pSTY3-1898, complete sequence	CP010282.1	Salmonella enterica subsp. enterica serovar Newport str. CVM 21538, complete genome
KX169264.1	Pseudomonas aeruginosa strain D5170990 plasmid pD5170990, complete sequence	CP010279.1	Salmonella enterica subsp. enterica serovar Newport str. CVM 22425, complete genome
KU499859.1	Aeromonas salmonicida subsp. salmonicida strain JF3791 plasmid pAsa7, complete sequence	CP009565.1	Salmonella enterica subsp. enterica serovar Newport str. CVM 21554, complete genome
NC_007106.1	Bacillus cereus E33L plasmid pE33L8, complete sequence	CP009561.1	Salmonella enterica subsp. enterica serovar Newport str. CVM N18486, complete genome
[truncated: 15,908 more rows]

## Sheet: WWTPs isolates
Summary of the complete genomes from WWTPs
Genome ID	Description (Genome)	Isolation sources
AP009153.1	Gemmatimonas aurantiaca T-27 DNA, complete genome	activated sludge
CP002691.1	Haliscomenobacter hydrossis DSM 1100, complete genome	activated sludge
CP021181.1	Sphingomonas sp. DC-6, complete genome	activated sludge
CP006764.1	Corynebacterium doosanense CAU 212 = DSM 45436, complete genome	activated sludge
CP009452.1	Sphingopyxis sp. 113P3, complete genome	activated sludge
CP011853.1	Gordonia sp. QH-11, complete genome	activated sludge
CP012700.1	Sphingopyxis macrogoltabida strain EY-1, complete genome	activated sludge
CP012697.1	Microbacterium sp. No. 7, complete genome	activated sludge
CP013711.1	Klebsiella pneumoniae strain J1, complete genome	activated sludge
CP013344.1	Sphingopyxis macrogoltabida strain 203N, complete genome	activated sludge
CP016640.1	Mycobacterium sp. djl-10, complete genome	waste water treatment system
CP016876.1	Legionella pneumophila subsp. pneumophila strain FFI337, complete genome	wastewater treatment plant
CP017769.1	Myroides sp. ZB35, complete genome	activated sludge
CP020559.1	Clostridium formicaceticum strain DSM 92, complete genome	sewage plant
CP016306.1	Sphingomonas sp. KC8, complete genome	activated sludge
CP020917.1	Achromobacter denitrificans strain PR1, complete genome	activated sludge
CP023439.1	Thauera sp. K11 chromosome, complete genome	activated sludge
AP018052.1	Thiohalobacter thiocyanaticus DNA, complete genome, strain: FOKN1	activated sludge
LT828648.1	Nitrospira japonica isolate Genome sequencing of Nitrospira japonica strain NJ11 genome assembly, chromosome: I	activated sludge
NZ_CP023777.1	Chitinophaga caeni strain 13 chromosome, complete genome	activated sludge
NZ_CP024201.1	Caulobacter mirabilis strain FWC 38 chromosome, complete genome	activated sludge
NZ_CP025430.1	Paracoccus zhejiangensis strain J6 chromosome, complete genome	activated sludge
NZ_CP025989.1	Candidatus Fokinia solitaria isolate Rio ETE_ALG 3VII chromosome, complete genome	wastewater treatment plant
NZ_CP025286.1	Ethanoligenens harbinense YUAN-3 chromosome, complete genome	anaerobic activated sludge
NZ_CP024655.1	Bacillus cereus strain MLY1 chromosome MLY1.0, complete sequence	activated sludge
NZ_CP019384.1	Vampirococcus sp. LiM chromosome, complete genome	waste water treatment plant
NZ_CP035806.1	Leucobacter triazinivorans strain JW-1 chromosome, complete genome	activated sludge
NZ_CP022987.1	Pusillimonas sp. ye3 chromosome, complete genome	waste water treatment plant
NZ_CP033875.1	Caulobacter sp. FWC26 chromosome, complete genome	activated sludge
NZ_CP025287.1	Ethanoligenens harbinense strain B49 chromosome, complete genome	anaerobic activated sludge
NZ_CP025288.1	Ethanoligenens harbinense strain X-29 chromosome, complete genome	anaerobic activated sludge
NZ_AP019195.1	Aeromonas caviae GSH8M-1 DNA, complete genome	wastewater treatment plant
NZ_AP019193.1	Aeromonas hydrophila GSH8-2 DNA, complete genome	wastewater treatment plant
NZ_CP035276.1	Citrobacter freundii strain R17 chromosome, complete genome	wastewater treatment plant
