# Supplementary material for: High-resolution genomic surveillance elucidates a multilayered hierarchical transfer of resistance between WWTP- and human/animal-associated bacteria
Source: Microbiome. 2022 Jan 25;10:16. doi: 10.1186/s40168-021-01192-w (PMC8790882; doi:10.1186/s40168-021-01192-w)
Supplement: Supplementary file 4 — Additional file 3: Supplementary Table 3. Summary of the assembled complete MDR isolates with Nanopore and Illumina reads (82 in total). [file 40168_2021_1192_MOESM3_ESM.xlsx]

## Sheet: Summary of all assemblies
Summary of the assembled multidrug-resistant bacteria with Oxford Nanopore and Illumina reads (82 isolates in total)
Source	Sample	Chromosome size (Mb)	GC (%)	# Plasmids	Plasmid size (kb)	Plasmid classification result (conj, mob, non-mob)	Taxonomy (GTDB)	Chromosome_VFDB (Y or N)	Plasmid_VFDB (Y or N)	Sequencing_depth_nanopore (Gb)	Sequencing_depth_illumina (Gb)
Shatin WWTP effluent	STE1	5.3	57.41	2	223.7;102.8	conj;conj	Klebsiella pneumoniae	Y	N	0.2	1
	STE2	5	50.47	4	119.1;96.0;88.9;4.1	mob;non-mob;conj;mob	Escherichia coli_D	Y	1:Y	0.2	1
	STE3	4.9	50.52	10	137.4;92.9;91.7;5.2;4.8;3.9;3.6;3.1;2.4;1.6	conj;non-mob;conj;mob;non-mob;mob;non-mob;mob;mob;non-mob	Escherichia flexneri	Y	N	0.2	1
	STEFF_10	4.9	50.83	4	125.8;99.3;78.9;4.1	conj;conj;mob;non-mob	Escherichia flexneri	Y	1:Y	0.2	1
	STEFF_12	4.9	50.85	4	118.7;82.0;2.3;2.0	conj;conj;non-mob;non-mob	Escherichia flexneri	Y	1:Y	0.6	1
	STEFF_14	5.3	57.47	7	111.1;58.8;48.4;4.5;4.2;2.2;2.1	non-mob;non-mob;non-mob;non-mob;non-mob;non-mob;non-mob	Klebsiella pneumoniae	Y	N	0.8	1
	STEFF_15	5.7	55.71	2	97.6;48.1	conj;non-mob	Raoultella ornithinolytica	Y	N	0.2	1
	STEFF_16	4.8	50.70	1	46.6	conj	Escherichia flexneri	Y	N	0.3	1
	STEFF_17	4.6	50.79	2	103.6;36.0	conj;conj	Escherichia flexneri	Y	N	0.2	1
	STEFF_18	4.9	50.73	1	122	conj	Escherichia flexneri	Y	1:Y	0.8	1
	STEFF_19	5.4	57.26	4	233.4;136.4;6.9;4.8	mob;conj;non-mob;non-mob	Klebsiella pneumoniae	Y	2:Y	0.2	1
	STEFF_21	5.2	58.32	3	160.2;13.2;3.0	conj;non-mob;non-mob	Klebsiella quasipneumoniae	Y	N	0.3	1
	STEFF_22	4.8	50.74	3	131.8;4.1;1.6	conj;non-mob;non-mob	Escherichia flexneri	Y	N	0.7	1
	STEFF_24	4.9	50.73	2	125.1;6.9	conj;non-mob	Escherichia flexneri	Y	1:Y	0.8	1
	STEFF_9	5.3	57.48	4	260.9;34.0;4.7;4.1	mob;non-mob;non-mob;non-mob	Klebsiella pneumoniae	Y	N	0.4	1
Shatin WWTP influent	STIN_74	4	38.92	0	0		Proteus mirabilis	Y	N	0.8	1
	STIN_77	5.4	57.43	3	115.8;66.4;1.5	conj;non-mob;non-mob;non-mob	Klebsiella pneumoniae	Y	N	0.5	1
	STIN_79	5.3	57.49	1	58.3	mob	Klebsiella pneumoniae	Y	N	0.65	1
	STIN_80	4.8	50.82	2	132.1;3.8	conj;non-mob	Escherichia flexneri	Y	N	0.6	1
	STIN_84	5.2	57.57	2	197.8;91.7	conj;non-mob	Klebsiella pneumoniae	Y	N	0.3	1
	STIN_87	4.8	50.77	4	86.2;84.1;80.5;4.7	conj;non-mob;non-mob;non-mob;non-mob	Escherichia flexneri	Y	1:Y;2:Y	0.4	1
	STIN_88	5.2	57.50	1	259	non-mob	Klebsiella pneumoniae	Y	N	1	1
	STIN_90	5.3	57.49	5	221.1;121.2;110.1;68.3;6.9	conj;conj;non-mob;non-mob;non-mob	Klebsiella pneumoniae	Y	1:Y	0.4	1
	STIN_92	4.8	50.74	6	200.0;157.2;124.8;6.7;5.4;4.0	mob;conj;conj;mob;mob;mob	Escherichia flexneri	Y	2:Y	0.5	1
	STIN_93	5.2	57.53	4	140.6;120.6;110.0;5.3	conj;conj;non-mob;non-mob	Klebsiella pneumoniae	Y	N	0.3	1
	STIN_94	5.2	57.58	4	350.3;137.9;4.6;2.3	mob;conj;non-mob;non-mob	Klebsiella pneumoniae	Y	1:Y	0.3	1
	STIN_95	5.1	50.64	1	88	non-mob	Escherichia coli	Y	N	0.2	1
Stanley WWTP effluent	STLE1	4.5	50.82	1	46.6	conj	Escherichia flexneri	Y	1:Y	0.2	1
	STLE2	5.5	57.33	1	43.5	non-mob	Klebsiella pneumoniae	Y	N	0.1	1
	STLE3	4.8	50.87	2	169.9;24.4	non-mob;non-mob	Escherichia flexneri	Y	N	0.3	1
	STLE4	4.7	50.76	1	86.5	non-mob	Escherichia flexneri	Y	N	0.2	1
	STLEFF_27	4.8	50.74	5	99.0;83.0;6.3;2.6;2.0	conj;mob;non-mob;non-mob;non-mob	Escherichia flexneri	Y	N	0.2	1
	STLEFF_28	5.2	57.93	6	204.3;100.9;60.7;60.1;4.2;2.2	mob;non-mob;conj;conj;non-mob;non-mob	Klebsiella quasipneumoniae	Y	N	0.4	1
	STLEFF_29	4.9	50.49	6	121.5;96.0;82.7;60.7;4.1;2.1	mob;non-mob;conj;conj;mob;non-mob	Escherichia coli_D	Y	1:Y	0.2	1
	STLEFF_33	4.7	50.80	4	95.2;4.2;3.0;2.1	non-mob;non-mob;non-mob;non-mob	Escherichia flexneri	Y	N	0.4	1
	STLEFF_34	4.8	50.74	6	99.0;76.5;39.2;6.3;2.6;2.0	conj;non-mob;conj;mob;mob;mob	Escherichia flexneri	Y	3:Y	1	1
	STLEFF_35	4.7	50.64	2	85.8;54.5	non-mob;non-mob	Escherichia flexneri	Y	N	0.3	1
	STLEFF_36	4.7	50.80	3	4.2;3.0;2.1	non-mob;non-mob;non-mob	Escherichia flexneri	Y	N	0.1	1
	STLEFF_38	4.7	50.79	3	122.1;39.4;2.0	non-mob;conj;non-mob	Escherichia flexneri	Y	N	0.7	1
	STLEFF_42	5.3	57.42	2	245.9;62.0	mob;non-mob	Klebsiella pneumoniae	Y	N	0.2	1
	STLEFF_44	5.3	57.57	4	283.1;115.1;103.0;2.1	mob;mob;conj;non-mob	Klebsiella pneumoniae	Y	N	0.2	1
	STLEFF_47	5	50.89	4	152.9;121.7;67.2;6.9	conj;conj;conj;mob	Escherichia coli	Y	1:Y	0.9	1
Stanley WWTP influent	STLIN_10	5.3	57.38	4	130.2;102.7;36.0;4.6	non-mob;conj;mob;non-mob	Klebsiella pneumoniae	Y	N	0.6	1
	STLIN_11	4.9	50.5	4	121.5;96.0;61.6;3.6	non-mob;non-mob;conj;non-mob	Escherichia flexneri	Y	1:Y	1.4	1
	STLIN_12	4.7	50.88	3	92.5;85.5;45.0	non-mob;conj;conj	Escherichia flexneri	Y	N	1	1
	STLIN_13	4.9	50.47	3	121.5;96.0;61.6	mob;non-mob;conj	Escherichia coli_D	Y	1:Y	1.6	1
	STLIN_14	5.5	57.40	1	79.3	non-mob	Klebsiella pneumoniae	Y	N	0.5	1
	STLIN_17	4.6	50.92	5	99.5;54.5;4.1;2.8;2.1	non-mob;non-mob;non-mob;non-mob;non-mob	Escherichia flexneri	Y	N	0.6	1
	STLIN_19	5.3	57.41	5	128.7;102.7;97.0;4.6;4.6	non-mob;conj;non-mob;non-mob;non-mob	Klebsiella pneumoniae	Y	N	1.7	1
	STLIN_3	5.1	57.78	6	141.4;135.1;61.6;30.5;3.3;2.0	conj;non-mob;conj;conj;non-mob;non-mob	Klebsiella pneumoniae	Y	2:Y	0.3	1
	STLIN_4	4.7	50.77	3	92.5;85.5;45.0	non-mob;conj;conj	Escherichia flexneri	Y	N	1.1	1
	STLIN_6	4.8	50.54	5	290.1;137.1;5.1;3.3;1.6	conj;conj;non-mob;non-mob;non-mob	Escherichia flexneri	Y	2:Y	1	1
	STLIN_7	5.3	57.42	3	128.7;102.7;97.0	non-mob;conj;non-mob	Klebsiella pneumoniae	Y	N	1.8	1
	STLIN_8	4.8	50.73	1	53.8	conj	Escherichia flexneri	Y	N	1.5	1
Shek Wu Hui WWTP effluent	SWHE1	5.3	57.39	3	181.2;75.0;6.8	conj;non-mob;non-mob	Klebsiella pneumoniae	Y	N	0.3	1
	SWHE2	5	50.66	2	315.1;73.9	conj;non-mob	Escherichia dysenteriae	Y	N	0.2	1
	SWHE3	5.3	57.52	1	263.1	mob	Klebsiella pneumoniae	Y	N	0.2	1
	SWHE4	5.3	57.45	3	236.8;146.3;2.1	mob;conj;non-mob	Klebsiella pneumoniae	Y	N	0.3	1
	SWHEFF_49	5.1	50.66	1	117.3	conj	Escherichia dysenteriae	Y	N	0.3	1
	SWHEFF_51	5.1	50.66	2	117.3;41.5	conj;conj	Escherichia dysenteriae	Y	N	0.6	1
	SWHEFF_58	5	50.66	3	129.3;46.6;4.3	conj;conj;non-mob	Escherichia coli_D	Y	N	0.7	1
	SWHEFF_59	4.6	50.74	6	87.5;47.2;5.0;4.0;3.6;2.5	conj;conj;non-mob;non-mob;non-mob;non-mob	Escherichia flexneri	Y	N	0.5	1
	SWHEFF_60	4.7	50.78	3	140.6;72.3;2.5	conj;non-mob;non-mob	Escherichia flexneri	Y	N	0.5	1
	SWHEFF_62	5.2	57.56	3	242.1;1.6;1.5	mob;non-mob;non-mob	Klebsiella pneumoniae	Y	1:Y	0.5	1
	SWHEFF_64	4.7	50.92	2	26.5;13.3	non-mob;non-mob	Escherichia flexneri	Y	N	0.4	1
	SWHEFF_67	4.6	50.94	5	98.5;47.9;6.2;2.9;2.6	mob;conj;non-mob;non-mob;non-mob	Escherichia flexneri	Y	N	0.2	1
	SWHEFF_68	5.1	50.45	1	40.8	non-mob	Escherichia coli_D	Y	N	0.7	1
	SWHEFF_69	4.9	50.47	2	154.8;4.1	conj;non-mob	Escherichia coli_D	Y	1:Y	0.3	1
	SWHEFF_71	4.9	50.76	3	183.9;35.7;7.0	conj;non-mob;mob	Escherichia flexneri	Y	1:Y	0.8	1
	SWHEFF_72	5.4	57.84	4	274.1;235.0;167.2;99.2	mob;conj;conj;conj	Klebsiella quasipneumoniae	Y	N	0.6	1
Shek Wu Hui WWTP influent	SWHIN_100	5.1	57.65	1	173.8	conj	Klebsiella pneumoniae	Y	N	0.4	1
	SWHIN_101	5	50.49	5	131.7;91.6;7.1;6.7;4.1	conj;conj;mob;mob;mob	Escherichia flexneri	Y	1:Y	0.3	1
	SWHIN_104	4.8	50.94	3	177.1;84.9;8.8	conj;conj;non-mob	Escherichia flexneri	Y	1:Y	0.9	1
	SWHIN_106	5.2	57.44	2	301.8;105.6	mob;unmob	Klebsiella pneumoniae	Y	1:Y	1	1
	SWHIN_107	4.8	50.93	6	171.9;89.0;58.7;43.4;3.3;2.5	conj;conj;conj;conj;non-mob;mob	Escherichia flexneri	Y	1:Y	0.3	1
	SWHIN_108	5.2	57.49	4	91.9;11.7;4.3;3.4	non-mob;non-mob;non-mob;non-mob	Klebsiella pneumoniae	Y	N	1.6	1
	SWHIN_109	4	39.09	0	0		Proteus mirabili	Y	N	0.3	1
	SWHIN_110	4.6	50.91	2	93.5;12.6	non-mob;non-mob	Escherichia flexneri	Y	N	1.1	1
	SWHIN_111	5.1	51.84	2	126.7;81.0	non-mob;mob	Citrobacter portucalensis	Y	N	0.1	1
	SWHIN_114	5.5	57.33	1	42.9	non-mob	Klebsiella pneumoniae	Y	N	0.7	1
	SWHIN_116	4.7	50.64	11	125.8;69.1;38.9;32.1;7.0;5.6;5.2;4.1;4.1;3.2;1.6	mob;conj;conj;conj;mob;non-mob;mob;mob;mob;mob;non-mob	Escherichia flexneri	Y	1:Y	0.3	1
	SWHIN_97	4.7	50.84	4	144.3;52.4;46.6;2.4	conj;conj;conj;non-mob	Escherichia flexneri	Y	N	0.5	1
