# Supplementary material for: High-resolution genomic surveillance elucidates a multilayered hierarchical transfer of resistance between WWTP- and human/animal-associated bacteria
Source: Microbiome. 2022 Jan 25;10:16. doi: 10.1186/s40168-021-01192-w (PMC8790882; doi:10.1186/s40168-021-01192-w)
Supplement: Supplementary file 5 — Additional file 4: Supplementary Table 4. Summary of pairwise core genome SNPs for Escherichia flexneri (623 in total) and Klebsiella pneumoniae (388 in total). [file 40168_2021_1192_MOESM4_ESM.xlsx]

## Sheet: Escherichia flexneri
Pairwise core genome SNPs of a total of 623 Escherichia flexneri (WWTPs: 37; Public: 586)
snp-dists	AE005674.2	AE014073.1	AM946981.2	AP009048.1	AP009240.1	AP010953.1	AP010958.1	AP010960.1	AP012030.1	AP012306.1	AP019189.1	CP000266.1	CP000800.1	CP000802.1	CP000819.1	CP000946.1	CP000948.1	CP001383.1	CP001396.1	CP001509.3	CP001637.1	CP001665.1	CP002185.1	CP002291.1	CP002516.1	CP002729.1	CP002967.1	CP002970.1	CP003289.1	CP003297.1	CP003301.1	CP004009.1	CP004056.1	CP004057.1	CP005998.1	CP006584.1	CP006636.1	CP006698.1	CP007037.1	CP007265.1	CP007390.1	CP007391.1	CP007442.1	CP007491.1	CP008801.1	CP009104.1	CP009106.2	CP009166.1	CP009273.1
AE005674.2	0	88	3455	3554	3308	3208	3219	3178	3537	3468	3935	350	3321	3422	3519	3619	3504	108	3660	3508	3636	3520	3302	3537	3242	3847	3200	3270	3275	3307	3407	3326	85	83	3300	3228	3611	3506	92	3697	3591	3552	3412	3408	3688	3299	3301	3607	3536
AE014073.1	88	0	3516	3282	3052	3348	3212	3367	3727	3703	4052	321	3065	3246	3679	3727	3663	62	3795	3693	3802	3375	3453	3300	3459	3971	3350	3465	3075	3062	3545	3500	38	39	3463	3053	3777	3667	57	3809	3677	3583	3226	3226	3832	3089	3428	3794	3278
AM946981.2	3455	3516	0	1609	2531	2497	2898	2667	1780	1679	1984	3537	2566	1773	14	1675	1802	3444	1602	6	1639	170	2430	1789	2680	1767	2817	2621	2582	2511	2377	2669	3546	3425	2486	2521	1760	1814	3441	1921	2144	2120	2534	2520	1604	2466	2470	1824	1591
AP009048.1	3554	3282	1609	0	3006	2198	2437	2242	28	23	683	3382	3023	1973	1590	1545	35	3552	24	1562	25	1660	2161	1309	2136	1455	2200	2149	2918	2933	2174	2264	3408	3534	2130	2848	1511	45	3535	1636	1733	1771	2937	2919	33	2975	2224	783	10
AP009240.1	3308	3052	2531	3006	0	1547	1488	1573	2324	2188	2416	3206	1594	2597	2380	2249	2299	3309	2193	2322	2250	2920	1304	2933	1342	2447	1348	1335	1520	1516	1183	1780	3203	3305	1366	1572	2348	2324	3306	2366	2569	2695	2225	2195	2206	1549	1196	2205	2989
AP010953.1	3208	3348	2497	2198	1547	0	1531	304	2586	2713	3097	3108	1591	2266	2737	2993	2520	3189	2952	2795	2954	2377	1783	2412	1757	3000	1637	1764	1372	1349	1703	2318	3176	3166	1908	1449	2977	2561	3169	2931	2537	2453	1956	1923	2987	1505	1839	2736	2153
AP010958.1	3219	3212	2898	2437	1488	1531	0	1577	2688	2538	2590	3294	1583	2358	2680	2556	2712	3216	2422	2637	2463	2558	1348	2527	1437	2596	1444	1442	1360	1367	1326	2005	3336	3226	1583	1438	2670	2755	3213	2565	2936	3078	2039	2029	2408	1480	1344	2637	2405
AP010960.1	3178	3367	2667	2242	1573	304	1577	0	2818	2878	2910	3171	1596	2269	2903	2847	2740	3165	2777	2985	2880	2411	1646	2410	1760	2872	1654	1742	1427	1414	1617	2335	3208	3147	1845	1430	2960	2757	3151	2823	2682	2588	1966	1960	2755	1511	1790	3018	2215
AP012030.1	3537	3727	1780	28	2324	2586	2688	2818	0	16	754	3555	2285	1683	1867	1738	25	3553	23	1842	5	1476	2554	1158	2856	1594	3024	2797	2231	2250	2540	2820	3629	3499	2604	2198	1732	33	3529	1921	1962	1888	2423	2434	27	2265	2658	891	28
AP012306.1	3468	3703	1679	23	2188	2713	2538	2878	16	0	780	3419	2237	1604	1799	1866	16	3497	18	1837	20	1422	2704	1123	2797	1647	2770	2880	2165	2147	2687	2924	3534	3449	2682	2138	1790	29	3470	1965	1820	1747	2322	2312	16	2232	2835	893	20
AP019189.1	3935	4052	1984	683	2416	3097	2590	2910	754	780	0	3797	2467	1941	2122	2186	721	3925	845	2156	825	1819	3102	1438	2793	2041	2669	2868	2424	2432	3161	3003	3944	3895	3001	2344	1839	743	3916	2191	1943	1884	2582	2556	847	2486	3233	1130	674
CP000266.1	350	321	3537	3382	3206	3108	3294	3171	3555	3419	3797	0	3225	3262	3494	3533	3569	341	3552	3463	3532	3418	3147	3320	3220	3742	3240	3225	3199	3180	3274	3302	314	317	3149	3160	3552	3590	308	3593	3657	3633	3288	3297	3581	3167	3184	3559	3368
CP000800.1	3321	3065	2566	3023	1594	1591	1583	1596	2285	2237	2467	3225	0	2624	2409	2361	2294	3323	2266	2382	2265	2989	1351	2958	1425	2495	1414	1428	1594	1599	1200	1862	3214	3337	1462	1674	2363	2298	3317	2393	2560	2671	2229	2200	2315	1635	1329	2264	2995
CP000802.1	3422	3246	1773	1973	2597	2266	2358	2269	1683	1604	1941	3262	2624	0	1724	1330	1678	3421	1641	1709	1672	1940	2017	1867	2082	2056	2097	2087	2648	2661	2116	2354	3303	3391	2207	2508	1181	1672	3404	1773	1891	1900	2740	2725	1646	2689	2260	1685	1957
CP000819.1	3519	3679	14	1590	2380	2737	2680	2903	1867	1799	2122	3494	2409	1724	0	1741	1841	3512	1724	7	1769	166	2701	1784	2941	1887	2870	2843	2389	2359	2627	2832	3564	3485	2725	2320	1872	1828	3506	2057	2096	2022	2448	2449	1753	2311	2687	1953	1560
CP000946.1	3619	3727	1675	1545	2249	2993	2556	2847	1738	1866	2186	3533	2361	1330	1741	0	1726	3616	1892	1756	1902	1636	2920	1158	2744	2288	2633	2787	2289	2277	2840	2699	3604	3592	2917	2283	1524	1723	3588	1898	1714	1677	2366	2363	1903	2318	3022	1766	1531
CP000948.1	3504	3663	1802	35	2299	2520	2712	2740	25	16	721	3569	2294	1678	1841	1726	0	3524	13	1818	30	1500	2494	1160	2796	1559	2925	2724	2271	2238	2507	2766	3618	3486	2514	2234	1677	40	3505	1842	1992	1903	2401	2399	14	2260	2586	877	35
CP001383.1	108	62	3444	3552	3309	3189	3216	3165	3553	3497	3925	341	3323	3421	3512	3616	3524	0	3666	3520	3632	3531	3280	3533	3222	3841	3185	3257	3281	3321	3391	3317	38	37	3280	3245	3627	3512	77	3682	3597	3566	3409	3401	3694	3323	3277	3602	3551
CP001396.1	3660	3795	1602	24	2193	2952	2422	2777	23	18	845	3552	2266	1641	1724	1892	13	3666	0	1743	18	1411	3032	1151	2568	1775	2530	2688	2218	2232	3052	2796	3652	3618	2890	2127	1785	41	3649	2037	1772	1714	2337	2318	6	2294	3141	861	32
CP001509.3	3508	3693	6	1562	2322	2795	2637	2985	1842	1837	2156	3463	2382	1709	7	1756	1818	3520	1743	0	1808	158	2768	1758	2936	1921	2833	2938	2367	2308	2703	2926	3556	3489	2776	2321	1875	1811	3493	2105	2050	1973	2430	2415	1772	2334	2771	1954	1550
CP001637.1	3636	3802	1639	25	2250	2954	2463	2880	5	20	825	3532	2265	1672	1769	1902	30	3632	18	1808	0	1422	2973	1142	2724	1738	2675	2821	2192	2209	2914	2911	3618	3571	2958	2175	1838	39	3611	2115	1850	1769	2345	2373	22	2247	3049	897	28
CP001665.1	3520	3375	170	1660	2920	2377	2558	2411	1476	1422	1819	3418	2989	1940	166	1636	1500	3531	1411	158	1422	0	2297	1931	2334	1765	2420	2329	2853	2849	2265	2364	3445	3518	2292	2893	1740	1511	3504	1954	2083	2106	2801	2756	1423	2856	2270	1671	1645
CP002185.1	3302	3453	2430	2161	1304	1783	1348	1646	2554	2704	3102	3147	1351	2017	2701	2920	2494	3280	3032	2768	2973	2297	0	2270	71	3052	8	66	1183	1167	1430	2182	3283	3275	1560	75	2879	2541	3256	2933	2472	2350	1878	1879	3045	1352	1552	2702	2112
CP002291.1	3537	3300	1789	1309	2933	2412	2527	2410	1158	1123	1438	3320	2958	1867	1784	1158	1160	3533	1151	1758	1142	1931	2270	0	2289	1950	2313	2309	2878	2979	2394	2269	3388	3515	2256	2848	1521	1189	3499	1948	1987	2022	2722	2709	1146	2935	2298	1360	1292
CP002516.1	3242	3459	2680	2136	1342	1757	1437	1760	2856	2797	2793	3220	1425	2082	2941	2744	2796	3222	2568	2936	2724	2334	71	2289	0	2759	54	6	1252	1243	1353	2287	3277	3230	1551	28	2913	2788	3208	2733	2694	2582	1964	1950	2585	1402	1513	2919	2103
CP002729.1	3847	3971	1767	1455	2447	3000	2596	2872	1594	1647	2041	3742	2495	2056	1887	2288	1559	3841	1775	1921	1738	1765	3052	1950	2759	0	2656	2836	2347	2352	2990	3005	3850	3816	3003	2285	2117	1602	3819	2235	2021	1962	2576	2582	1753	2446	3163	1615	1430
CP002967.1	3200	3350	2817	2200	1348	1637	1444	1654	3024	2770	2669	3240	1414	2097	2870	2633	2925	3185	2530	2833	2675	2420	8	2313	54	2656	0	71	1231	1213	1265	2152	3241	3162	1483	74	2788	2941	3171	2632	2792	2679	1952	1949	2528	1402	1436	2796	2179
CP002970.1	3270	3465	2621	2149	1335	1764	1442	1742	2797	2880	2868	3225	1428	2087	2843	2787	2724	3257	2688	2938	2821	2329	66	2309	6	2836	71	0	1222	1216	1383	2324	3281	3226	1555	29	2950	2718	3229	2799	2644	2523	1963	1949	2699	1410	1521	2890	2123
CP003289.1	3275	3075	2582	2918	1520	1372	1360	1427	2231	2165	2424	3199	1594	2648	2389	2289	2271	3281	2218	2367	2192	2853	1183	2878	1252	2347	1231	1222	0	11	18	1881	3183	3280	1315	1465	2403	2237	3276	2280	2470	2567	2207	2201	2209	1572	1121	2242	2884
CP003297.1	3307	3062	2511	2933	1516	1349	1367	1414	2250	2147	2432	3180	1599	2661	2359	2277	2238	3321	2232	2308	2209	2849	1167	2979	1243	2352	1213	1216	11	0	22	1829	3165	3270	1296	1442	2379	2272	3276	2290	2444	2531	2235	2199	2213	1608	1140	2221	2905
CP003301.1	3407	3545	2377	2174	1183	1703	1326	1617	2540	2687	3161	3274	1200	2116	2627	2840	2507	3391	3052	2703	2914	2265	1430	2394	1353	2990	1265	1383	18	22	0	2142	3404	3361	1577	1170	2822	2554	3368	2864	2463	2344	1866	1877	3046	1222	1419	2649	2127
CP004009.1	3326	3500	2669	2264	1780	2318	2005	2335	2820	2924	3003	3302	1862	2354	2832	2699	2766	3317	2796	2926	2911	2364	2182	2269	2287	3005	2152	2324	1881	1829	2142	0	3344	3282	2264	1834	2939	2739	3298	2809	2676	2581	43	50	2837	1871	2128	2925	2254
CP004056.1	85	38	3546	3408	3203	3176	3336	3208	3629	3534	3944	314	3214	3303	3564	3604	3618	38	3652	3556	3618	3445	3283	3388	3277	3850	3241	3281	3183	3165	3404	3344	0	14	3271	3171	3651	3607	53	3696	3700	3659	3328	3322	3691	3176	3268	3656	3415
CP004057.1	83	39	3425	3534	3305	3166	3226	3147	3499	3449	3895	317	3337	3391	3485	3592	3486	37	3618	3489	3571	3518	3275	3515	3230	3816	3162	3226	3280	3270	3361	3282	14	0	3247	3282	3611	3473	51	3656	3579	3547	3406	3395	3658	3307	3248	3574	3546
CP005998.1	3300	3463	2486	2130	1366	1908	1583	1845	2604	2682	3001	3149	1462	2207	2725	2917	2514	3280	2890	2776	2958	2292	1560	2256	1551	3003	1483	1555	1315	1296	1577	2264	3271	3247	0	1349	2917	2559	3263	3019	2597	2478	1955	1941	2923	1328	1520	2688	2094
CP006584.1	3228	3053	2521	2848	1572	1449	1438	1430	2198	2138	2344	3160	1674	2508	2320	2283	2234	3245	2127	2321	2175	2893	75	2848	28	2285	74	29	1465	1442	1170	1834	3171	3282	1349	0	2332	2222	3240	2299	2445	2538	2248	2237	2143	1643	1281	2196	2837
CP006636.1	3611	3777	1760	1511	2348	2977	2670	2960	1732	1790	1839	3552	2363	1181	1872	1524	1677	3627	1785	1875	1838	1740	2879	1521	2913	2117	2788	2950	2403	2379	2822	2939	3651	3611	2917	2332	0	1714	3605	1929	1814	1751	2455	2434	1795	2400	2976	1580	1496
CP006698.1	3506	3667	1814	45	2324	2561	2755	2757	33	29	743	3590	2298	1672	1828	1723	40	3512	41	1811	39	1511	2541	1189	2788	1602	2941	2718	2237	2272	2554	2739	3607	3473	2559	2222	1714	0	3512	1864	2006	1949	2391	2418	43	2239	2631	888	42
CP007037.1	92	57	3441	3535	3306	3169	3213	3151	3529	3470	3916	308	3317	3404	3506	3588	3505	77	3649	3493	3611	3504	3256	3499	3208	3819	3171	3229	3276	3276	3368	3298	53	51	3263	3240	3605	3512	0	3667	3576	3529	3401	3402	3675	3310	3251	3583	3514
CP007265.1	3697	3809	1921	1636	2366	2931	2565	2823	1921	1965	2191	3593	2393	1773	2057	1898	1842	3682	2037	2105	2115	1954	2933	1948	2733	2235	2632	2799	2280	2290	2864	2809	3696	3656	3019	2299	1929	1864	3667	0	11	21	2453	2464	2093	2389	2910	1894	1639
CP007390.1	3591	3677	2144	1733	2569	2537	2936	2682	1962	1820	1943	3657	2560	1891	2096	1714	1992	3597	1772	2050	1850	2083	2472	1987	2694	2021	2792	2644	2470	2444	2463	2676	3700	3579	2597	2445	1814	2006	3576	11	0	11	2569	2543	1812	2551	2523	1825	1739
CP007391.1	3552	3583	2120	1771	2695	2453	3078	2588	1888	1747	1884	3633	2671	1900	2022	1677	1903	3566	1714	1973	1769	2106	2350	2022	2582	1962	2679	2523	2567	2531	2344	2581	3659	3547	2478	2538	1751	1949	3529	21	11	0	2631	2608	1741	2627	2401	1748	1772
CP007442.1	3412	3226	2534	2937	2225	1956	2039	1966	2423	2322	2582	3288	2229	2740	2448	2366	2401	3409	2337	2430	2345	2801	1878	2722	1964	2576	1952	1963	2207	2235	1866	43	3328	3406	1955	2248	2455	2391	3401	2453	2569	2631	0	22	2371	2258	1873	2399	2918
CP007491.1	3408	3226	2520	2919	2195	1923	2029	1960	2434	2312	2556	3297	2200	2725	2449	2363	2399	3401	2318	2415	2373	2756	1879	2709	1950	2582	1949	1949	2201	2199	1877	50	3322	3395	1941	2237	2434	2418	3402	2464	2543	2608	22	0	2329	2226	1890	2372	2901
CP008801.1	3688	3832	1604	33	2206	2987	2408	2755	27	16	847	3581	2315	1646	1753	1903	14	3694	6	1772	22	1423	3045	1146	2585	1753	2528	2699	2209	2213	3046	2837	3691	3658	2923	2143	1795	43	3675	2093	1812	1741	2371	2329	0	2262	3143	869	28
CP009104.1	3299	3089	2466	2975	1549	1505	1480	1511	2265	2232	2486	3167	1635	2689	2311	2318	2260	3323	2294	2334	2247	2856	1352	2935	1402	2446	1402	1410	1572	1608	1222	1871	3176	3307	1328	1643	2400	2239	3310	2389	2551	2627	2258	2226	2262	0	1287	2220	2945
CP009106.2	3301	3428	2470	2224	1196	1839	1344	1790	2658	2835	3233	3184	1329	2260	2687	3022	2586	3277	3141	2771	3049	2270	1552	2298	1513	3163	1436	1521	1121	1140	1419	2128	3268	3248	1520	1281	2976	2631	3251	2910	2523	2401	1873	1890	3143	1287	0	2703	2181
CP009166.1	3607	3794	1824	783	2205	2736	2637	3018	891	893	1130	3559	2264	1685	1953	1766	877	3602	861	1954	897	1671	2702	1360	2919	1615	2796	2890	2242	2221	2649	2925	3656	3574	2688	2196	1580	888	3583	1894	1825	1748	2399	2372	869	2220	2703	0	760
CP009273.1	3536	3278	1591	10	2989	2153	2405	2215	28	20	674	3368	2995	1957	1560	1531	35	3551	32	1550	28	1645	2112	1292	2103	1430	2179	2123	2884	2905	2127	2254	3415	3546	2094	2837	1496	42	3514	1639	1739	1772	2918	2901	28	2945	2181	760	0
CP009644.1	3526	3259	1571	21	2974	2176	2411	2236	49	34	680	3341	2971	2003	1562	1541	46	3531	38	1537	46	1627	2151	1288	2129	1459	2194	2160	2856	2873	2173	2285	3371	3495	2095	2854	1520	63	3505	1597	1668	1706	2909	2860	39	2923	2211	780	23
CP009685.1	3513	3750	1743	18	2238	2728	2599	2938	12	4	792	3491	2263	1654	1856	1808	19	3540	16	1880	14	1446	2698	1138	2937	1656	2888	2894	2164	2190	2628	2931	3586	3484	2730	2158	1808	26	3510	1963	1884	1824	2366	2393	20	2256	2822	923	18
CP009789.1	3517	3257	1609	26	3000	2178	2426	2226	42	34	684	3366	2954	1975	1571	1549	49	3514	46	1562	42	1661	2165	1285	2129	1461	2198	2146	2854	2863	2168	2259	3393	3506	2104	2884	1512	56	3495	1612	1689	1724	2877	2888	42	2900	2193	779	18
CP010117.1	3225	3194	2904	2441	1481	1590	1616	1598	2705	2452	2514	3313	1507	2356	2667	2448	2715	3219	2274	2599	2416	2582	1211	2439	1292	2539	1310	1287	1365	1374	1229	2059	3354	3243	1349	1366	2552	2709	3213	2562	2955	3031	2133	2135	2309	1441	1190	2586	2428
CP010119.1	3283	3401	2392	2108	1253	1732	120	1610	2493	2670	3197	3141	1309	2140	2589	2904	2446	3261	3041	2674	2896	2247	1530	2287	1480	3116	1411	1485	1190	1193	1487	2113	3258	3232	1713	1301	2907	2473	3245	2985	2541	2432	1823	1830	3025	1297	1526	2707	2065
CP010122.1	3346	3537	2775	2297	1384	1857	1402	1869	2977	2876	2955	3294	1503	2229	3032	2822	2880	3337	2749	3010	2843	2423	1466	2384	1585	2958	1526	1561	1334	1356	1429	2322	3403	3337	1727	1333	2991	2876	3330	2861	2887	2758	1970	1990	2752	1347	1563	2941	2259
CP010125.1	3368	3154	2490	2894	2240	1885	1999	1886	2340	2260	2457	3205	2177	2680	2378	2272	2339	3365	2276	2341	2283	2746	1690	2765	1737	2571	1748	1755	2144	2182	1761	1058	3239	3324	1791	2073	2405	2339	3349	2469	2619	2703	1248	1242	2259	2179	1773	2312	2857
CP010129.1	3807	3598	2019	1419	3200	2571	2847	2641	1243	1212	1448	3680	3169	2291	1980	1840	1235	3802	1231	1975	1244	2228	2492	1772	2523	1839	2576	2538	3102	3118	2475	2618	3683	3783	2390	3102	1586	1263	3785	1870	1957	1989	3126	3135	1237	3160	2525	1243	1414
CP010132.1	3432	3555	2896	2504	1687	2032	1824	2077	3222	2964	2960	3428	1799	2419	3045	2839	3050	3421	2819	2969	2939	2563	1849	2618	2014	2933	2025	1981	1738	1717	1801	2405	3484	3392	1961	1777	3006	3117	3402	2881	2986	2863	2242	2238	2834	1613	1762	3048	2465
CP010133.1	3375	3447	3001	2574	1750	1944	1889	1996	3064	2808	2839	3433	1838	2441	2885	2692	3051	3368	2659	2841	2767	2654	1778	2654	1930	2754	1961	1897	1799	1778	1700	2280	3477	3364	1913	1834	2865	3091	3354	2702	3109	3028	2255	2264	2675	1652	1646	2916	2542
CP010134.1	3375	3413	3045	2512	1581	1763	1665	1785	2912	2622	2620	3480	1583	2460	2826	2644	2974	3362	2443	2747	2526	2585	1430	2553	1526	2646	1539	1488	1526	1545	1470	2145	3493	3368	1519	1491	2737	2968	3362	2650	3074	3087	2138	2146	2446	1496	1223	2708	2474
CP010137.1	3462	3604	598	1661	2359	2665	2720	2810	1920	1828	2069	3494	2380	1753	606	1761	1884	3478	1756	588	1796	704	2538	1782	2790	1658	2867	2725	2376	2347	2503	2853	3545	3444	2621	2291	1907	1889	3460	1988	2091	2025	2489	2494	1765	2298	2605	1861	1625
CP010140.1	3244	3324	2784	2330	1941	1948	2039	2029	2706	2516	2597	3319	1939	2403	2691	2438	2715	3236	2389	2613	2467	2455	1854	2293	2075	2618	2070	2028	1926	1921	1834	805	3335	3222	1922	1947	2578	2744	3223	2504	2752	2737	794	786	2415	1906	1772	2611	2319
CP010143.1	3548	3508	1962	493	2734	2350	2969	2580	491	425	689	3654	2758	1893	1864	1681	492	3569	465	1844	474	1773	2328	1304	2504	1671	2646	2447	2674	2702	2355	2600	3672	3548	2141	2624	1666	508	3527	1799	1955	2005	2709	2706	473	2650	2357	940	490
CP010145.1	3336	3218	2819	2863	1639	1633	1730	1619	2622	2473	2654	3378	1697	2632	2583	2432	2668	3329	2407	2576	2444	2938	1292	2826	1368	2616	1380	1355	1650	1622	1316	1950	3364	3343	1263	1530	2531	2652	3323	2642	2960	3063	2257	2256	2421	1611	1326	2515	2834
CP010148.1	3369	3128	2631	3161	1881	1685	1761	1686	2404	2327	2615	3250	1803	2767	2468	2392	2425	3376	2359	2455	2370	3051	1478	3116	1528	2525	1530	1541	1969	1968	1582	1961	3249	3356	1688	1787	2482	2403	3356	2456	2600	2691	2377	2347	2380	1435	1453	2369	3148
CP010150.1	3362	3155	2642	3073	1630	1681	1604	1673	2351	2287	2513	3255	1796	2714	2494	2415	2331	3386	2307	2466	2323	3028	1442	2957	1487	2499	1476	1483	1743	1737	1401	1995	3276	3380	1551	1729	2419	2330	3367	2414	2568	2672	2364	2330	2318	1435	1350	2355	3062
CP010152.1	3638	3839	1945	478	2336	2720	2734	2996	515	498	727	3596	2398	1811	2058	1914	494	3640	499	2063	520	1675	2726	1271	2993	1795	2995	2923	2370	2356	2707	3066	3699	3608	2558	2271	1858	520	3624	2057	1966	1923	2514	2489	510	2409	2837	1015	475
CP010160.1	3717	3859	1717	1290	2297	2847	2515	2761	1472	1519	1826	3614	2354	1813	1840	2147	1422	3728	1627	1848	1629	1663	2944	1680	2710	1592	2584	2768	2246	2245	2841	2835	3750	3704	2898	2216	1973	1481	3709	2184	1964	1902	2453	2455	1638	2342	2984	1354	1245
CP010163.1	3553	3423	1854	2056	2905	2519	2855	2532	1912	1797	1933	3545	2830	1213	1788	1314	1930	3531	1789	1750	1815	1954	2428	1925	2511	2138	2581	2464	2819	2788	2375	2511	3563	3534	2462	2752	449	1927	3521	1653	1779	1779	2839	2829	1807	2851	2452	1812	2049
CP010167.1	3274	2991	2505	2946	1374	1428	1520	1434	2271	2178	2361	3084	1610	2618	2356	2294	2252	3280	2205	2303	2234	2823	1131	2920	1214	2440	1213	1201	1518	1549	1173	1870	3101	3239	1277	1459	2365	2239	3241	2379	2571	2680	2312	2280	2189	1559	1124	2190	2894
CP010169.1	3531	3682	2040	1559	2279	2528	2545	2582	1953	1844	2037	3549	2265	1627	2086	1810	1900	3537	1691	2075	1806	1876	2397	1848	2625	2111	2624	2590	2232	2241	2409	2814	3580	3484	2561	2182	2085	1899	3514	1566	1634	1560	2535	2538	1741	2207	2602	1974	1538
CP010170.1	3579	3403	1907	1955	2647	2272	2479	2267	1600	1525	1829	3449	2681	1814	1816	1677	1610	3586	1507	1816	1534	2150	2149	2112	2200	1935	2215	2209	2626	2656	2201	2466	3473	3554	2280	2570	1883	1626	3565	1415	1513	1532	2863	2825	1532	2661	2345	1616	1941
CP010171.1	3597	3714	1838	897	2377	2575	2808	2838	1047	978	1205	3629	2317	1728	1834	1636	1050	3603	955	1819	974	1675	2558	1362	2862	1615	2992	2788	2333	2361	2518	2795	3689	3569	2584	2352	1583	1043	3576	1713	1852	1789	2496	2514	985	2281	2557	332	905
CP010172.1	4407	4241	3045	2094	3787	3275	3524	3270	1977	1919	1758	4300	3754	3078	2959	2819	1966	4398	1934	2946	1952	3106	3256	2788	3233	2834	3273	3244	3687	3648	3214	3405	4304	4391	3253	3626	2776	2002	4376	2803	2884	2931	3787	3792	1952	3742	3312	2240	2082
CP010176.1	3257	2983	2478	2927	1491	1354	1524	1377	2186	2065	2311	3093	1503	2592	2277	2199	2186	3251	2082	2235	2135	2849	1164	2862	1224	2337	1246	1192	1439	1429	1115	1738	3118	3251	1286	1462	2260	2186	3261	2243	2421	2546	2195	2173	2081	1321	1194	2094	2898
CP010177.1	3230	3122	2855	2575	1269	1549	1578	1595	2574	2417	2469	3321	1581	2428	2588	2328	2622	3230	2297	2573	2322	2759	1326	2573	1404	2523	1387	1383	1464	1452	1272	1852	3325	3240	1420	1490	2484	2629	3221	2318	2695	2814	2126	2129	2286	1473	1200	2465	2555
CP010178.1	3156	3108	2810	2542	1426	1474	1570	1520	2677	2463	2521	3290	1559	2426	2577	2383	2729	3149	2363	2564	2417	2614	1265	2601	1363	2579	1394	1360	1455	1470	1269	1946	3290	3166	1346	1475	2534	2699	3138	2505	2934	3004	2136	2138	2353	1340	1145	2532	2520
CP010180.1	3251	3195	2663	2664	1539	1554	1647	1595	2563	2416	2573	3239	1628	2438	2490	2332	2569	3247	2357	2463	2356	2707	1333	2733	1405	2509	1412	1397	1537	1538	1254	1982	3312	3243	1370	1614	2476	2586	3243	2422	2712	2776	2222	2213	2355	954	1211	2475	2646
CP010183.1	3350	3487	2492	2262	1295	1899	1534	1784	2721	2811	3182	3218	1419	2157	2685	2921	2659	3334	3030	2770	3041	2312	1612	2377	1613	3098	1535	1634	1283	1274	1585	2284	3342	3314	1664	1358	2974	2675	3306	3030	2648	2545	2032	2038	3063	837	1467	2834	2233
CP010186.1	3383	3571	2615	2222	1419	2002	1470	1948	2835	2909	3042	3313	1453	2339	2855	2993	2757	3359	2926	2937	3049	2358	1500	2355	1543	3099	1470	1582	1364	1380	1557	2254	3378	3337	1674	1316	3130	2730	3340	3005	2778	2644	1886	1919	2949	1333	1328	2927	2182
CP010191.1	3179	3134	2851	2550	1559	1581	1542	1604	2693	2473	2548	3294	1670	2300	2595	2372	2730	3167	2323	2581	2412	2682	1293	2496	1383	2498	1393	1358	1604	1592	1318	1964	3265	3182	1457	1496	2500	2672	3154	2470	2825	2909	2126	2130	2345	1041	1282	2516	2546
CP010196.1	3355	3512	2792	2262	1446	1901	1500	1918	3048	2838	2819	3362	1489	2335	2964	2779	2969	3335	2624	2898	2734	2414	1429	2393	1548	2834	1520	1514	1394	1413	1480	2149	3405	3330	1568	1382	2947	2968	3323	2788	2928	2815	1896	1909	2654	1345	1257	2888	2241
CP010200.1	3446	3223	2660	2974	1510	1679	1583	1700	2385	2306	2492	3363	1774	2676	2503	2458	2387	3475	2324	2513	2348	2966	1362	2906	1431	2556	1440	1430	1551	1600	1248	1953	3358	3446	1433	1679	2523	2378	3459	2469	2632	2719	2331	2319	2331	1676	1280	2338	2957
CP010206.1	3318	3422	2899	2337	1499	1800	1531	1837	3013	2690	2749	3397	1500	2384	2868	2678	3047	3302	2533	2790	2660	2460	1403	2430	1502	2749	1516	1458	1395	1425	1422	2076	3409	3294	1546	1376	2838	3047	3286	2739	3016	2888	1936	1945	2546	1361	1211	2807	2308
CP010213.1	3361	3175	2607	2959	1696	1608	1530	1630	2398	2192	2485	3339	1676	2764	2477	2417	2451	3363	2246	2423	2260	2838	1300	2937	1357	2501	1348	1311	1539	1574	1314	1825	3326	3386	1437	1500	2499	2428	3365	2476	2664	2754	2169	2167	2268	1503	1127	2324	2931
CP010219.1	3310	3074	2444	2978	1575	1482	1555	1515	2280	2237	2504	3127	1709	2651	2317	2325	2304	3306	2313	2314	2270	2854	1276	3001	1332	2463	1328	1318	1601	1633	1213	1909	3175	3283	1327	1599	2410	2275	3286	2383	2542	2596	2291	2271	2305	959	1146	2289	2957
CP010221.1	3302	3288	2841	2557	1573	1656	1647	1696	2749	2472	2513	3438	1608	2543	2664	2459	2810	3294	2322	2626	2411	2616	1311	2620	1379	2569	1396	1377	1484	1478	1360	1956	3419	3316	1447	1458	2608	2803	3293	2507	2901	2985	2023	2020	2327	1464	1161	2569	2544
CP010226.1	3625	3404	1721	2037	3066	2518	2630	2550	1758	1700	1919	3488	3092	1921	1671	1016	1748	3616	1688	1652	1724	1841	2403	1611	2469	2108	2530	2473	2927	2983	2411	2426	3505	3598	2414	2960	1527	1743	3581	1655	1772	1797	2918	2897	1694	2982	2437	1693	2017
CP010228.1	3154	3248	2849	2298	1383	1694	1474	1745	2838	2546	2595	3209	1491	2216	2704	2475	2901	3148	2347	2650	2483	2419	1376	2359	1473	2565	1494	1447	1403	1391	1370	2139	3241	3140	1537	1408	2668	2846	3134	2561	2977	2884	2070	2084	2372	1419	1417	2679	2265
CP010229.1	3432	3161	2646	3117	1857	1640	1827	1645	2342	2312	2538	3283	1773	2758	2497	2394	2367	3431	2368	2478	2323	3014	1365	3060	1411	2569	1417	1416	1786	1794	1386	1996	3312	3436	1544	1674	2496	2341	3423	2461	2662	2775	2350	2322	2354	1651	1464	2393	3088
CP010230.1	3198	3230	3014	2355	1204	1614	1605	1684	2773	2575	2549	3300	1510	2256	2760	2458	2816	3199	2372	2740	2469	2581	1371	2397	1483	2601	1454	1449	1410	1406	1321	1984	3314	3205	1482	1412	2617	2797	3190	2442	2889	2941	1972	1983	2391	1374	1214	2619	2338
CP010231.1	3744	3863	1716	1095	2284	2968	2422	2753	1225	1233	1670	3599	2338	1759	1838	2011	1181	3743	1356	1844	1330	1678	3005	1511	2712	1840	2615	2807	2298	2289	3034	2722	3753	3721	2747	2302	1840	1206	3735	1977	1750	1699	2326	2296	1358	2275	3007	1119	1092
CP010235.1	3251	3040	2521	2853	1518	1509	1519	1543	2204	2152	2434	3154	1571	2599	2364	2339	2227	3252	2181	2350	2187	2878	1250	2847	1298	2462	1278	1311	1484	1486	1165	1788	3193	3274	1316	1547	2366	2204	3246	2374	2585	2689	2158	2142	2198	1557	1016	2226	2847
CP010236.1	3249	3012	2459	2987	1228	1418	1418	1452	2253	2176	2393	3141	1550	2564	2304	2292	2262	3255	2195	2281	2206	2837	1104	2935	1159	2356	1166	1174	1222	1218	958	1787	3135	3257	1200	1431	2306	2244	3238	2332	2497	2598	2183	2154	2195	1395	1058	2154	2973
CP010237.1	3552	3504	1691	1439	2837	2385	2721	2472	1432	1346	1580	3574	2806	2016	1609	1727	1453	3572	1287	1559	1305	1737	2376	1722	2465	1408	2565	2434	2748	2729	2286	2477	3579	3534	2368	2762	1695	1474	3540	1753	1901	1912	2786	2797	1294	2741	2379	1332	1410
CP010238.1	3274	3046	2541	2849	1403	1473	1484	1521	2242	2205	2470	3165	1611	2594	2386	2351	2265	3281	2273	2394	2274	2846	1224	2908	1293	2517	1284	1295	1652	1633	1282	1687	3167	3288	1385	1479	2437	2264	3254	2445	2603	2691	2058	2031	2281	1574	1228	2250	2821
CP010240.1	3275	3061	2488	2910	1552	1417	111	1435	2226	2175	2453	3116	1717	2630	2337	2365	2250	3279	2247	2327	2247	2826	1268	2911	1311	2452	1303	1298	1426	1448	1190	1785	3147	3275	1430	1529	2430	2256	3265	2409	2536	2669	2247	2226	2236	1628	1228	2329	2863
CP010242.1	3339	3101	2556	2835	1499	1511	1542	1518	2255	2202	2394	3213	1560	2586	2412	2260	2281	3341	2219	2387	2243	2912	1238	2796	1281	2377	1255	1282	1544	1532	1235	1794	3235	3353	1375	1507	2344	2265	3343	2399	2616	2720	2219	2210	2233	1605	1209	2225	2825
CP010315.1	3380	3489	2401	2119	1750	2281	1802	2169	2407	2553	3086	3261	1783	2302	2561	2691	2390	3366	2838	2605	2721	2282	2322	2266	2156	2977	2033	2214	1738	1745	2284	816	3360	3337	2200	1810	2736	2424	3339	2734	2434	2360	749	769	2845	1791	2131	2559	2090
CP010344.1	3271	3490	2793	2227	1230	1801	1429	1800	2934	2989	2960	3270	1424	2195	3021	2970	2870	3264	2791	3126	2897	2409	1413	2370	1506	3052	1415	1486	1273	1298	1404	2250	3313	3230	1478	1245	3075	2826	3238	2981	2822	2710	1906	1898	2823	1299	1435	3048	2204
CP010371.1	3866	3646	2049	748	3146	2538	2703	2607	724	670	955	3660	3207	2241	1983	1874	721	3875	720	1977	724	2055	2468	1587	2436	1852	2530	2482	3074	3162	2546	2623	3716	3812	2469	2970	1837	736	3834	1906	1975	2013	3112	3101	723	3096	2528	1145	740
CP010438.1	3566	3297	1625	20	3007	2200	2453	2273	47	42	700	3382	2994	2013	1588	1556	54	3564	43	1579	44	1664	2185	1332	2154	1500	2253	2182	2894	2992	2191	2289	3416	3533	2145	2863	1541	64	3547	1651	1712	1771	2920	2898	52	2991	2245	790	30
CP010439.1	3548	3339	1660	21	2998	2219	2575	2270	45	40	699	3455	2930	1938	1606	1555	52	3544	41	1587	42	1639	2203	1274	2185	1482	2295	2204	2814	2836	2214	2307	3467	3515	2162	2795	1529	62	3525	1670	1768	1802	2836	2854	45	2842	2247	787	24
CP010440.1	3528	3735	1799	32	2295	2589	2694	2804	25	24	773	3550	2280	1667	1894	1778	32	3554	32	1878	30	1503	2585	1162	2876	1622	3009	2814	2214	2232	2558	2855	3631	3503	2591	2213	1748	42	3533	1932	1947	1865	2397	2414	36	2264	2734	905	35
CP010441.1	3594	3799	1691	30	2253	2862	2547	2913	26	17	827	3548	2305	1644	1815	1902	31	3612	27	1849	27	1439	2876	1155	2813	1702	2762	2897	2219	2238	2838	2928	3649	3571	2871	2171	1852	38	3587	2065	1876	1813	2367	2370	33	2257	2943	944	32
CP010442.1	3524	3726	1782	33	2297	2594	2733	2806	24	18	766	3569	2330	1679	1895	1779	24	3545	25	1850	29	1490	2588	1164	2884	1608	3008	2799	2241	2260	2582	2840	3631	3502	2609	2210	1742	40	3529	1900	1959	1889	2429	2419	24	2255	2733	914	33
CP010443.1	3647	3786	1631	33	2200	2964	2451	2738	35	19	854	3561	2271	1656	1743	1897	30	3656	21	1773	32	1433	3064	1155	2636	1767	2598	2739	2212	2226	3035	2782	3645	3595	2931	2162	1793	47	3638	2088	1779	1726	2341	2329	19	2285	3152	868	30
CP010444.1	3471	3468	1771	23	2631	2269	2867	2472	33	29	704	3594	2589	1728	1706	1593	36	3505	36	1690	37	1547	2229	1229	2460	1479	2604	2425	2508	2490	2250	2502	3620	3479	2222	2509	1583	49	3463	1695	1930	1976	2567	2578	40	2513	2300	812	26
CP010445.1	3476	3577	1818	27	2467	2416	2813	2630	24	24	716	3562	2395	1672	1757	1665	19	3501	22	1729	32	1494	2378	1190	2670	1529	2783	2575	2359	2337	2369	2621	3611	3468	2383	2334	1647	41	3473	1773	2024	2010	2473	2506	21	2329	2444	849	24
CP010585.1	3530	3374	9	1810	2911	2383	2598	2399	1624	1559	1932	3408	3008	1905	19	1590	1639	3538	1532	12	1564	157	2303	1924	2352	1723	2411	2351	2905	2875	2280	2433	3424	3507	2336	2882	1673	1636	3515	1872	1990	1991	2838	2792	1561	2881	2324	1679	1796
CP010816.1	3517	3360	11	1788	2942	2393	2635	2414	1636	1561	1940	3428	2947	1891	17	1603	1650	3507	1541	14	1565	160	2328	1919	2365	1723	2428	2370	2897	2845	2286	2425	3419	3486	2362	2863	1681	1642	3502	1865	1999	2005	2780	2794	1568	2839	2323	1690	1771
CP011018.1	3300	3484	2675	2307	1291	1846	1462	1822	2923	3007	2985	3254	1495	2188	2904	2844	2889	3297	2867	2984	2976	2381	1548	2419	1631	2990	1517	1614	1332	1322	1545	2277	3325	3280	1652	1337	3029	2870	3273	2896	2746	2649	1946	1948	2907	667	1486	3052	2265
CP011061.1	3879	4057	2079	689	2430	2957	2761	3089	794	766	12	3794	2484	1961	2201	2168	760	3885	831	2243	853	1823	2935	1444	2957	2010	2891	3028	2409	2438	2956	3150	3925	3840	2972	2343	1898	784	3861	2152	2003	1975	2588	2569	843	2487	3044	1186	684
CP011113.2	3540	3290	1598	47	2997	2176	2448	2264	69	62	661	3350	2980	1994	1547	1493	76	3557	73	1528	71	1644	2129	1319	2131	1449	2234	2151	2858	2959	2151	2240	3400	3524	2113	2818	1497	84	3514	1618	1732	1778	2907	2885	67	2952	2216	734	41
CP011124.1	3553	3302	1608	17	2974	2189	2437	2265	23	31	688	3374	2995	1976	1586	1526	40	3568	32	1562	20	1645	2148	1324	2150	1473	2246	2150	2876	2961	2167	2279	3427	3545	2150	2825	1529	52	3537	1637	1733	1790	2926	2901	31	2995	2221	772	14
CP011134.1	3455	3533	1977	464	2477	2420	2845	2501	500	451	713	3530	2478	1716	1882	1688	512	3490	474	1861	486	1724	2333	1220	2558	1621	2691	2519	2452	2417	2326	2625	3587	3464	2410	2377	1626	516	3452	1783	1990	1994	2536	2532	480	2396	2418	926	460
CP011320.1	3597	3780	1678	23	2223	2839	2530	2924	14	5	811	3534	2267	1638	1802	1834	21	3592	22	1835	15	1432	2877	1134	2791	1693	2736	2873	2176	2203	2824	2923	3633	3553	2872	2159	1847	26	3578	2076	1870	1785	2345	2352	18	2240	2912	906	15
CP011321.1	3557	3789	1745	21	2234	2656	2671	2907	14	5	750	3559	2289	1658	1887	1776	14	3576	14	1855	16	1458	2636	1148	2939	1638	2913	2834	2210	2198	2667	2882	3638	3533	2693	2157	1741	31	3559	1934	1936	1857	2391	2389	15	2246	2759	926	24
CP011322.1	3459	3453	1731	18	2668	2234	2841	2466	26	12	682	3581	2611	1756	1664	1560	21	3493	27	1651	33	1526	2224	1209	2430	1475	2573	2385	2546	2511	2263	2480	3611	3467	2183	2575	1560	39	3465	1671	1887	1936	2599	2591	25	2558	2290	791	15
CP011323.1	3456	3518	1814	27	2486	2332	2900	2574	25	14	693	3572	2447	1687	1743	1629	20	3463	33	1727	33	1515	2314	1193	2592	1503	2731	2513	2403	2365	2331	2569	3612	3459	2301	2428	1611	38	3461	1742	1991	2023	2514	2501	26	2389	2378	824	19
CP011324.1	3502	3303	1650	7	2976	2183	2542	2284	26	18	675	3416	2897	1896	1608	1524	33	3506	27	1579	23	1632	2167	1251	2185	1454	2282	2173	2817	2823	2180	2301	3448	3502	2138	2822	1512	40	3493	1636	1769	1805	2839	2850	26	2863	2218	778	2
CP011331.1	3205	3358	2795	2252	1319	1564	1401	1634	2882	2657	2723	3250	1368	2252	2816	2529	2877	3208	2538	2753	2603	2464	1277	2413	1426	2607	1405	1395	20	25	22	2119	3280	3181	1472	1295	2748	2891	3182	2579	2843	2723	1948	1950	2527	1353	1316	2785	2232
CP011342.2	3492	3416	1695	9	2805	2223	2695	2343	25	23	696	3532	2793	1815	1639	1556	30	3525	25	1617	28	1591	2196	1249	2290	1472	2415	2236	2683	2679	2230	2344	3578	3516	2155	2674	1542	43	3497	1660	1852	1888	2714	2726	34	2713	2232	793	17
CP011343.2	3565	3294	1597	8	2992	2166	2434	2266	30	24	677	3365	2980	1987	1558	1529	37	3571	27	1541	30	1642	2146	1322	2132	1472	2235	2161	2875	2981	2173	2284	3394	3521	2139	2840	1512	46	3537	1614	1708	1758	2920	2908	28	2969	2232	776	7
CP011416.1	3332	3475	2912	2273	1332	1687	1602	1730	3061	2773	2747	3376	1351	2166	2932	2608	3043	3317	2584	2902	2700	2456	1388	2298	1536	2814	1526	1514	1321	1309	1316	2103	3395	3293	1466	1346	2810	3009	3301	2713	2990	2846	1866	1872	2603	1218	1414	2827	2227
CP011495.1	3533	3275	1597	10	2977	2171	2435	2261	32	23	673	3330	2967	1963	1560	1519	39	3550	33	1551	29	1638	2145	1315	2141	1465	2240	2158	2851	2953	2165	2219	3393	3516	2126	2819	1503	46	3507	1619	1699	1753	2864	2847	29	2954	2208	762	4
CP011938.1	3402	3466	4	1595	2563	2459	2860	2588	1744	1655	1911	3483	2582	1736	14	1628	1780	3407	1555	10	1612	162	2382	1766	2635	1733	2743	2567	2547	2494	2316	2606	3508	3391	2437	2511	1732	1769	3381	1890	2106	2096	2518	2519	1600	2431	2380	1782	1587
CP012125.1	3542	3321	1651	22	3024	2213	2549	2271	21	26	681	3426	2985	1941	1611	1543	36	3557	31	1571	18	1657	2183	1275	2183	1475	2277	2179	2895	2856	2226	2311	3460	3547	2141	2827	1517	54	3525	1648	1765	1816	2911	2872	27	2925	2269	775	17
CP012126.1	3519	3725	1800	34	2308	2581	2725	2803	1	20	747	3565	2296	1667	1864	1741	25	3545	28	1840	6	1489	2556	1170	2856	1617	3027	2760	2206	2260	2562	2773	3658	3524	2589	2210	1720	36	3521	1901	1977	1911	2412	2415	27	2258	2643	897	32
CP012127.1	3543	3747	1745	31	2247	2737	2620	2950	2	14	801	3529	2263	1661	1863	1854	27	3549	25	1908	7	1458	2736	1155	2941	1655	2904	2943	2202	2213	2680	2954	3590	3499	2753	2187	1806	35	3540	1987	1901	1820	2359	2377	26	2256	2860	941	28
CP012137.1	87	29	3521	3288	3053	3347	3223	3337	3721	3687	4031	317	3071	3250	3693	3710	3673	39	3796	3680	3781	3371	3430	3301	3443	3969	3363	3446	3084	3074	3533	3496	12	16	3444	3052	3772	3663	56	3795	3689	3596	3232	3230	3827	3091	3423	3775	3279
CP012140.1	90	34	3483	3273	3015	3381	3180	3344	3665	3708	4095	321	3044	3242	3640	3778	3623	42	3879	3679	3860	3357	3505	3295	3431	4037	3313	3448	3069	3061	3613	3510	18	19	3521	3043	3843	3615	59	3872	3652	3556	3214	3219	3908	3072	3490	3785	3265
CP012376.1	3422	3547	2646	2405	1248	2008	1575	1890	2798	2915	3369	3269	1471	2366	2870	3082	2752	3394	3314	2981	3170	2473	1626	2458	1552	3335	1465	1581	1394	1379	1747	2269	3390	3377	1560	1370	3095	2788	3366	3203	2775	2661	1949	1954	3318	1392	1606	2883	2373
CP012378.1	3549	3381	2182	2390	2867	2445	2605	2419	2114	2038	2278	3452	2775	2155	2158	1974	2145	3539	2055	2117	2082	2263	2349	2102	2346	2125	2406	2349	2764	2748	2392	2437	3501	3529	2368	2674	1955	2144	3508	1952	2022	2035	2717	2714	2081	2711	2305	2083	2380
CP012380.1	3302	3474	2996	2428	1308	1851	1620	1824	3233	3052	2993	3324	1387	2429	3186	2910	3189	3287	2899	3173	3013	2603	1334	2525	1479	3039	1450	1456	1413	1399	1406	2274	3375	3283	1546	1252	3104	3140	3272	3052	3157	3015	2016	2042	2898	1442	1447	3153	2389
CP012693.1	3237	3349	2469	2190	1526	24	1519	305	2571	2704	3108	3146	1550	2273	2680	2964	2527	3214	3006	2775	2961	2340	1792	2414	1727	3008	1642	1745	1342	1334	1725	2295	3218	3195	1915	1455	2917	2548	3197	2914	2504	2407	1926	1927	3023	1470	1891	2671	2167
CP012735.1	89	33	3458	3281	2995	3424	3160	3309	3622	3670	4157	321	3033	3233	3615	3811	3571	42	3913	3647	3855	3347	3545	3302	3398	4051	3279	3418	3073	3065	3653	3458	19	20	3527	3041	3818	3589	58	3907	3611	3528	3196	3189	3954	3067	3529	3741	3270
CP012868.1	3559	3301	1591	7	3010	2178	2445	2241	34	19	676	3369	3024	2009	1567	1526	31	3574	23	1544	31	1632	2138	1306	2134	1451	2246	2160	2898	2925	2160	2296	3405	3529	2118	2854	1519	48	3539	1629	1706	1773	2950	2904	24	3009	2227	757	9
CP012869.1	3520	3308	1631	2	3025	2176	2510	2246	26	21	674	3420	2952	1921	1578	1538	33	3535	22	1552	23	1635	2157	1265	2157	1457	2284	2181	2854	2855	2185	2267	3437	3512	2141	2833	1501	43	3512	1625	1745	1785	2890	2902	26	2905	2225	778	5
CP012870.1	3557	3307	1599	4	2988	2160	2453	2251	31	22	668	3376	3007	2003	1563	1525	31	3572	23	1546	28	1635	2142	1307	2133	1465	2252	2162	2883	2944	2172	2276	3413	3525	2123	2851	1505	48	3545	1618	1703	1755	2942	2902	24	3003	2233	764	9
CP013029.1	3274	3361	2695	2560	2018	2478	2113	2368	2944	2994	3395	3127	2057	2453	2886	3011	2868	3260	3202	2915	3162	2587	2298	2673	2239	3220	2162	2261	2013	1993	2406	2728	3242	3224	2363	1961	3092	2885	3241	3182	2893	2789	2436	2428	3212	2109	2303	2931	2519
CP013031.1	3508	3666	126	1603	2343	2769	2650	2933	1871	1858	2176	3482	2361	1717	120	1735	1853	3495	1779	118	1831	252	2699	1807	2942	1931	2823	2870	2348	2320	2639	2853	3538	3463	2732	2288	1864	1841	3491	2112	2082	2011	2434	2437	1792	2339	2743	1988	1572
CP013112.1	3325	3139	2410	2811	2203	1887	1989	1927	2307	2177	2432	3209	2185	2669	2333	2258	2266	3319	2213	2265	2268	2663	1772	2656	1838	2470	1881	1826	2174	2194	1791	273	3237	3298	1833	2125	2282	2324	3301	2315	2381	2453	304	297	2217	2195	1804	2248	2781
CP013185.1	3287	3065	2528	2938	1501	1359	1357	1411	2259	2154	2429	3181	1587	2630	2351	2281	2255	3293	2223	2340	2235	2869	1175	2938	1227	2360	1205	1221	30	18	38	1862	3191	3297	1310	1434	2376	2266	3286	2296	2423	2517	2256	2225	2214	1607	1136	2223	2920
CP013190.1	3715	3799	2075	1353	2694	2780	3035	2960	1477	1371	1691	3754	2648	1941	2028	1819	1504	3711	1399	1995	1404	1892	2776	1639	3065	1837	3095	3024	2618	2580	2703	2913	3806	3692	2751	2697	1830	1515	3703	1946	2120	2063	2699	2693	1417	2602	2760	1287	1347
CP013253.1	3412	3574	1787	67	2255	2510	2681	2752	40	51	767	3440	2279	1642	1854	1676	53	3432	52	1824	42	1494	2508	1142	2794	1586	2892	2689	2215	2220	2519	2727	3532	3405	2501	2165	1672	71	3408	1877	1968	1913	2382	2361	58	2231	2607	915	72
CP013483.1	3699	3521	1870	548	3055	2374	2572	2425	512	506	289	3571	2991	2038	1797	1682	496	3713	508	1777	510	1892	2342	1345	2326	1648	2410	2352	2903	2902	2371	2470	3620	3698	2319	2870	1496	509	3674	1738	1787	1821	2988	2957	522	2936	2373	873	550
CP013662.1	3631	3457	2266	2420	2974	2492	2723	2442	2105	2033	2323	3529	2918	2308	2229	2078	2120	3616	2048	2201	2076	2357	2438	2054	2465	2180	2455	2481	2901	2850	2461	2482	3558	3596	2458	2846	2086	2133	3608	2022	2076	2095	2846	2850	2081	2911	2407	2098	2407
CP013663.1	3339	3518	2578	2188	1134	1895	1376	1756	2730	2806	3074	3240	1339	2163	2847	2955	2676	3322	2920	2853	3028	2296	1430	2264	1423	3038	1333	1448	1215	1266	1410	2213	3337	3302	1677	1173	2985	2700	3300	3057	2707	2584	1852	1858	2972	1233	1534	2758	2152
CP013952.1	3469	3426	1725	21	2749	2231	2781	2435	30	23	694	3552	2718	1789	1664	1556	35	3490	34	1629	36	1565	2211	1240	2372	1484	2507	2313	2611	2629	2242	2421	3578	3464	2189	2591	1549	44	3459	1675	1867	1915	2670	2677	33	2618	2276	808	18
CP014197.1	3152	2982	2830	3280	2487	2231	2227	2242	2748	2683	2997	3036	2429	2983	2753	2766	2762	3143	2743	2759	2749	3140	2106	3166	2160	2934	2130	2134	2458	2475	2129	2541	3039	3123	2173	2388	2860	2769	3120	2904	2982	3021	2880	2858	2781	2355	2160	2800	3244
CP014225.1	3495	3381	1696	12	2859	2205	2672	2311	29	15	678	3481	2825	1856	1627	1542	26	3522	26	1595	34	1607	2170	1248	2247	1476	2413	2209	2730	2688	2219	2354	3518	3498	2132	2698	1528	44	3486	1632	1800	1857	2752	2734	24	2774	2256	773	9
CP014268.2	3454	3511	138	1499	2643	2514	2871	2653	1617	1518	1890	3536	2660	1774	161	1696	1649	3462	1432	157	1479	221	2432	1777	2670	1894	2761	2597	2570	2560	2370	2600	3558	3446	2447	2589	1799	1644	3435	1980	2147	2160	2548	2551	1465	2464	2398	1741	1484
CP014269.1	3463	3462	164	1538	2729	2473	2820	2593	1561	1466	1866	3547	2757	1824	184	1687	1587	3475	1411	180	1429	238	2399	1801	2578	1887	2681	2542	2683	2661	2355	2542	3563	3462	2404	2686	1782	1578	3452	1962	2131	2139	2607	2614	1433	2605	2370	1683	1514
CP014270.1	3624	3767	1612	32	2226	3004	2404	2747	25	20	865	3529	2261	1632	1750	1916	16	3632	13	1769	22	1425	3082	1139	2650	1755	2576	2724	2196	2215	3029	2799	3635	3588	2924	2171	1810	40	3613	2075	1792	1717	2340	2355	9	2256	3143	879	24
CP014272.1	3619	3747	1613	38	2223	2977	2427	2743	47	43	885	3518	2253	1647	1718	1917	36	3626	33	1744	42	1414	3059	1151	2640	1746	2572	2724	2187	2250	3019	2770	3632	3586	2899	2142	1826	60	3609	2071	1794	1747	2314	2318	32	2271	3147	868	33
CP014348.1	3550	3282	1571	7	2968	2161	2400	2207	34	19	670	3364	3003	1989	1564	1534	31	3559	23	1533	31	1622	2110	1295	2106	1428	2181	2125	2905	2890	2150	2292	3391	3517	2111	2817	1503	48	3530	1621	1705	1760	2935	2878	24	2954	2217	771	7
CP014583.1	3101	3221	2802	2486	1884	2188	2099	2196	3073	3015	3093	3085	1894	2387	3006	2867	2990	3074	2859	2975	2958	2498	2105	2539	2270	2996	2191	2236	1919	1887	2102	2657	3118	3052	2237	1915	2982	2979	3068	2930	2892	2787	2324	2294	2925	1973	2049	3016	2447
CP014641.1	3469	3563	99	1516	2533	2541	2812	2675	1709	1608	1920	3539	2541	1695	99	1657	1741	3487	1510	93	1578	168	2448	1712	2693	1788	2812	2647	2473	2461	2409	2662	3580	3461	2492	2496	1747	1725	3459	1958	2204	2155	2501	2508	1545	2396	2432	1777	1498
CP014642.1	3623	3762	94	1453	2257	2999	2476	2825	1605	1649	2259	3515	2331	1665	119	1783	1577	3626	1780	113	1720	157	3001	1681	2685	2069	2560	2770	2290	2264	3020	2727	3630	3592	2879	2252	1879	1583	3613	2246	2016	1957	2327	2312	1782	2280	3016	1795	1438
CP014670.1	3092	2931	2611	3022	2235	1988	2045	1974	2623	2546	2844	2984	2233	2678	2587	2567	2624	3068	2595	2555	2623	2847	1896	2949	1945	2755	1996	1965	2141	2140	1887	2329	2989	3051	2029	2200	2613	2612	3064	2662	2693	2686	2619	2625	2633	2253	1872	2557	2976
CP014752.1	3209	3076	2537	2802	1545	1456	103	1467	2270	2186	2444	3105	1674	2502	2361	2393	2329	3214	2249	2376	2277	2791	1283	2802	1313	2467	1302	1319	1442	1451	1274	1828	3163	3216	1517	1483	2419	2275	3207	2454	2627	2715	2171	2170	2287	1601	1283	2335	2786
CP015228.1	3360	3130	2559	2914	1371	1519	1470	1504	2286	2209	2390	3245	1646	2593	2398	2310	2282	3381	2236	2365	2245	2817	1147	2825	1205	2452	1181	1202	1448	1464	1198	1820	3253	3379	1350	1414	2362	2292	3361	2430	2599	2706	2228	2176	2224	1554	1214	2185	2878
CP015240.1	3303	3032	2512	2994	1382	1486	1450	1492	2213	2123	2376	3142	1645	2618	2349	2260	2250	3311	2184	2305	2170	2868	1258	3008	1321	2394	1321	1312	1232	1232	987	1887	3135	3268	1284	1537	2323	2257	3266	2357	2531	2620	2270	2243	2169	1494	1100	2175	2959
CP015912.1	3242	3301	2874	2438	1409	1590	1583	1632	2839	2583	2606	3333	1631	2315	2689	2473	2847	3239	2424	2611	2536	2487	1315	2473	1424	2649	1406	1392	1339	1340	1238	2104	3350	3252	1439	1386	2611	2830	3242	2645	3037	3078	2078	2084	2422	1305	1281	2638	2409
CP015995.1	3584	3684	3204	2622	1909	2227	2208	2210	3243	2984	2958	3620	2011	2593	3110	2951	3260	3570	2835	3073	2945	2853	1841	2732	1938	3056	1987	1918	1945	1927	1956	2519	3659	3560	1878	1749	3025	3237	3544	3033	3339	3216	2387	2399	2854	1881	1911	3061	2611
CP016018.1	3511	3676	1808	29	2359	2496	2753	2722	6	21	727	3588	2315	1679	1818	1699	27	3539	27	1796	11	1494	2492	1171	2779	1580	2938	2711	2245	2280	2489	2716	3642	3500	2529	2265	1674	37	3515	1854	2018	1936	2414	2449	31	2239	2571	872	32
CP016182.2	3690	3839	1859	765	2305	3037	2512	2817	869	865	1158	3602	2367	1753	1956	2016	847	3690	921	1989	929	1715	3097	1433	2739	1902	2670	2849	2305	2310	2970	2876	3683	3645	2960	2266	1909	868	3681	2200	1946	1889	2418	2438	937	2334	3148	1247	755
CP016404.1	3704	3482	1759	877	3025	2382	2594	2445	836	778	1105	3564	3054	2063	1749	1520	835	3713	817	1730	833	1885	2385	1380	2426	1476	2485	2427	2909	2941	2331	2451	3588	3695	2290	3069	1522	871	3680	1674	1717	1743	2966	2914	815	2963	2305	618	873
CP016546.1	3328	3098	2585	3028	1520	1530	1591	1520	2327	2252	2516	3224	1725	2777	2413	2389	2356	3346	2311	2378	2290	2944	1308	2926	1377	2527	1366	1350	1608	1660	1268	1786	3204	3326	1381	1610	2460	2352	3324	2518	2644	2759	2220	2182	2315	1682	1237	2275	2982
CP016628.1	3120	3242	2741	2195	1353	1503	1583	1588	2885	2635	2700	3168	1462	2146	2733	2516	2884	3114	2513	2673	2586	2339	1322	2307	1411	2683	1440	1408	1371	1358	1426	2050	3191	3102	1540	1273	2754	2907	3090	2622	2863	2747	1813	1830	2512	1229	1417	2682	2176
CP016828.1	3184	3179	2871	2421	1380	1402	1463	1480	2621	2422	2473	3320	1438	2339	2610	2361	2644	3181	2286	2548	2355	2512	1206	2476	1317	2398	1329	1295	34	28	39	2016	3300	3176	1341	1326	2529	2674	3176	2395	2747	2834	2023	2018	2268	1418	1171	2478	2391
CP017100.1	3570	3314	1620	15	3000	2188	2455	2285	25	37	687	3382	2975	1991	1586	1532	48	3581	32	1572	19	1657	2170	1325	2164	1483	2256	2177	2898	2985	2181	2300	3412	3531	2140	2841	1529	58	3556	1636	1729	1778	2908	2901	36	2982	2247	790	17
CP017631.1	3764	3574	1897	1712	3142	2541	2728	2545	1554	1512	1781	3656	3077	2414	1870	2016	1546	3775	1548	1848	1553	2086	2428	2058	2419	613	2471	2444	2921	2912	2423	2649	3679	3746	2382	2906	1901	1602	3727	1967	2010	2044	3103	3085	1542	3019	2521	1442	1697
CP017844.1	3769	3914	1912	1303	2550	3148	2806	3074	1485	1463	1863	3693	2573	1856	2050	1969	1450	3765	1523	2061	1549	1818	3084	1543	3061	1951	2951	3107	2597	2576	3024	3016	3762	3716	3022	2553	2024	1452	3750	2190	2001	1925	2568	2567	1524	2488	3057	1317	1288
CP018103.1	4412	4220	3022	2082	3779	3290	3492	3284	1944	1919	1742	4258	3762	3109	2958	2832	1930	4402	1937	2956	1935	3079	3255	2801	3238	2829	3271	3253	3717	3727	3231	3394	4288	4380	3234	3603	2756	1932	4376	2813	2857	2896	3802	3785	1947	3788	3318	2238	2081
CP018109.1	4420	4233	3005	2075	3801	3292	3495	3269	1946	1918	1735	4284	3794	3092	2957	2834	1937	4410	1930	2940	1937	3070	3267	2778	3242	2813	3263	3260	3729	3704	3247	3389	4296	4388	3257	3614	2743	1939	4387	2804	2863	2886	3829	3817	1940	3760	3327	2241	2078
CP018115.1	4343	4346	3178	1963	3467	3371	3838	3466	2027	1959	1762	4395	3447	2893	3101	2869	2013	4335	1965	3075	1985	2963	3330	2662	3496	2868	3565	3433	3429	3362	3302	3615	4425	4333	3334	3343	2845	2034	4306	2884	3028	3063	3492	3489	1991	3394	3397	2327	1960
CP018121.1	4353	4405	3179	1932	3362	3439	3793	3548	2103	2008	1769	4389	3343	2888	3112	2906	2058	4335	2004	3109	2042	2885	3399	2626	3561	2892	3643	3543	3334	3282	3365	3706	4405	4316	3411	3236	2876	2090	4322	2933	3070	3063	3443	3421	2018	3305	3520	2344	1924
CP018323.1	3198	3339	2872	2248	1212	1616	1579	1659	2944	2694	2687	3243	1463	2217	2823	2588	2985	3191	2530	2744	2626	2413	1274	2324	1410	2734	1426	1412	1374	1335	1322	2190	3290	3159	1499	1296	2730	2980	3174	2662	3063	2915	2047	2038	2537	1359	1268	2699	2230
CP018801.1	3472	3466	1732	15	2650	2255	2851	2448	26	18	682	3605	2627	1753	1672	1578	20	3503	23	1649	30	1528	2242	1215	2420	1485	2563	2386	2533	2512	2290	2462	3625	3480	2227	2560	1556	42	3480	1664	1890	1918	2619	2612	24	2570	2319	797	18
CP018840.1	3333	3173	2620	2626	1656	1438	1548	1504	2411	2190	2407	3317	1599	2458	2469	2395	2402	3327	2241	2380	2265	2663	1181	2702	1258	2406	1260	1243	1486	1496	1222	1787	3345	3320	1235	1404	2399	2425	3336	2420	2677	2735	2043	2028	2229	1560	1252	2257	2591
CP018948.1	3193	3239	2977	2405	1326	1582	1615	1611	2816	2578	2554	3314	1552	2329	2713	2511	2865	3187	2364	2629	2480	2534	1312	2413	1453	2594	1456	1408	1423	1431	1339	2097	3337	3192	1467	1421	2670	2837	3184	2608	3056	3098	2110	2099	2371	1441	1262	2620	2367
CP018962.1	3623	3416	1902	725	2945	2281	2530	2368	613	543	701	3481	2965	2111	1896	1749	616	3635	576	1861	575	1960	2316	1511	2304	1638	2328	2285	2830	2858	2325	2473	3515	3616	2287	2764	1712	621	3612	1717	1773	1787	2908	2877	585	2873	2311	910	717
CP018965.1	3327	3127	2384	2850	2174	1888	1985	1949	2344	2215	2453	3187	2191	2656	2325	2294	2313	3321	2241	2294	2306	2625	1779	2697	1852	2469	1897	1860	2179	2188	1820	289	3228	3315	1847	2127	2332	2354	3311	2338	2395	2468	288	285	2249	2212	1804	2301	2822
CP018995.1	3649	3841	2030	1673	2433	2701	2712	2890	2007	1961	2067	3618	2449	1789	2168	1802	1943	3654	1906	2153	2011	2005	2697	1960	2885	2115	2821	2820	2318	2313	2659	2822	3713	3629	2791	2323	1891	1969	3627	57	58	68	2493	2503	1949	2436	2660	1945	1658
CP019005.1	3516	3309	2122	1405	2358	2139	2179	2138	1097	1029	1159	3393	2420	2328	2061	1887	1094	3515	1036	2014	1043	2317	1968	2013	1953	1908	2059	1974	2354	2343	1929	2185	3414	3482	1640	2369	1866	1105	3501	1861	1975	2026	2566	2540	1057	2380	1923	1312	1397
CP019213.1	3637	3841	1786	1053	2368	2843	2785	3005	1219	1185	1478	3600	2434	1759	1890	1794	1200	3642	1186	1899	1221	1645	2847	1383	3078	1729	2985	3034	2357	2350	2746	2943	3712	3610	2662	2399	1833	1207	3616	1888	1822	1757	2451	2429	1206	2360	2753	1082	1047
CP019558.1	3371	3098	2502	2947	1237	1486	1434	1488	2247	2199	2432	3240	1563	2690	2357	2305	2258	3390	2225	2354	2257	2815	1174	2876	1238	2394	1238	1217	1392	1416	1104	1816	3225	3378	1282	1456	2386	2236	3374	2445	2616	2710	2201	2179	2227	1475	1205	2250	2936
CP019560.1	3210	3350	2699	2109	1360	1679	631	1660	2896	2730	2728	3239	1467	2127	2874	2708	2810	3200	2566	2804	2670	2294	1378	2353	1451	2790	1433	1462	1365	1349	1445	2213	3280	3198	1664	1319	2873	2836	3186	2759	2891	2775	1937	1924	2578	1395	1381	2892	2070
CP019629.1	3454	3403	1729	8	2722	2217	2771	2413	22	15	694	3535	2695	1766	1672	1565	27	3480	26	1641	26	1560	2196	1224	2360	1465	2490	2316	2611	2588	2223	2428	3569	3468	2167	2620	1551	35	3446	1650	1877	1920	2643	2643	35	2614	2249	801	13
CP019778.1	3750	3878	1873	490	2311	3055	2528	2790	537	538	843	3617	2373	1814	2011	2065	517	3747	596	2033	581	1741	3064	1339	2708	1897	2659	2792	2343	2286	3038	2903	3752	3720	2988	2281	1883	534	3739	2136	1878	1799	2472	2436	606	2411	3244	1069	484
CP020048.1	3325	3054	2486	3051	1534	1480	1575	1482	2266	2181	2396	3163	1737	2577	2333	2278	2277	3323	2192	2292	2206	2905	1224	2919	1288	2394	1292	1309	1632	1611	1267	1925	3199	3330	1327	1591	2299	2242	3316	2401	2589	2702	2384	2349	2209	1621	1229	2195	3053
CP020055.1	3428	3585	2519	2274	1800	2345	2025	2361	2764	2851	2990	3332	1901	2395	2711	2858	2660	3428	2914	2752	3005	2312	2313	2292	2273	3101	2164	2324	1878	1853	2296	417	3430	3390	2252	1846	2877	2703	3403	2806	2564	2468	391	387	2952	1885	2226	2818	2250
CP020058.1	3725	3503	1855	1799	3058	2365	2632	2417	1492	1467	1586	3594	3028	2052	1805	1544	1532	3724	1459	1774	1471	2087	2335	1999	2376	1795	2426	2396	2909	2963	2367	2536	3593	3688	2438	2845	1455	1557	3706	912	969	983	2991	2969	1467	3083	2461	1497	1783
CP020086.1	90	32	3491	3283	3027	3346	3220	3337	3677	3699	4064	319	3062	3238	3653	3757	3643	42	3825	3699	3789	3353	3441	3310	3451	4007	3330	3449	3078	3066	3557	3497	15	20	3439	3048	3807	3634	59	3824	3669	3581	3219	3202	3871	3084	3436	3793	3283
CP020092.1	3287	3093	2678	3093	2152	1882	1995	1878	2552	2444	2735	3172	2217	2793	2562	2524	2546	3298	2512	2517	2520	3026	1781	3087	1827	2607	1828	1805	2115	2125	1764	2215	3156	3266	1850	2075	2562	2545	3264	2476	2567	2645	2550	2533	2526	2097	1717	2477	3052
CP020106.1	3264	3106	2694	3018	2146	1864	1995	1845	2504	2428	2701	3188	2217	2733	2565	2503	2528	3274	2475	2538	2504	2990	1774	3001	1822	2618	1825	1810	2111	2099	1752	2254	3182	3272	1823	2089	2530	2540	3254	2455	2584	2668	2520	2522	2510	2060	1688	2419	2993
CP020107.1	3286	3469	2760	2196	1658	1851	1714	1914	2808	2911	2895	3258	1667	2215	3027	3014	2740	3282	2762	3101	2838	2421	1831	2366	1932	2948	1846	1952	1559	1549	1736	2497	3302	3259	1912	1610	3006	2782	3255	2831	2712	2597	2106	2132	2790	1595	1755	2968	2154
CP020336.1	91	33	3509	3276	3040	3337	3199	3326	3711	3702	4039	322	3061	3236	3666	3723	3655	39	3799	3678	3778	3368	3437	3291	3440	3953	3348	3450	3062	3054	3534	3485	17	20	3458	3047	3773	3658	60	3810	3673	3580	3216	3214	3830	3085	3419	3768	3272
CP020339.1	90	34	3541	3290	3061	3302	3268	3296	3727	3646	4019	319	3095	3231	3645	3687	3675	38	3758	3641	3732	3374	3416	3309	3410	3924	3379	3423	3075	3070	3515	3456	15	20	3412	3066	3746	3672	59	3784	3706	3614	3243	3226	3793	3094	3401	3738	3290
CP020342.1	83	37	3567	3390	3200	3190	3354	3214	3667	3557	3943	312	3196	3300	3578	3613	3640	36	3656	3567	3647	3431	3281	3368	3276	3856	3274	3310	3174	3156	3398	3356	5	11	3288	3142	3659	3630	51	3707	3716	3672	3314	3321	3689	3173	3287	3672	3391
CP020368.1	3502	3334	76	1742	2864	2351	2532	2378	1528	1485	1870	3378	2967	1838	79	1587	1554	3503	1477	75	1491	227	2271	1893	2307	1665	2352	2291	2892	2872	2242	2418	3383	3475	2290	2837	1657	1550	3486	1837	1950	1963	2825	2797	1495	2842	2272	1642	1706
CP020543.1	3503	3297	1882	1161	3024	2267	2557	2321	1023	985	1223	3376	2978	2115	1830	1540	1031	3497	988	1797	994	1977	2227	1406	2264	1596	2281	2264	2824	2813	2161	2278	3404	3499	2165	2899	1387	1049	3478	1480	1549	1585	2860	2866	987	2976	2189	853	1141
CP020753.1	216	175	3425	3237	2973	3377	3110	3284	3554	3593	4122	312	3013	3206	3556	3782	3516	198	3877	3575	3795	3314	3524	3264	3369	3995	3234	3369	3056	3046	3620	3410	180	179	3470	3006	3768	3543	173	3853	3578	3499	3173	3147	3902	3041	3471	3678	3228
CP020835.1	3672	3847	2342	1704	2408	2811	2762	3017	2027	1915	2031	3633	2425	2110	2471	2068	1991	3663	1861	2461	1939	2171	2758	1801	2978	2264	2871	2909	2445	2408	2747	2955	3713	3632	2707	2360	2293	1998	3641	2136	2143	2096	2560	2581	1913	2379	2747	1885	1700
CP020933.1	3421	3144	2628	3059	1422	1615	1607	1630	2359	2284	2464	3268	1690	2653	2466	2377	2392	3417	2342	2464	2327	2960	1271	2967	1328	2537	1325	1332	1553	1551	1210	1909	3260	3392	1443	1586	2450	2382	3389	2446	2632	2753	2317	2302	2327	1578	1278	2340	3027
CP021175.1	4396	4282	3083	2082	3727	3280	3589	3242	1997	1923	1741	4340	3716	3033	2988	2846	1977	4394	1944	2951	1958	3076	3246	2751	3259	2818	3326	3244	3643	3567	3251	3404	4370	4374	3254	3538	2734	1994	4365	2783	2874	2905	3773	3741	1959	3687	3325	2222	2083
CP021335.1	3165	3347	2767	2248	1574	310	1600	50	2916	2803	2809	3192	1641	2266	2985	2762	2839	3155	2624	2926	2743	2452	1627	2412	1730	2783	1671	1731	1438	1422	1597	2298	3229	3138	1839	1450	2861	2849	3141	2744	2796	2664	2021	2002	2652	1536	1758	2952	2237
CP021339.1	3243	3368	2506	2221	1536	327	1536	51	2595	2712	3103	3164	1563	2228	2734	2979	2545	3233	3006	2818	2971	2389	1721	2402	1658	3029	1586	1669	1408	1406	1730	2278	3224	3213	1953	1416	2911	2580	3215	2991	2546	2432	1942	1942	3009	1493	1870	2764	2178
CP021532.1	3816	3621	2036	806	3129	2471	2674	2535	717	665	35	3657	3063	2322	1968	1839	702	3829	685	1951	700	2085	2416	1558	2427	1782	2497	2467	2985	3052	2460	2565	3693	3781	2412	2927	1673	715	3793	1845	1895	1931	3061	3045	705	3015	2499	1047	803
CP021535.1	3359	3502	2401	2186	1216	1865	1410	1732	2588	2707	3173	3226	1438	2078	2614	2937	2551	3339	3122	2675	2955	2219	1578	2241	1536	3175	1448	1531	1321	1320	1636	2285	3345	3306	1655	1293	2796	2560	3314	3040	2619	2485	1959	1960	3108	1324	1500	2661	2144
CP021683.1	3964	4096	1962	678	2441	3134	2638	2938	779	772	79	3824	2495	1925	2111	2236	739	3966	863	2136	847	1802	3178	1446	2840	2084	2725	2912	2446	2430	3216	3024	3950	3916	3084	2387	1836	762	3955	2163	1934	1889	2581	2571	875	2497	3314	1150	673
CP021691.1	3936	4073	1995	680	2438	3111	2604	2929	758	768	30	3823	2448	1942	2122	2233	729	3939	843	2176	836	1801	3130	1432	2820	2064	2740	2944	2421	2434	3137	3007	3933	3887	3058	2388	1858	748	3929	2186	1948	1890	2560	2573	854	2471	3246	1148	672
CP021722.1	3308	3467	2485	2174	1242	1919	1466	1780	2643	2797	3105	3172	1479	2107	2704	3022	2586	3286	3032	2745	3046	2262	1547	2270	1568	3158	1463	1564	1342	1349	1601	2352	3279	3253	1660	1340	2928	2609	3262	3077	2665	2551	1983	1993	3044	1355	1506	2716	2137
CP021732.1	4366	4331	3168	2036	3577	3361	3803	3433	2042	1966	1741	4426	3557	2931	3088	2868	2022	4367	1991	3063	1995	3024	3330	2718	3436	2854	3516	3385	3514	3448	3330	3557	4448	4361	3304	3400	2824	2032	4326	2853	2986	3019	3579	3575	2004	3495	3384	2308	2036
CP021736.1	3911	4057	2024	695	2436	3129	2677	2999	789	777	30	3791	2459	1955	2155	2269	758	3914	853	2212	862	1825	3088	1436	2889	2062	2792	2966	2410	2428	3114	3071	3930	3886	3101	2397	1882	777	3902	2205	1992	1946	2562	2581	864	2462	3187	1176	686
CP021879.1	4350	4147	3023	2180	3662	3227	3429	3188	2011	1964	1838	4166	3627	3073	2942	2817	1995	4335	1989	2926	1985	3096	3191	2764	3151	2822	3162	3174	3594	3594	3175	3320	4215	4317	3184	3469	2764	1995	4301	2831	2881	2920	3720	3684	2007	3655	3230	2259	2179
CP022086.1	3296	3106	2570	2897	1562	1384	1381	1460	2268	2165	2472	3247	1591	2605	2368	2266	2300	3302	2251	2328	2206	2871	1200	2888	1268	2340	1244	1236	28	30	39	1864	3232	3300	1348	1465	2398	2278	3299	2317	2528	2625	2234	2225	2249	1606	1164	2277	2853
CP022154.1	3757	3548	2530	2903	3034	2598	2771	2579	2430	2381	2539	3596	2974	2799	2522	2428	2449	3745	2395	2484	2439	2772	2543	2669	2557	2565	2576	2535	2850	2876	2506	2571	3639	3718	2536	2815	2291	2460	3716	2293	2380	2400	2933	2901	2430	2893	2499	2472	2884
CP022393.1	3311	3450	2466	2198	1018	1823	1415	1686	2735	2842	3123	3213	1233	2084	2705	2898	2652	3298	2970	2807	3033	2232	1374	2325	1406	2994	1305	1409	976	957	1103	2207	3284	3262	1512	1170	2937	2653	3279	3034	2607	2468	1861	1872	2986	1096	1334	2775	2166
CP022912.1	3766	3897	2058	1343	2621	2885	2982	3045	1549	1421	1765	3774	2615	1883	2078	1833	1528	3757	1444	2057	1483	1884	2821	1569	3130	1880	3172	3077	2623	2604	2840	2922	3825	3714	2846	2599	1901	1534	3748	2056	2106	2027	2643	2644	1452	2527	2835	1299	1330
CP023346.1	3313	3474	2498	2187	1212	1934	1448	1801	2651	2768	3194	3215	1278	2096	2738	2937	2596	3303	3032	2820	3006	2303	1447	2250	1409	3156	1311	1428	1193	1187	1489	2150	3317	3288	1633	1168	2906	2617	3275	3080	2660	2539	1802	1798	3071	1234	1471	2730	2143
CP023349.1	3353	3453	3127	2434	1525	1826	1736	1871	3097	2807	2792	3413	1511	2492	3067	2732	3110	3355	2587	3009	2754	2666	1285	2497	1386	2627	1392	1384	1431	1405	1400	2299	3441	3343	1414	1296	2920	3104	3339	2791	3200	3068	2194	2186	2616	1510	1500	2848	2405
CP023359.1	3398	3220	2672	2719	1499	1608	1526	1606	2393	2235	2478	3354	1597	2602	2507	2380	2415	3400	2227	2468	2271	2817	1392	2744	1430	2585	1424	1429	1572	1578	1290	1840	3370	3377	1424	1614	2507	2389	3384	2510	2824	2880	2179	2183	2257	1563	1202	2365	2699
CP023371.1	3764	3908	1900	605	2289	3018	2536	2819	648	641	871	3647	2393	1843	2015	2089	633	3765	723	2043	712	1703	3070	1354	2739	2002	2662	2796	2347	2320	3015	2905	3780	3741	2895	2272	1952	648	3754	2097	1872	1810	2499	2465	722	2391	3138	1125	593
CP023377.1	3656	3771	1756	1701	2474	3108	2673	2948	1924	1972	2137	3557	2482	958	1868	1529	1873	3646	2040	1874	2072	1702	3109	1686	2931	2388	2823	2980	2488	2479	3018	2999	3643	3618	3103	2460	495	1894	3620	1909	1713	1665	2559	2564	2056	2486	3120	1909	1683
CP023383.1	3590	3510	1939	881	2766	2371	2817	2480	821	741	932	3649	2747	1897	1857	1711	811	3621	769	1824	783	1854	2317	1558	2433	1660	2590	2400	2665	2641	2365	2501	3674	3605	2291	2654	1641	842	3577	1793	1956	2001	2720	2677	772	2699	2363	1128	866
CP023531.1	3280	3063	2549	2900	1538	1377	1362	1431	2235	2163	2436	3181	1589	2638	2359	2263	2259	3287	2199	2367	2216	2846	1175	2883	1244	2321	1221	1233	4	8	16	1870	3187	3294	1297	1463	2384	2232	3277	2287	2456	2532	2211	2190	2212	1579	1102	2218	2902
CP023535.1	3293	3472	2527	2145	1218	1752	1346	1667	2652	2803	3028	3217	1268	2166	2746	2873	2628	3283	2927	2848	2982	2329	1404	2356	1434	2946	1327	1446	18	28	6	2244	3298	3251	1615	1186	2993	2633	3254	2887	2586	2464	1903	1919	2921	1270	1458	2757	2123
CP024155.1	3401	3187	2709	3060	1639	1661	1681	1610	2412	2321	2548	3320	1730	2813	2507	2441	2476	3398	2351	2510	2372	3072	1257	2968	1295	2480	1301	1310	1675	1672	1310	2014	3302	3403	1379	1509	2515	2446	3381	2607	2836	2929	2327	2319	2389	1598	1319	2387	3044
CP024252.1	3322	3530	2689	2206	1299	1884	1531	1868	2842	2934	2881	3282	1398	2205	2937	2875	2778	3324	2821	3025	2899	2388	1477	2286	1581	3044	1500	1569	1275	1309	1430	2276	3333	3296	1537	1326	2961	2797	3290	2934	2778	2668	1901	1909	2830	1358	1328	2968	2190
CP024266.1	3813	3914	1862	1295	2513	3146	2758	2917	1440	1429	1868	3695	2568	1906	2011	2019	1412	3802	1599	2036	1545	1810	3272	1614	2963	2027	2853	3035	2523	2476	3170	2988	3795	3758	3081	2578	1976	1428	3785	2199	1932	1866	2597	2584	1585	2543	3241	1292	1276
CP024473.1	214	180	3545	3408	3234	3137	3283	3212	3601	3474	3850	307	3230	3305	3543	3556	3617	200	3603	3517	3582	3457	3212	3355	3272	3820	3266	3248	3230	3198	3310	3329	171	175	3210	3206	3591	3600	170	3614	3665	3635	3323	3336	3637	3186	3215	3615	3407
CP026098.1	528	494	3416	3481	3293	3006	3117	3048	3420	3283	3693	494	3277	3330	3388	3427	3419	514	3407	3367	3421	3491	3058	3435	3083	3616	3100	3078	3258	3238	3139	3153	489	490	3079	3229	3441	3421	486	3485	3501	3480	3313	3318	3435	3228	3054	3442	3459
CP026765.1	233	191	3465	3259	2993	3356	3171	3333	3643	3678	4035	322	3037	3222	3628	3758	3593	215	3825	3675	3806	3352	3462	3282	3421	3983	3295	3448	3061	3056	3545	3503	193	195	3470	3038	3809	3602	189	3829	3632	3545	3203	3194	3870	3062	3447	3753	3263
CP026768.1	228	182	3599	3321	3088	3207	3287	3280	3693	3574	3925	317	3115	3236	3620	3617	3720	209	3672	3595	3661	3403	3307	3309	3394	3874	3380	3364	3133	3122	3411	3423	183	189	3308	3095	3687	3700	183	3691	3755	3664	3261	3239	3715	3088	3310	3721	3326
CP026776.1	218	176	3410	3235	2973	3393	3121	3288	3576	3621	4093	317	3005	3217	3576	3769	3534	204	3882	3617	3831	3317	3521	3265	3363	4028	3239	3382	3054	3048	3606	3423	183	181	3495	3001	3784	3535	176	3855	3598	3511	3146	3144	3922	3035	3501	3708	3227
CP026788.1	83	8	3458	3271	3002	3417	3158	3310	3622	3669	4131	316	3026	3243	3611	3800	3564	57	3930	3647	3861	3343	3547	3289	3391	4059	3279	3417	3063	3058	3652	3466	35	34	3542	3029	3796	3584	52	3888	3605	3517	3187	3194	3955	3063	3526	3737	3253
CP026792.1	204	169	3505	3449	3260	3090	3274	3141	3553	3422	3832	300	3269	3313	3481	3533	3555	186	3563	3468	3528	3482	3168	3396	3216	3766	3211	3204	3252	3231	3271	3265	161	164	3158	3241	3563	3548	158	3600	3640	3611	3357	3357	3599	3207	3182	3565	3458
CP026793.1	78	27	3442	3265	2994	3386	3134	3311	3599	3649	4141	311	3019	3237	3599	3783	3560	56	3919	3628	3843	3335	3539	3280	3381	4036	3271	3408	3056	3048	3661	3442	34	33	3516	3025	3792	3582	46	3882	3599	3512	3180	3185	3943	3055	3505	3720	3247
CP026799.1	333	288	3330	3117	2895	3294	3055	3226	3475	3510	3916	125	2952	3104	3464	3684	3440	319	3723	3483	3707	3209	3394	3154	3325	3866	3192	3328	2990	2986	3479	3355	297	296	3379	2929	3678	3441	289	3737	3521	3429	3098	3084	3759	2965	3386	3588	3114
CP026803.1	630	596	3331	3493	3245	3013	3089	3018	3341	3250	3655	589	3271	3348	3343	3408	3317	614	3384	3322	3377	3439	3080	3445	3096	3593	3063	3072	3271	3256	3107	3125	598	596	3054	3198	3409	3309	589	3473	3486	3460	3329	3301	3412	3242	3049	3405	3463
CP026811.1	3266	3275	3212	2884	2472	2548	2603	2513	3197	3093	3246	3258	2481	2865	3151	3067	3178	3265	3091	3157	3164	2996	2401	2909	2441	3135	2453	2437	2494	2448	2500	2939	3304	3254	2428	2346	3087	3181	3238	3124	3176	3178	2818	2811	3134	2450	2471	3154	2856
CP027344.1	3154	3266	2448	2139	1495	310	1487	15	2503	2654	3026	3077	1467	2178	2654	2913	2420	3142	2895	2747	2885	2296	1656	2316	1612	2950	1545	1635	1336	1317	1674	2228	3127	3108	1925	1358	2823	2469	3125	2903	2437	2339	1893	1908	2895	1441	1833	2662	2094
CP027363.1	3184	3152	3000	2821	2271	2257	2370	2269	3084	2859	2965	3251	2276	2642	2889	2711	3092	3182	2778	2850	2874	2837	2078	2835	2189	2912	2182	2181	2215	2187	2125	2586	3225	3153	2181	2176	2900	3078	3155	2940	3150	3157	2650	2645	2816	2287	2109	2904	2780
CP027376.1	3281	3447	2773	2238	1383	1767	1436	1765	2924	2779	2781	3292	1400	2257	3033	2779	2881	3269	2614	2953	2725	2379	1622	2328	1753	2864	1682	1724	1308	1312	1435	2181	3311	3242	1703	1457	2951	2869	3245	2857	2860	2734	1882	1875	2650	1351	1500	2855	2189
CP027484.1	3092	3194	2689	2239	1311	1686	1600	1683	2791	2575	2735	3098	1464	2191	2702	2599	2813	3092	2532	2665	2527	2384	1405	2360	1441	2731	1439	1441	1296	1299	1345	1915	3136	3082	1456	1333	2673	2797	3070	2685	2865	2797	1765	1765	2547	1218	1448	2681	2218
CP027597.1	3360	3202	2857	3206	2442	2248	2277	2207	2811	2762	3045	3268	2394	2905	2831	2806	2806	3364	2832	2792	2839	3040	2102	3109	2145	3016	2169	2118	2378	2390	2112	2521	3259	3327	2243	2356	2863	2836	3336	2913	2927	2945	2802	2785	2862	2479	2092	2802	3161
CP027640.1	3061	3099	2688	2425	1449	1517	1595	1485	2699	2482	2578	3130	1523	2237	2533	2455	2691	3061	2430	2479	2466	2484	1211	2374	1316	2575	1307	1319	1412	1400	1351	1969	3181	3083	1445	1325	2548	2703	3057	2484	2810	2897	1999	1994	2456	1431	1326	2529	2417
CP027672.1	3236	3398	2772	2266	1320	1790	1565	1809	2958	2791	2838	3235	1433	2250	2952	2731	2876	3244	2627	2880	2730	2427	1410	2356	1541	2815	1501	1494	1293	1315	1342	2032	3274	3205	1449	1333	2805	2877	3219	2844	2906	2784	1789	1777	2645	1216	1469	2859	2234
CP027675.1	3131	3081	2860	2832	2292	2270	2289	2280	2966	2807	3006	3150	2293	2640	2837	2685	2930	3132	2756	2794	2804	2801	2116	2859	2192	2831	2176	2189	2248	2250	2119	2515	3142	3114	2166	2210	2850	2933	3112	2907	3025	3027	2624	2626	2793	2317	2120	2845	2788
CP028704.1	3375	3160	1513	29	2840	2083	2292	2157	43	41	695	3195	2861	1886	1484	1486	52	3389	44	1469	40	1549	2050	1260	2029	1368	2129	2046	2734	2822	2051	2124	3249	3368	2006	2682	1447	62	3348	1628	1705	1754	2758	2752	42	2829	2074	738	29
CP031231.1	3265	3450	2550	2207	1752	2239	2031	2305	2773	2806	2872	3282	1826	2287	2736	2594	2690	3252	2695	2769	2775	2246	2103	2244	2201	2849	2104	2239	1844	1787	2111	307	3294	3228	2168	1740	2760	2743	3240	2684	2524	2432	296	291	2723	1828	2146	2814	2178
CP031546.1	3282	3136	2509	2763	2249	1899	2005	1939	2304	2260	2578	3182	2168	2694	2432	2353	2279	3290	2332	2422	2290	2688	1822	2696	1890	2529	1873	1895	2238	2192	1787	790	3194	3274	1855	2238	2422	2261	3278	2393	2456	2489	858	862	2307	2298	1786	2360	2738
CP035944.1	3236	3284	2716	2362	1905	1988	2177	2116	2799	2511	2583	3288	1948	2376	2642	2428	2762	3219	2386	2571	2529	2314	1888	2323	2060	2619	2116	2023	1955	1882	1875	292	3315	3217	1972	1879	2494	2796	3202	2434	2686	2669	313	303	2417	1937	1888	2638	2332
CP041392.1	3928	4067	1958	652	2384	3082	2572	2867	727	751	60	3806	2451	1879	2095	2172	692	3933	812	2139	797	1791	3091	1408	2773	2031	2682	2867	2400	2394	3177	2983	3921	3884	3022	2360	1784	714	3924	2164	1915	1858	2554	2536	819	2456	3236	1100	647
CP041919.1	3336	3100	2642	2953	1449	1452	1469	1467	2356	2267	2477	3221	1647	2694	2522	2476	2351	3338	2264	2494	2317	2973	1207	2973	1248	2572	1259	1250	1504	1546	1211	1868	3216	3319	1230	1444	2484	2357	3332	2498	2626	2693	2192	2169	2289	1541	1247	2364	2934
CU928145.2	3208	3120	2698	2603	1487	1375	1407	1448	2446	2317	2460	3274	1513	2463	2463	2265	2499	3208	2252	2435	2256	2671	1168	2658	1263	2319	1254	1228	24	26	33	1869	3280	3215	1311	1412	2421	2499	3204	2305	2636	2733	2142	2133	2261	1519	1139	2378	2582
CU928160.2	3263	3059	2546	2954	1429	1456	1427	1499	2244	2145	2432	3189	1562	2523	2415	2318	2249	3281	2203	2346	2214	2844	1153	2883	1214	2454	1222	1225	1581	1547	1229	1685	3156	3260	1360	1476	2381	2261	3263	2419	2558	2632	2042	2015	2207	1474	1240	2221	2910
FN649414.1	3548	3408	1643	1120	2942	2341	2764	2359	1053	958	1278	3527	2982	1931	1556	1517	1038	3564	984	1526	1004	1714	2266	1454	2350	1565	2425	2327	2850	2838	2286	2319	3534	3531	2249	2815	1494	1082	3534	1615	1738	1763	2801	2756	988	2812	2294	919	1114
HF572917.2	3355	3507	2438	2157	1198	1750	1324	1659	2573	2740	3134	3223	1250	2140	2691	2872	2526	3342	3004	2759	2937	2265	1455	2361	1416	2976	1288	1414	17	27	6	2192	3324	3300	1616	1189	2893	2562	3318	2902	2487	2360	1893	1904	3002	1254	1472	2664	2119
HG738867.1	3550	3293	1617	18	2980	2197	2448	2272	33	29	683	3374	2986	1979	1582	1547	30	3557	25	1566	33	1651	2155	1311	2152	1475	2244	2171	2899	2944	2182	2296	3417	3537	2155	2839	1526	50	3526	1622	1711	1753	2919	2901	21	2973	2218	779	12
LM651928.1	81	43	3563	3321	3119	3220	3286	3235	3686	3585	3960	294	3128	3238	3595	3607	3667	64	3682	3577	3676	3387	3319	3318	3325	3869	3301	3335	3106	3092	3423	3398	35	40	3332	3086	3675	3656	35	3723	3731	3664	3240	3242	3715	3117	3296	3690	3321
LM993812.1	3463	3548	1822	17	2440	2372	2800	2628	17	18	711	3536	2398	1655	1760	1646	24	3472	26	1730	22	1502	2370	1184	2651	1523	2787	2557	2345	2335	2356	2625	3600	3456	2389	2329	1634	35	3442	1781	2008	1989	2493	2508	35	2331	2403	856	25
LM995446.1	3532	3312	1632	7	3005	2195	2537	2279	29	22	674	3412	2937	1955	1570	1528	29	3539	19	1551	26	1624	2161	1270	2150	1467	2276	2163	2847	2853	2178	2305	3434	3514	2102	2803	1514	48	3509	1638	1748	1809	2863	2840	20	2874	2236	777	10
LN832404.1	3511	3743	1757	29	2249	2742	2624	2967	21	14	809	3493	2287	1645	1875	1848	28	3538	23	1907	23	1465	2744	1158	2958	1676	2903	2922	2190	2229	2685	2951	3600	3501	2752	2183	1824	36	3510	1984	1897	1841	2380	2402	30	2275	2846	943	34
LR134157.1	3540	3695	1843	1303	2356	2814	2705	2921	1501	1458	1795	3500	2447	1747	1969	1846	1445	3539	1489	1974	1514	1736	2775	1515	2983	1858	2888	2961	2430	2435	2734	2852	3558	3492	2709	2406	1854	1480	3531	2029	1888	1809	2449	2439	1484	2354	2711	1392	1291
LR134225.1	3078	3058	2757	2392	1474	1470	1633	1535	2562	2361	2511	3163	1619	2308	2604	2387	2580	3061	2273	2567	2342	2575	1274	2451	1349	2530	1355	1350	1549	1513	1324	1875	3133	3055	1471	1404	2513	2608	3045	2493	2735	2778	1998	1994	2302	1508	1266	2450	2385
LT594504.1	3266	3442	2631	2239	1755	2201	2030	2304	2874	2769	2821	3265	1813	2315	2769	2566	2770	3249	2639	2765	2743	2277	2078	2269	2253	2824	2180	2211	1850	1801	2062	271	3307	3229	2146	1758	2738	2775	3237	2596	2595	2533	272	273	2656	1839	2018	2856	2210
LT601384.1	3694	3448	1895	574	2967	2376	2623	2390	546	498	762	3491	3019	2133	1887	1786	536	3699	539	1864	548	1940	2348	1486	2314	1682	2367	2320	2889	2886	2330	2477	3566	3673	2325	2818	1683	555	3680	1814	1813	1846	2919	2875	548	3009	2450	1008	570
LT615377.1	3552	3770	1699	26	2263	2860	2547	2911	22	14	822	3509	2276	1652	1830	1850	29	3577	22	1862	22	1444	2866	1137	2853	1679	2792	2944	2173	2206	2778	2956	3608	3518	2848	2186	1860	35	3546	2066	1889	1814	2361	2372	24	2260	2943	917	26
LT615378.1	3559	3312	1589	6	2984	2216	2455	2264	30	20	676	3411	2989	1982	1571	1542	27	3556	19	1555	28	1633	2219	1297	2184	1471	2235	2196	2888	2885	2224	2306	3438	3547	2134	2852	1517	49	3550	1661	1729	1755	2959	2921	24	2943	2256	778	13
LT838196.1	3681	3795	1723	931	2288	3048	2545	2874	1046	1057	1503	3553	2397	1375	1826	1680	1015	3658	1180	1860	1143	1718	3123	1416	2722	2111	2673	2798	2286	2281	2986	2942	3653	3635	2914	2302	1746	1039	3643	1912	1678	1641	2556	2576	1187	2354	3170	1419	915
LT906474.1	3638	3759	1822	975	2220	2909	2449	2741	1107	1144	1474	3592	2263	1799	1920	1798	1053	3654	1187	1952	1174	1742	2983	1293	2674	1860	2552	2746	2210	2223	2904	2659	3640	3600	2808	2230	1587	1080	3626	1801	1602	1553	2270	2271	1198	2293	2981	915	976
NZ_AP018796.1	3219	2993	2549	2884	1827	271	1602	33	2341	2253	2527	3034	1872	2709	2486	2454	2321	3208	2356	2470	2347	2906	1442	2939	1474	2488	1470	1478	1719	1693	1388	1966	3060	3197	1630	1692	2484	2318	3204	2382	2508	2561	2303	2298	2315	1803	1528	2336	2851
NZ_AP018802.1	3255	3396	2495	2222	1542	315	1499	22	2564	2701	3136	3171	1564	2251	2744	2961	2520	3242	3016	2818	2949	2401	1738	2372	1661	3037	1579	1681	1396	1372	1726	2276	3233	3215	1931	1404	2898	2544	3228	2987	2522	2399	1919	1933	3037	1494	1862	2755	2184
NZ_AP018808.1	3181	2983	2587	2922	1963	31	1661	276	2323	2227	2533	3062	1974	2729	2482	2432	2323	3177	2314	2426	2310	2968	1439	2961	1480	2447	1495	1462	1787	1729	1331	1951	3089	3197	1554	1818	2478	2355	3167	2373	2499	2551	2342	2327	2291	1873	1484	2298	2896
NZ_CP009050.1	3161	3257	2842	2284	1342	1467	1435	1552	2832	2546	2620	3262	1376	2243	2714	2461	2815	3167	2397	2669	2517	2451	1215	2405	1356	2507	1359	1339	34	26	34	2074	3275	3159	1430	1293	2653	2817	3146	2503	2890	2795	1967	1961	2407	1370	1267	2663	2270
NZ_CP015244.1	3210	3441	2701	2139	1237	1808	1487	1828	2928	2849	2807	3217	1336	2175	2954	2747	2861	3208	2638	2963	2747	2330	1434	2275	1565	2903	1481	1569	1245	1245	1352	2175	3254	3180	1491	1299	2899	2843	3181	2824	2839	2701	1838	1834	2662	1308	1230	2979	2128
NZ_CP017220.1	3667	3791	2395	1719	2430	2754	2804	2932	2042	1906	2025	3674	2483	2157	2472	2087	1992	3655	1821	2429	1910	2201	2659	1810	2879	2232	2949	2829	2518	2457	2682	2937	3717	3622	2655	2401	2264	2026	3641	2130	2166	2115	2590	2582	1871	2418	2733	1849	1702
NZ_CP019051.1	3325	3474	2468	2187	240	1946	1402	1819	2598	2729	3232	3215	1240	2089	2692	2875	2488	3306	3037	2752	2959	2322	1565	2299	1510	3161	1442	1535	1315	1294	1583	2187	3315	3272	1650	1352	2856	2548	3280	3024	2551	2410	1875	1868	3026	1330	1460	2673	2147
NZ_CP019071.1	3753	3564	2029	683	3074	2430	2681	2465	648	601	137	3645	3027	2149	1929	1765	643	3749	611	1903	626	2030	2383	1452	2387	1726	2441	2401	2971	2964	2425	2515	3665	3733	2383	2911	1575	657	3726	1781	1876	1910	2989	2965	634	2952	2417	977	685
NZ_CP019213.2	3639	3432	1702	1181	2973	2437	2666	2463	1117	1039	1344	3513	2992	1979	1680	1611	1096	3672	1061	1668	1095	1819	2390	1554	2439	1599	2483	2455	2909	2968	2325	2417	3515	3614	2203	2940	1583	1133	3628	1675	1702	1705	2860	2839	1060	2925	2336	986	1166
NZ_CP019953.1	3413	3153	2718	3200	1604	1643	1682	1648	2455	2393	2602	3260	1759	2864	2541	2503	2512	3414	2428	2551	2418	3121	1318	3117	1380	2613	1381	1366	1708	1726	1338	1931	3263	3419	1335	1601	2590	2476	3395	2585	2788	2910	2357	2321	2428	1634	1406	2456	3187
NZ_CP019961.1	3619	3385	1443	1868	2896	2245	2508	2317	1582	1504	1808	3486	2914	1887	1403	1555	1615	3645	1472	1385	1523	1598	2167	1988	2235	1875	2276	2254	2805	2832	2145	2298	3500	3607	2200	2775	1795	1608	3604	1691	1809	1842	2779	2752	1504	2818	2277	1561	1848
NZ_CP022086.2	3327	3481	2470	2173	1213	1738	1323	1656	2578	2763	3091	3245	1251	2151	2688	2890	2535	3317	2998	2764	2962	2280	1427	2361	1410	2952	1308	1429	23	24	2	2208	3319	3273	1618	1179	2909	2566	3292	2909	2517	2397	1921	1931	2981	1249	1474	2667	2123
NZ_CP022407.1	3163	3040	2751	2779	2119	1817	1995	1827	2575	2395	2624	3155	2087	2602	2684	2498	2583	3151	2389	2627	2439	2797	1769	2777	1848	2555	1865	1848	2056	2053	1738	2211	3163	3164	1848	2033	2546	2579	3141	2599	2823	2848	2483	2488	2405	2047	1744	2456	2751
NZ_CP022664.1	3647	3808	1710	417	2201	2907	2412	2765	461	503	778	3526	2234	1596	1831	1900	444	3647	526	1872	524	1515	2955	1055	2630	1855	2583	2703	2197	2203	2904	2792	3663	3622	2905	2156	1761	461	3640	2023	1785	1714	2302	2326	528	2229	2984	927	405
NZ_CP022959.1	3554	3399	1680	1903	2933	2333	2615	2394	1608	1550	1795	3455	2979	1494	1613	14	1649	3556	1520	1597	1573	1839	2245	1320	2302	1962	2369	2317	2847	2799	2223	2334	3487	3551	2271	2885	1247	1629	3539	1589	1691	1715	2796	2777	1544	2904	2380	1545	1911
NZ_CP023061.1	3284	3068	2521	2925	1511	1359	1361	1406	2254	2159	2421	3190	1586	2606	2345	2270	2242	3289	2205	2338	2239	2840	1180	2899	1232	2347	1208	1228	29	19	37	1856	3191	3299	1296	1444	2352	2250	3287	2304	2435	2515	2265	2238	2205	1591	1145	2212	2905
NZ_CP023541.1	3213	3403	2726	2253	1239	1785	1414	1876	3004	2908	2849	3197	1384	2266	3009	2802	2958	3198	2698	2937	2828	2322	1451	2326	1579	2859	1516	1557	1163	1172	1284	2147	3256	3193	1418	1343	2946	2953	3183	2721	2752	2636	1856	1877	2727	1323	5	2955	2201
NZ_CP023673.1	3263	3259	3015	2856	2278	2265	2444	2327	3125	2927	3089	3269	2223	2671	2950	2892	3120	3258	2871	2900	2994	2830	2199	2821	2333	3068	2378	2320	2212	2189	2153	2645	3323	3234	2173	2254	2962	3126	3233	2948	3076	3121	2605	2625	2925	2280	2122	3022	2804
NZ_CP023834.1	3625	3740	2058	514	2470	2564	2875	2801	575	503	276	3683	2434	1826	2009	1777	559	3622	545	1988	558	1757	2533	1278	2823	1692	2949	2773	2431	2410	2565	2848	3728	3592	2566	2385	1568	580	3613	1902	2032	1978	2573	2542	554	2396	2636	932	509
NZ_CP023899.1	3364	3496	2312	2132	1642	2245	1806	2172	2453	2621	3044	3249	1739	2190	2486	2625	2413	3354	2887	2554	2746	2170	2191	2231	2060	2982	1966	2118	1732	1706	2227	315	3354	3317	2161	1716	2691	2427	3327	2692	2357	2263	307	312	2882	1734	2074	2543	2106
NZ_CP024056.1	3269	3299	3028	2771	2183	2292	2390	2345	3196	2996	3159	3253	2172	2606	3013	2973	3186	3257	2969	2962	3060	2783	2260	2773	2401	3121	2420	2363	2169	2148	2209	2694	3327	3239	2216	2195	3028	3203	3239	2998	3150	3087	2565	2565	3017	2246	2162	3092	2715
NZ_CP024090.1	3471	3318	1896	1131	2957	2295	2628	2342	1036	991	1231	3402	2919	2098	1830	1529	1044	3467	1003	1797	997	1953	2226	1392	2279	1601	2357	2274	2748	2760	2155	2276	3429	3465	2158	2826	1398	1081	3446	1488	1562	1604	2789	2768	991	2895	2176	868	1123
NZ_CP024127.1	3776	3959	1956	1377	2506	2898	2656	3020	1579	1594	1800	3693	2480	1898	2072	2142	1548	3793	1557	2083	1637	1854	2840	1760	2878	1683	2803	2962	2347	2365	2810	3008	3790	3737	2902	2336	2027	1579	3772	2254	2160	2084	2484	2507	1588	2388	2933	1453	1373
NZ_CP024131.1	4072	3832	2191	2046	3302	2739	3039	2781	1842	1757	2119	3927	3324	2724	2158	2284	1821	4064	1838	2121	1851	2343	2657	2362	2676	930	2733	2699	3138	3177	2725	2874	3924	4007	2635	3117	2198	1885	4035	2281	2325	2348	3314	3270	1828	3221	2765	1652	2024
NZ_CP024134.1	3839	3940	2137	1614	2715	2839	2989	3009	1890	1753	2026	3863	2662	2275	2170	2257	1870	3834	1736	2136	1780	1992	2747	1985	2953	814	3049	2906	2511	2549	2724	3044	3902	3802	2633	2513	2160	1920	3808	2278	2358	2254	2780	2798	1747	2580	2862	1683	1599
NZ_CP024141.1	3265	3096	2470	2775	2251	1876	1996	1932	2301	2212	2531	3147	2185	2690	2386	2324	2241	3273	2264	2365	2275	2677	1805	2730	1861	2521	1861	1887	2215	2217	1809	788	3170	3251	1833	2232	2399	2263	3250	2398	2447	2494	852	860	2239	2318	1779	2324	2753
NZ_CP024228.1	3574	3365	1651	1280	2968	2343	2630	2415	1149	1067	1407	3435	3010	1941	1624	1537	1144	3580	1088	1601	1091	1808	2332	1582	2380	1501	2425	2372	2903	2957	2303	2379	3450	3540	2325	2880	1566	1163	3559	1613	1677	1703	2848	2822	1095	2967	2386	929	1271
NZ_CP024232.1	3823	3931	1862	1265	2489	3196	2719	2935	1430	1432	1895	3710	2523	1818	1995	1970	1411	3817	1561	2023	1519	1798	3200	1512	2917	2010	2813	2996	2562	2533	3158	2913	3812	3780	3076	2531	1997	1400	3798	2210	1952	1879	2517	2524	1574	2479	3202	1256	1266
NZ_CP024239.1	3514	3325	1573	1050	2897	2334	2590	2330	981	914	1219	3380	2934	1882	1530	1520	953	3536	919	1510	938	1697	2276	1479	2323	1502	2395	2338	2775	2836	2248	2327	3394	3475	2242	2807	1464	984	3479	1564	1598	1596	2743	2718	925	2786	2307	874	1040
NZ_CP024240.1	3448	3614	2737	2336	1427	2046	1607	1944	2852	3007	3153	3332	1450	2427	3005	3117	2809	3437	3057	3118	3192	2509	1426	2412	1467	3009	1391	1474	1334	1349	1590	2472	3431	3411	1519	1255	3196	2785	3406	3188	2830	2692	2092	2088	3079	1435	1669	2910	2332
NZ_CP024243.1	3441	3614	3054	2497	1567	2008	1840	2062	3298	3073	3091	3457	1682	2586	3232	2983	3192	3429	2890	3178	3051	2666	1609	2639	1739	3136	1730	1762	1574	1543	1566	2383	3505	3420	1425	1528	3130	3198	3407	3210	3280	3116	2134	2147	2922	1614	1638	3224	2485
NZ_CP024245.1	3326	3248	2844	2632	1658	1620	1671	1708	2669	2413	2466	3443	1621	2534	2597	2417	2727	3318	2278	2560	2335	2677	1366	2687	1461	2560	1487	1423	1555	1580	1332	1982	3449	3332	1325	1583	2524	2716	3311	2497	2869	2977	2190	2177	2295	1558	1136	2497	2622
NZ_CP024256.1	3611	3792	1716	1110	2375	2791	2752	3060	1287	1282	1566	3562	2414	1689	1839	1749	1264	3604	1253	1866	1305	1604	2859	1424	3063	1675	2949	3055	2368	2330	2756	2948	3639	3557	2816	2379	1819	1268	3591	1854	1777	1719	2441	2429	1278	2420	2809	1059	1112
NZ_CP024257.1	3524	3697	1714	1087	2386	2693	2751	2961	1281	1249	1523	3492	2378	1616	1828	1679	1238	3511	1209	1812	1245	1590	2728	1366	3008	1606	2925	2926	2327	2322	2697	2834	3571	3474	2785	2306	1727	1257	3505	1805	1799	1734	2420	2431	1235	2364	2735	1037	1074
NZ_CP024260.1	3794	3633	1946	1480	3104	2650	2827	2609	1385	1291	1664	3690	3133	2083	1904	1710	1397	3797	1365	1875	1358	2078	2532	1717	2581	1822	2589	2583	3117	3064	2585	2586	3723	3784	2538	3105	1739	1423	3787	1895	1962	1975	3038	2974	1356	3047	2562	1173	1473
NZ_CP024269.1	4322	4154	3628	3893	3694	3370	3505	3362	3498	3416	3686	4160	3776	3878	3564	3613	3495	4275	3502	3537	3499	3853	3316	3907	3327	3611	3343	3298	3795	3788	3336	3552	4226	4287	3322	3600	3522	3504	4281	3484	3580	3602	3929	3886	3504	3677	3277	3484	3840
NZ_CP024275.1	3829	3956	1910	1290	2493	3209	2795	2986	1463	1464	1875	3739	2604	1865	2039	2017	1433	3827	1569	2055	1549	1840	3133	1547	2976	1996	2890	3037	2582	2551	3118	3015	3828	3791	3092	2540	2032	1447	3807	2228	1985	1906	2603	2559	1552	2491	3164	1277	1270
NZ_CP024278.1	3360	3199	2861	2953	1770	1668	1711	1693	2501	2353	2560	3340	1670	2826	2644	2501	2535	3366	2371	2592	2360	3094	1197	2924	1238	2367	1262	1229	1642	1650	1270	2044	3360	3387	1245	1438	2586	2537	3360	2554	2830	2954	2392	2373	2369	1697	1368	2391	2953
NZ_CP024289.1	3369	3091	2537	2931	1572	1463	1497	1467	2331	2226	2444	3226	1512	2578	2419	2311	2322	3386	2274	2406	2275	2840	1108	2861	1166	2472	1171	1170	1370	1408	1102	1762	3200	3342	1265	1426	2356	2306	3342	2483	2604	2647	2175	2143	2260	1380	1183	2239	2915
NZ_CP024479.1	3239	3376	2518	2167	1288	1742	86	1609	2617	2725	3170	3132	1353	2184	2731	2963	2507	3224	3015	2780	2983	2300	1525	2360	1481	3157	1409	1486	1244	1228	1489	2193	3236	3208	1768	1294	2967	2584	3203	3048	2616	2513	1876	1867	3011	1304	1574	2788	2124
NZ_CP024618.1	3314	3169	2849	3145	2419	2223	2317	2241	2848	2710	3034	3235	2358	2832	2816	2833	2844	3320	2801	2775	2827	2983	2158	3057	2227	2985	2252	2209	2313	2297	2126	2523	3284	3296	2109	2360	2846	2857	3289	2883	2902	2957	2723	2727	2843	2386	2083	2803	3103
NZ_CP024801.1	3356	3143	2458	2833	2203	1920	1986	1964	2290	2176	2431	3233	2221	2680	2330	2240	2282	3345	2208	2290	2215	2699	1789	2685	1846	2500	1900	1844	2201	2212	1803	323	3254	3328	1857	2165	2309	2287	3326	2291	2405	2470	391	393	2214	2191	1796	2234	2808
NZ_CP024815.1	3742	3912	1930	517	2363	2987	2594	2901	586	599	343	3639	2398	1767	2056	2065	555	3762	619	2086	622	1708	2930	1293	2852	1854	2773	2932	2348	2344	2916	3034	3779	3729	2966	2293	1729	572	3734	2119	1930	1868	2491	2497	622	2408	3115	970	504
NZ_CP024821.1	3508	3560	3251	2610	1669	1964	1950	1994	3109	2834	2816	3596	1847	2596	3005	2836	3157	3501	2706	2934	2784	2779	1645	2672	1795	2956	1814	1775	1753	1770	1703	2449	3633	3483	1829	1725	3005	3144	3487	2945	3410	3372	2409	2397	2704	1770	1646	2930	2591
NZ_CP024830.1	3680	3519	1929	557	3033	2373	2633	2414	528	484	294	3588	2982	2035	1829	1682	525	3698	513	1802	516	1918	2331	1347	2328	1623	2417	2364	2875	2910	2374	2475	3609	3668	2334	2831	1483	538	3655	1745	1830	1868	2960	2934	528	2891	2391	853	553
NZ_CP024855.1	3778	3917	1875	503	2339	3093	2557	2847	570	558	321	3665	2408	1787	1999	2075	541	3780	595	2028	600	1678	3041	1295	2776	1847	2664	2858	2375	2334	3069	2949	3787	3744	3029	2276	1682	565	3769	2129	1896	1839	2492	2476	607	2415	3225	959	500
NZ_CP024859.1	3640	3703	2058	519	2583	2510	3012	2720	555	492	266	3719	2548	1853	1957	1773	541	3656	538	1927	551	1774	2415	1308	2690	1671	2821	2629	2531	2510	2480	2735	3750	3617	2436	2454	1562	561	3631	1834	2025	2057	2613	2595	545	2482	2545	914	512
NZ_CP024889.1	3313	3453	2829	2228	1376	1745	1642	1758	3022	2726	2695	3288	1401	2290	2978	2640	2956	3297	2525	2905	2670	2426	1369	2282	1502	2776	1486	1501	1338	1322	1373	1988	3358	3268	497	1318	2814	2937	3283	2789	2982	2843	1806	1785	2565	1333	1409	2806	2218
NZ_CP024978.1	3081	2904	2652	3043	2335	1880	2195	1939	2518	2436	2678	2977	2366	2872	2556	2582	2496	3103	2462	2523	2460	2992	1892	3045	1906	2576	1971	1912	2304	2307	1882	2347	2968	3072	1913	2179	2456	2524	3072	2555	2631	2699	2693	2661	2463	2336	2003	2484	3033
NZ_CP024997.1	3343	3449	2451	2167	1806	2354	1866	2214	2548	2626	3033	3249	1799	2387	2641	2801	2494	3325	2844	2679	2830	2285	2321	2304	2224	3035	2074	2259	1761	1782	2228	842	3331	3301	2245	1794	2839	2529	3295	2845	2484	2419	764	762	2856	1812	2173	2673	2133
NZ_CP025036.1	3247	3240	2678	2392	2141	1940	2134	2036	2560	2442	2608	3323	2072	2515	2570	2405	2582	3244	2369	2539	2379	2508	1873	2411	2007	2605	2013	2008	2060	2059	1842	805	3332	3235	1877	2125	2548	2587	3222	2444	2676	2708	811	822	2384	2107	1792	2569	2376
NZ_CP025048.1	4480	4510	3147	2350	3443	3647	3760	3740	2591	2493	2638	4527	3412	3004	3112	2995	2574	4434	2496	3138	2517	2905	3574	2637	3717	2989	3803	3692	3435	3449	3543	3597	4517	4425	3477	3425	3072	2580	4440	2999	3080	3006	3376	3397	2506	3336	3566	2491	2355
NZ_CP025268.1	3481	3404	1729	43	2774	2263	2686	2405	61	57	719	3515	2720	1825	1673	1579	67	3478	61	1648	62	1605	2277	1265	2361	1505	2468	2315	2655	2639	2299	2447	3533	3452	2211	2620	1580	32	3472	1688	1849	1898	2722	2739	66	2678	2336	839	46
NZ_CP025318.1	3367	3164	2570	2933	1628	1604	1432	1628	2310	2234	2462	3273	1620	2685	2424	2479	2359	3365	2282	2421	2271	2872	1269	2862	1300	2498	1304	1273	1550	1580	1372	1881	3290	3377	1402	1508	2454	2379	3359	2420	2618	2719	2223	2223	2292	1457	1075	2294	2914
NZ_CP025520.1	3549	3296	1655	20	3051	2214	2525	2281	19	34	685	3419	2971	1950	1604	1551	42	3544	34	1577	16	1670	2197	1291	2188	1477	2259	2174	2906	2881	2212	2292	3439	3545	2156	2856	1519	55	3530	1643	1765	1804	2900	2906	33	2936	2260	788	18
NZ_CP025627.1	3904	4037	1999	656	2414	3106	2594	2890	736	775	67	3789	2441	1911	2116	2216	706	3905	825	2163	807	1803	3124	1426	2814	2039	2732	2902	2410	2430	3134	2982	3906	3860	3053	2363	1821	723	3895	2157	1931	1894	2551	2556	833	2469	3260	1130	651
NZ_CP025747.1	4083	3854	2257	1091	3586	2747	3026	2819	993	961	1137	3917	3495	2528	2203	2059	1000	4104	976	2187	981	2316	2737	1755	2776	2094	2817	2771	3382	3395	2733	2797	3948	4063	2698	3456	2011	1009	4068	2182	2244	2278	3381	3383	979	3456	2759	1404	1087
NZ_CP025753.1	3374	3179	2597	2809	2279	1934	2036	1987	2314	2266	2540	3238	2253	2756	2512	2426	2277	3379	2307	2484	2297	2828	1860	2747	1924	2464	1908	1938	2272	2298	1874	889	3258	3354	1880	2274	2491	2291	3355	2456	2514	2564	980	973	2277	2368	1821	2358	2773
NZ_CP025840.1	3570	3379	1602	1758	3017	2410	2668	2410	1493	1422	1664	3500	2986	1144	1545	931	1525	3574	1403	1519	1452	1730	2361	1667	2396	1913	2450	2401	2962	2893	2297	2456	3491	3550	2344	2893	915	1518	3542	1605	1692	1724	2879	2859	1414	2969	2421	1418	1763
NZ_CP025842.1	3563	3392	1715	1117	2920	2384	2515	2383	1004	960	1234	3444	2848	2014	1692	1551	1008	3576	932	1675	976	1798	2258	1130	2284	1664	2304	2327	2795	2797	2290	2369	3488	3547	2270	2790	1448	1012	3542	1550	1622	1640	2834	2845	979	2836	2273	972	1121
NZ_CP025847.1	3257	3212	2796	2517	1468	1530	1678	1588	2719	2466	2543	3373	1474	2325	2624	2407	2748	3247	2341	2545	2418	2615	1139	2502	1259	2577	1270	1262	1383	1378	1193	1898	3363	3249	1343	1332	2518	2769	3240	2539	2917	2963	2035	2011	2372	1383	1207	2528	2498
NZ_CP025849.1	3364	3507	2528	2247	1192	1862	1480	1788	2663	2809	3102	3256	1344	2186	2783	3004	2618	3356	3064	2874	3060	2318	1510	2381	1528	3199	1434	1536	1388	1347	1656	2055	3354	3333	1754	1294	2970	2615	3324	3089	2653	2547	1729	1737	3088	1326	1583	2809	2191
NZ_CP025851.1	3640	3706	1692	1954	2605	2662	2964	2793	2133	1986	2191	3667	2660	1913	1640	1723	2185	3633	1969	1617	2030	1689	2498	1910	2743	2163	2796	2703	2625	2561	2502	2842	3726	3626	2633	2524	1983	2179	3613	1983	2167	2133	2691	2678	1994	2537	2622	2015	1938
NZ_CP025856.1	3466	3618	2605	2320	1400	2010	1590	1859	2664	2840	3286	3330	1422	2366	2881	3024	2600	3442	3171	2949	3049	2472	1458	2421	1399	3020	1336	1412	1307	1272	1722	2384	3427	3412	1511	1249	3000	2662	3415	3130	2663	2553	2074	2063	3177	1452	1693	2737	2283
NZ_CP025859.1	3737	3579	2646	2739	3264	2833	3145	2865	2413	2315	2601	3648	3269	2666	2588	2393	2441	3735	2379	2574	2394	2763	2757	2649	2772	2549	2825	2749	3099	3051	2714	2765	3684	3719	2719	3116	2330	2453	3700	2283	2351	2350	3036	3020	2400	3225	2750	2413	2723
NZ_CP025862.1	3251	3179	2786	2555	1472	1519	1678	1594	2688	2443	2497	3400	1464	2357	2575	2402	2712	3240	2309	2539	2381	2607	1142	2534	1255	2572	1275	1241	1401	1385	1213	1881	3364	3255	1344	1350	2487	2726	3251	2483	2871	2964	2034	2019	2319	1388	1205	2483	2527
NZ_CP025865.1	3256	3472	2708	2133	1309	1791	1531	1775	2904	2771	2708	3224	1316	2167	2954	2691	2810	3238	2577	2935	2732	2332	1365	2244	1458	2813	1399	1439	1263	1283	1413	2175	3315	3227	271	1261	2831	2790	3232	2818	2774	2648	1854	1875	2608	1208	1358	2814	2120
NZ_CP025869.1	3249	3119	2754	2488	1448	1483	1649	1493	2552	2281	2358	3306	1461	2391	2540	2286	2576	3240	2187	2516	2269	2609	1172	2501	1233	2406	1224	1239	1426	1394	1234	1823	3324	3228	255	1374	2376	2553	3234	2355	2728	2822	2066	2070	2201	1365	1220	2355	2470
NZ_CP025881.1	3368	3076	2443	2840	1523	1448	1561	1435	2188	2079	2292	3176	1514	2650	2338	2257	2259	3371	2168	2328	2165	2833	1176	2860	1232	2385	1221	1210	1462	1521	1219	1772	3209	3321	248	1390	2302	2225	3327	2327	2499	2573	2155	2144	2156	1438	1189	2132	2825
NZ_CP025892.1	3252	3456	2559	2114	1263	1868	1515	1769	2692	2772	2876	3142	1321	2116	2774	2862	2624	3238	2775	2879	2930	2310	1389	2211	1416	2982	1352	1426	1255	1259	1516	2210	3277	3224	273	1249	2956	2613	3218	2947	2671	2554	1841	1858	2815	1204	1420	2763	2090
NZ_CP025903.1	3658	3829	1830	483	2323	2874	2525	2917	527	520	950	3563	2335	1780	1968	1973	507	3671	575	1996	592	1625	3011	1144	2873	1939	2807	2932	2266	2272	2887	2892	3673	3618	2782	2274	1905	532	3636	2078	1847	1778	2396	2416	578	2335	2978	1053	474
NZ_CP025910.1	3315	3483	2451	2201	1191	1907	1435	1802	2639	2765	3197	3207	1280	2105	2746	2949	2553	3311	3060	2800	3036	2285	1438	2268	1385	3197	1304	1421	1185	1173	1495	2156	3311	3291	1607	1180	2879	2609	3284	3112	2645	2507	1809	1809	3092	1242	1473	2703	2165
NZ_CP025913.1	3548	3659	1845	1123	2489	2579	2897	2858	1274	1184	1473	3608	2480	1719	1813	1675	1281	3544	1174	1776	1192	1650	2622	1412	2907	1609	2996	2832	2447	2429	2609	2779	3640	3518	2616	2435	1730	1318	3534	1772	1884	1825	2465	2448	1180	2410	2626	1005	1118
NZ_CP025916.1	3300	3500	2604	2201	1233	1864	1470	1823	2781	2922	3039	3245	1284	2140	2844	2898	2731	3300	2878	2919	2979	2362	1400	2259	1430	3013	1351	1447	1209	1211	1420	2222	3323	3272	1595	1185	2980	2717	3275	2998	2779	2635	1826	1829	2911	1242	1436	2850	2169
NZ_CP025920.1	3328	3473	2472	2202	1221	1905	1440	1817	2604	2756	3191	3226	1282	2119	2725	2941	2564	3315	3084	2793	3015	2304	1458	2256	1401	3167	1316	1431	1195	1194	1495	2133	3327	3308	1633	1184	2878	2580	3288	3049	2649	2530	1814	1826	3113	1232	1491	2714	2159
NZ_CP025950.2	4388	4278	3147	2165	3689	3293	3589	3276	2049	1965	1761	4340	3653	3103	3057	2896	2041	4388	2011	3035	2020	3175	3284	2841	3289	2884	3355	3243	3584	3516	3249	3405	4379	4395	3282	3504	2808	2061	4355	2799	2893	2926	3712	3721	2024	3640	3319	2304	2156
NZ_CP026026.1	3496	3286	1637	7	2948	2194	2529	2256	31	16	682	3401	2923	1921	1598	1550	27	3503	19	1558	28	1625	2153	1258	2158	1453	2255	2160	2854	2809	2181	2303	3427	3494	2114	2779	1516	45	3485	1635	1750	1805	2851	2810	25	2856	2239	782	12
NZ_CP026027.1	3521	3291	1627	2	3034	2173	2474	2255	26	18	672	3410	2949	1927	1589	1526	33	3525	22	1562	23	1638	2167	1261	2157	1445	2247	2176	2863	2867	2184	2296	3419	3505	2137	2853	1509	40	3511	1622	1733	1788	2892	2895	26	2898	2226	783	2
NZ_CP026028.1	3536	3272	1608	9	3022	2164	2440	2258	30	22	674	3367	3007	1958	1585	1518	37	3540	31	1574	27	1661	2155	1292	2155	1449	2217	2170	2895	2930	2168	2298	3407	3536	2127	2888	1509	44	3516	1638	1730	1777	2938	2924	30	2974	2210	771	4
NZ_CP026085.1	3270	3420	2820	2029	1484	1731	1575	1741	2698	2464	2410	3331	1557	2088	2809	2470	2672	3261	2240	2770	2373	2379	258	2104	319	2568	277	333	1319	1320	1408	2217	3342	3255	1555	280	2654	2676	3245	2458	2699	2604	2006	1999	2246	1473	1518	2548	2025
NZ_CP026199.1	3850	3994	1970	626	2390	3085	2657	2972	714	702	162	3750	2411	1865	2107	2154	682	3854	747	2136	761	1757	3030	1367	2872	1979	2769	2948	2369	2385	3024	3016	3860	3815	3037	2317	1813	699	3842	2151	1968	1907	2508	2511	754	2396	3159	1107	613
NZ_CP026202.1	3830	3591	2488	2791	3080	2572	2790	2594	2361	2273	2424	3660	3038	2771	2442	2377	2362	3818	2291	2414	2328	2723	2533	2593	2562	2463	2622	2543	2898	2955	2502	2547	3689	3777	2550	2890	2227	2377	3786	2211	2349	2369	2928	2904	2313	2946	2541	2388	2781
NZ_CP026342.1	3657	3820	1615	19	2205	3001	2450	2798	19	6	817	3559	2276	1650	1739	1907	19	3664	15	1769	16	1409	3007	1135	2632	1748	2576	2733	2188	2194	2991	2859	3646	3607	2984	2119	1803	31	3646	2111	1829	1747	2348	2334	13	2235	3141	877	16
NZ_CP026343.1	3536	3288	1614	4	3003	2167	2457	2256	30	18	668	3377	3009	1982	1577	1521	30	3543	22	1553	27	1650	2146	1293	2143	1456	2237	2155	2912	2920	2171	2311	3403	3520	2116	2878	1517	44	3525	1616	1710	1773	2943	2907	23	2982	2232	769	4
NZ_CP026344.1	3447	3404	1712	19	2740	2225	2790	2411	28	13	680	3519	2723	1803	1652	1547	23	3480	29	1620	31	1555	2192	1227	2357	1479	2506	2308	2607	2600	2233	2419	3572	3473	2152	2617	1549	41	3441	1643	1851	1923	2671	2642	25	2656	2264	781	14
NZ_CP026345.1	3452	3486	1781	14	2581	2305	2921	2529	18	14	685	3570	2519	1696	1724	1612	23	3469	25	1680	23	1506	2252	1198	2525	1479	2644	2470	2463	2460	2272	2505	3592	3441	2256	2450	1596	31	3455	1674	1937	1989	2535	2536	29	2423	2330	831	14
NZ_CP026346.1	3523	3350	1647	5	2964	2187	2567	2284	27	19	690	3453	2889	1889	1601	1525	34	3536	25	1579	26	1611	2184	1254	2216	1454	2334	2181	2775	2790	2203	2308	3485	3514	2162	2784	1513	41	3501	1643	1771	1817	2823	2848	29	2825	2242	768	5
NZ_CP026347.1	3546	3307	1600	7	3030	2177	2476	2259	31	16	669	3405	3020	1971	1579	1530	28	3555	20	1548	28	1644	2165	1284	2172	1449	2218	2167	2929	2907	2209	2305	3424	3530	2134	2880	1505	45	3539	1622	1723	1778	2937	2928	21	2950	2243	777	7
NZ_CP026348.1	3485	3358	1680	7	2855	2224	2684	2333	27	18	681	3485	2818	1881	1613	1549	27	3493	24	1594	29	1589	2203	1257	2263	1479	2389	2242	2739	2721	2243	2336	3513	3489	2123	2730	1537	45	3487	1633	1798	1864	2746	2728	30	2778	2253	785	15
NZ_CP026349.1	3522	3710	1789	25	2313	2517	2729	2772	16	8	723	3575	2299	1652	1831	1712	12	3549	16	1792	21	1482	2538	1155	2822	1582	2971	2726	2236	2220	2555	2759	3642	3506	2532	2224	1679	31	3527	1843	1987	1907	2423	2427	17	2245	2630	878	28
NZ_CP026350.1	3622	3776	1625	18	2213	3005	2447	2784	20	5	838	3515	2308	1678	1769	1935	17	3618	11	1804	15	1420	2963	1135	2666	1715	2614	2788	2192	2207	2919	2920	3599	3554	2956	2127	1836	32	3598	2141	1813	1750	2375	2347	12	2237	3107	868	18
NZ_CP026351.1	3644	3789	1611	21	2199	2985	2380	2686	23	7	848	3544	2274	1640	1740	1895	20	3653	11	1761	20	1427	3048	1137	2610	1727	2538	2696	2196	2171	3027	2782	3639	3590	2910	2140	1781	35	3635	2071	1762	1702	2349	2331	9	2247	3120	873	18
NZ_CP026352.1	3500	3749	1739	23	2256	2740	2597	2985	12	7	780	3480	2261	1652	1851	1808	19	3526	21	1896	14	1448	2717	1142	2933	1666	2895	2931	2181	2214	2677	2913	3590	3496	2712	2193	1784	29	3498	1985	1870	1814	2363	2386	20	2266	2802	932	21
NZ_CP026353.1	3469	3510	1805	22	2529	2294	2894	2555	24	13	693	3555	2492	1705	1730	1598	19	3483	27	1706	32	1522	2263	1204	2540	1486	2695	2473	2436	2382	2271	2569	3600	3451	2278	2417	1598	37	3448	1740	1963	2006	2534	2531	25	2429	2339	815	19
NZ_CP026354.1	3513	3273	1609	7	3035	2181	2450	2274	26	18	674	3375	2983	1949	1582	1527	33	3517	27	1561	23	1659	2177	1279	2178	1455	2231	2166	2909	2904	2182	2277	3415	3522	2131	2905	1509	40	3506	1623	1740	1773	2921	2940	26	2957	2209	787	2
NZ_CP026355.1	3542	3273	1612	1	3011	2175	2464	2257	27	22	676	3375	3015	1973	1567	1528	34	3539	23	1552	24	1655	2169	1314	2148	1471	2229	2149	2885	2938	2183	2260	3402	3528	2142	2887	1513	44	3524	1627	1723	1775	2941	2930	32	2976	2202	772	9
NZ_CP026356.1	3604	3736	1637	15	2217	2989	2425	2734	18	6	826	3503	2292	1679	1773	1915	18	3599	10	1791	13	1431	3021	1133	2648	1733	2598	2759	2230	2199	2938	2858	3582	3540	2970	2152	1808	30	3579	2108	1783	1719	2377	2353	11	2287	3163	869	15
NZ_CP026357.1	3600	3755	1638	12	2214	2997	2414	2792	16	7	838	3504	2252	1649	1760	1908	23	3597	13	1791	10	1427	3016	1130	2662	1751	2606	2767	2182	2219	2941	2862	3584	3542	2960	2129	1831	28	3577	2114	1792	1725	2341	2340	17	2240	3130	879	12
NZ_CP026358.1	3551	3776	1705	19	2244	2712	2584	2990	11	7	772	3528	2275	1631	1836	1786	18	3564	16	1879	14	1427	2718	1134	2906	1662	2861	2924	2182	2209	2683	2946	3611	3515	2732	2157	1767	28	3533	1976	1881	1803	2364	2392	20	2261	2788	921	22
NZ_CP026359.1	3534	3288	1594	1	3017	2176	2443	2242	28	20	677	3368	3026	1967	1579	1535	35	3548	24	1554	25	1638	2159	1299	2157	1454	2240	2166	2897	2939	2180	2270	3415	3531	2131	2875	1513	42	3527	1624	1710	1768	2959	2919	33	2988	2222	775	8
NZ_CP026360.1	3522	3744	1783	23	2235	2664	2659	2890	12	7	772	3508	2248	1668	1886	1808	19	3527	21	1888	14	1481	2645	1161	2935	1639	2938	2852	2189	2211	2624	2894	3595	3493	2663	2176	1779	29	3522	1954	1916	1859	2367	2375	20	2262	2780	913	21
NZ_CP026361.1	3547	3309	1628	4	3006	2192	2533	2249	28	16	672	3421	2959	1962	1567	1530	28	3545	20	1554	25	1637	2166	1276	2138	1460	2245	2158	2858	2857	2195	2286	3430	3516	2126	2814	1508	42	3526	1629	1740	1798	2883	2859	21	2897	2233	765	4
NZ_CP026399.1	3800	3968	2600	2276	2705	3037	2946	3137	2702	2691	2664	3763	2653	2445	2718	2527	2653	3775	2566	2760	2665	2427	2985	2225	3085	2716	3001	3108	2623	2606	2904	3038	3798	3729	2989	2602	2436	2655	3759	2510	2446	2382	2629	2628	2623	2633	2987	2732	2263
NZ_CP026473.1	3281	3248	2699	2422	2038	1944	2182	2067	2649	2373	2454	3368	2044	2471	2533	2304	2579	3271	2252	2469	2355	2451	1815	2387	1954	2577	2042	1942	2042	2060	1836	360	3384	3267	1866	2026	2411	2647	3267	2376	2619	2714	381	371	2253	2033	1838	2490	2410
NZ_CP026580.2	3826	3629	2055	815	3106	2503	2697	2543	720	666	17	3664	3095	2325	1993	1847	699	3840	693	1963	709	2105	2412	1572	2432	1789	2501	2465	3012	3043	2487	2568	3716	3803	2408	2925	1671	719	3797	1856	1902	1927	3095	3035	707	3042	2492	1046	807
NZ_CP026612.1	3516	3259	1607	16	2982	2171	2438	2254	41	34	685	3327	2967	1974	1577	1521	48	3523	33	1551	36	1640	2148	1300	2136	1433	2209	2168	2872	2935	2163	2268	3366	3480	2120	2819	1496	57	3504	1605	1694	1753	2901	2875	37	2971	2236	785	18
NZ_CP026641.1	3434	3472	339	1710	2585	2436	2892	2621	1848	1710	1998	3525	2607	1761	327	1657	1853	3433	1661	316	1716	400	2368	1771	2572	1705	2687	2528	2563	2527	2357	2594	3524	3408	2409	2575	1779	1871	3414	1925	2113	2132	2522	2513	1666	2495	2342	1782	1691
NZ_CP027105.1	3558	3340	1624	1131	2996	2294	2578	2318	998	907	1218	3416	3036	1978	1561	1528	989	3591	944	1545	957	1788	2214	1552	2261	1531	2336	2287	2884	2955	2218	2279	3432	3533	2218	2840	1496	1020	3536	1560	1640	1653	2830	2794	950	2911	2252	902	1121
NZ_CP027118.1	3620	3412	1814	509	2954	2308	2536	2370	455	408	612	3478	2987	1986	1756	1642	447	3631	438	1745	444	1821	2272	1343	2262	1620	2349	2285	2914	2943	2321	2456	3507	3601	2229	2829	1587	464	3609	1706	1764	1796	2943	2920	458	2947	2319	883	509
NZ_CP027126.1	3331	3051	2533	3040	248	1538	1500	1575	2340	2211	2416	3191	1539	2662	2386	2271	2313	3330	2217	2343	2265	2959	1284	2974	1330	2447	1334	1347	1582	1587	1205	1789	3199	3311	1364	1553	2331	2323	3325	2352	2528	2624	2242	2204	2223	1583	1111	2225	3020
NZ_CP027140.1	3576	3690	1643	1486	2257	2936	2456	2797	1670	1733	2100	3480	2274	1191	1736	1175	1626	3564	1912	1770	1844	1604	2939	1521	2709	2314	2570	2794	2206	2212	2859	2728	3577	3557	2826	2287	1358	1636	3550	1860	1682	1627	2369	2382	1919	2305	2972	1787	1467
NZ_CP027205.1	3401	3550	2401	2149	1737	2375	1928	2250	2544	2641	3021	3313	1834	2285	2602	2705	2487	3398	2892	2654	2872	2231	2296	2232	2146	3133	2045	2185	1801	1788	2289	364	3415	3377	2272	1763	2741	2517	3373	2768	2446	2361	342	343	2920	1784	2186	2664	2121
NZ_CP027205.2	3358	3165	2446	2809	2193	1913	2010	1960	2321	2171	2403	3232	2233	2679	2357	2262	2298	3352	2192	2329	2246	2676	1789	2678	1871	2543	1911	1872	2213	2201	1825	341	3270	3343	1870	2158	2302	2294	3326	2307	2423	2472	398	387	2221	2215	1802	2225	2797
NZ_CP027219.1	3239	3057	2565	2858	1567	1425	78	1449	2302	2198	2490	3123	1707	2555	2402	2397	2317	3243	2274	2381	2305	2811	1299	2850	1330	2493	1322	1329	1461	1444	1245	1854	3188	3264	1455	1534	2419	2324	3241	2450	2600	2707	2212	2188	2273	1592	1253	2331	2841
NZ_CP027221.1	3210	3359	2538	2214	1535	312	1513	10	2681	2783	3064	3132	1589	2249	2767	2986	2587	3200	2885	2867	3010	2385	1678	2375	1685	3004	1607	1707	1378	1373	1698	2343	3197	3171	1945	1400	2982	2597	3183	2938	2568	2474	1964	1948	2932	1485	1861	2829	2183
NZ_CP027255.1	3313	3356	2981	2380	1564	1642	1675	1665	2795	2480	2508	3382	1567	2389	2733	2490	2848	3296	2285	2653	2430	2551	1360	2477	1449	2518	1451	1405	1411	1367	1279	2042	3419	3303	1432	1454	2654	2834	3296	2521	2950	2963	2058	2054	2308	1444	1158	2570	2376
NZ_CP027307.1	3264	3389	2445	2217	1508	312	1493	16	2528	2689	3182	3179	1541	2225	2691	2933	2462	3248	3041	2768	2923	2366	1718	2372	1640	3031	1559	1667	1355	1351	1769	2232	3239	3220	1929	1394	2867	2532	3232	2972	2487	2402	1916	1913	3049	1450	1869	2698	2177
NZ_CP027310.1	3354	3135	2723	3181	1574	1647	1678	1674	2485	2383	2571	3206	1736	2825	2577	2495	2492	3369	2417	2568	2432	3063	1346	3080	1384	2611	1408	1399	1742	1754	1386	1972	3188	3327	1331	1620	2565	2496	3329	2604	2737	2828	2278	2259	2401	1693	1379	2401	3156
NZ_CP027312.1	3204	3067	2690	2808	1642	1597	1712	1617	2501	2333	2547	3235	1710	2502	2471	2308	2560	3207	2295	2451	2294	2831	1347	2730	1434	2553	1423	1413	1675	1671	1332	1736	3232	3218	1496	1609	2461	2558	3192	2474	2814	2903	2128	2117	2334	1594	1383	2429	2822
NZ_CP027313.1	3124	2893	2476	2895	1921	51	1606	286	2283	2166	2447	2960	1925	2731	2370	2367	2254	3123	2228	2342	2240	2859	1388	2946	1439	2408	1457	1422	1736	1717	1294	1876	2981	3124	1477	1784	2437	2260	3109	2298	2402	2460	2302	2277	2205	1845	1420	2252	2871
NZ_CP027317.1	3165	3052	2752	2744	2089	1829	1999	1855	2578	2419	2649	3156	2077	2581	2704	2512	2606	3153	2420	2643	2441	2797	1786	2760	1866	2567	1855	1847	2053	2047	1754	2235	3169	3169	1844	2053	2579	2604	3150	2628	2854	2862	2474	2464	2453	2041	1742	2484	2720
NZ_CP027323.1	3316	3467	2425	2159	1182	1907	1410	1816	2513	2623	3158	3179	1320	2162	2643	2924	2467	3309	3027	2702	2893	2283	1567	2306	1499	3183	1402	1510	1216	1211	1539	2102	3280	3277	1600	1330	2837	2466	3279	2952	2571	2459	1782	1784	3002	1308	1345	2674	2131
NZ_CP027325.1	3238	3116	2777	3124	2364	2262	2240	2230	2821	2732	2920	3142	2376	2855	2743	2666	2834	3253	2718	2731	2769	2998	2057	3080	2114	2849	2107	2118	2317	2320	2098	2542	3133	3215	2163	2276	2830	2815	3230	2885	2932	2929	2742	2707	2765	2405	2086	2720	3094
NZ_CP027331.1	3172	3368	2715	2277	1592	81	1616	344	2861	2891	2866	3164	1659	2319	2920	2864	2813	3161	2735	3026	2828	2446	1707	2482	1845	2860	1733	1829	1431	1413	1649	2391	3212	3147	1881	1488	2999	2817	3139	2774	2743	2645	2056	2029	2751	1555	1816	2973	2234
NZ_CP027338.1	3216	3012	2515	2901	1987	75	1657	303	2332	2220	2532	3061	2019	2737	2424	2427	2299	3216	2278	2395	2303	2909	1457	2975	1472	2448	1508	1487	1762	1737	1381	1978	3096	3230	1578	1820	2459	2326	3203	2395	2472	2519	2394	2377	2294	1888	1495	2283	2885
NZ_CP027340.1	3245	3171	2803	2565	1584	1583	1526	1626	2552	2383	2479	3318	1599	2456	2631	2411	2595	3241	2300	2571	2320	2694	1444	2605	1513	2558	1507	1501	1490	1471	1301	1898	3323	3260	1497	1691	2599	2640	3231	2461	2796	2919	2064	2043	2277	1503	1316	2425	2540
NZ_CP027342.1	3226	3334	2889	2256	1264	1637	1585	1709	2980	2705	2713	3297	1344	2188	2864	2548	3010	3219	2537	2839	2633	2471	1286	2327	1432	2722	1434	1404	1293	1227	1230	2045	3288	3201	1441	1296	2720	2971	3210	2692	2986	2855	1858	1873	2541	1195	1338	2805	2240
NZ_CP027347.1	3237	3005	2524	2883	1826	269	1600	30	2349	2253	2517	3038	1876	2692	2494	2455	2289	3230	2330	2457	2319	2908	1426	2982	1453	2463	1454	1474	1694	1718	1382	1968	3064	3199	1618	1683	2480	2327	3207	2383	2513	2570	2324	2303	2314	1777	1538	2333	2859
NZ_CP027351.1	3195	3035	2695	2875	2135	1816	1968	1828	2497	2363	2639	3135	2111	2656	2649	2496	2508	3186	2387	2611	2440	2862	1774	2859	1849	2563	1831	1838	2078	2074	1747	2214	3138	3204	1837	2084	2550	2483	3184	2609	2769	2785	2524	2514	2420	2071	1736	2421	2857
NZ_CP027352.1	3168	2988	2591	2858	1945	26	1663	276	2384	2260	2535	3066	1949	2705	2461	2419	2363	3168	2285	2439	2331	2929	1444	2918	1490	2459	1505	1488	1759	1716	1328	1949	3093	3187	1560	1835	2491	2363	3157	2384	2537	2556	2326	2313	2292	1855	1474	2314	2858
NZ_CP027355.1	3811	3852	2146	1659	2776	2737	3056	2926	1832	1695	1991	3860	2738	2308	2124	2198	1823	3806	1687	2081	1713	2011	2639	2025	2806	814	2903	2762	2585	2576	2618	2956	3885	3790	2496	2580	2110	1878	3778	2195	2366	2325	2858	2842	1687	2639	2741	1643	1660
NZ_CP027361.1	2968	3094	2749	2167	1587	24	1637	280	2806	2533	2589	3029	1659	2241	2739	2491	2786	2959	2391	2638	2482	2418	1536	2351	1655	2533	1681	1653	1412	1399	1417	2160	3066	2953	1637	1500	2685	2799	2941	2486	2757	2662	2016	1980	2407	1526	1613	2649	2157
NZ_CP027366.1	3125	3277	2822	2150	1325	1695	1577	1749	2908	2642	2705	3163	1391	2179	2857	2527	2906	3127	2458	2818	2621	2333	1325	2264	1475	2706	1450	1473	1202	1158	1180	2052	3216	3121	1430	1286	2748	2865	3104	2611	2860	2739	1861	1865	2494	1405	1117	2824	2123
NZ_CP027368.1	3271	3438	2590	2171	1147	1788	1437	1799	2768	2889	2914	3196	1304	2024	2867	2828	2685	3261	2810	2920	2918	2246	1282	2260	1352	2965	1264	1373	1194	1141	1311	2229	3272	3227	1546	1092	2869	2706	3241	2912	2705	2567	1784	1787	2812	1164	1388	2839	2116
NZ_CP027371.1	3375	3544	2966	2368	1486	1918	1652	1921	3121	2939	2880	3385	1476	2438	3184	2866	3044	3368	2695	3094	2839	2575	1332	2437	1457	2735	1440	1432	1358	1389	1431	2390	3419	3354	1439	1270	3033	3039	3351	2917	3050	2932	2142	2121	2742	1458	1552	2948	2337
NZ_CP027373.1	3273	3415	2827	2266	1348	1654	1501	1709	3008	2775	2787	3317	1449	2216	2865	2652	2998	3270	2604	2807	2718	2378	1443	2422	1558	2696	1555	1546	1296	1287	1316	2147	3335	3229	1478	1424	2808	2984	3260	2736	2968	2843	1980	1977	2620	867	1386	2795	2234
NZ_CP027380.1	3239	3006	2571	2894	1838	279	1599	42	2349	2271	2532	3030	1898	2698	2506	2450	2312	3225	2354	2476	2326	2932	1438	2944	1473	2479	1469	1478	1739	1719	1391	1968	3073	3211	1615	1726	2478	2318	3213	2387	2507	2564	2337	2292	2320	1822	1532	2344	2870
NZ_CP027387.1	3176	2985	2540	2952	1934	24	1641	274	2321	2213	2523	3030	1988	2750	2480	2411	2306	3175	2268	2416	2260	2973	1413	2982	1453	2451	1470	1451	1764	1729	1310	1937	3061	3191	1538	1817	2477	2315	3165	2367	2488	2525	2371	2328	2281	1868	1464	2316	2937
NZ_CP027388.1	3221	3174	2800	2536	1537	1474	46	1503	2610	2412	2537	3293	1652	2436	2608	2460	2637	3219	2335	2523	2391	2623	1312	2595	1371	2553	1390	1379	1400	1404	1270	1939	3324	3216	1511	1485	2584	2677	3200	2507	2845	2984	2125	2096	2318	1536	1317	2547	2518
NZ_CP027390.1	3183	2983	2568	2917	1947	31	1669	278	2331	2200	2514	3063	1970	2709	2482	2437	2335	3179	2277	2414	2280	2947	1446	2968	1487	2438	1490	1471	1757	1733	1347	1956	3096	3205	1586	1797	2477	2349	3170	2365	2512	2568	2344	2321	2299	1855	1495	2304	2876
NZ_CP027394.1	3305	3471	2525	2183	1236	1722	1343	1662	2619	2746	3012	3227	1274	2174	2795	2885	2568	3294	2899	2833	2969	2282	1405	2367	1415	2919	1312	1437	24	21	13	2249	3311	3263	1588	1183	2945	2594	3270	2926	2559	2427	1889	1886	2894	1240	1440	2710	2133
NZ_CP027430.1	3591	3732	34	1514	2299	3008	2564	2859	1727	1761	2280	3522	2372	1734	31	1780	1689	3581	1864	24	1862	186	2982	1738	2777	2035	2669	2853	2378	2314	2881	2832	3583	3538	2935	2292	1928	1708	3568	2245	1998	1940	2388	2362	1854	2305	3003	1869	1485
NZ_CP027435.1	3222	3029	2643	2963	2131	1808	1954	1821	2451	2358	2632	3108	2120	2706	2627	2499	2447	3213	2383	2594	2427	2887	1774	2947	1832	2566	1823	1824	2080	2099	1739	2201	3114	3223	1819	2082	2538	2423	3206	2617	2738	2738	2543	2528	2411	2072	1727	2425	2922
NZ_CP027442.1	3099	3212	2928	2306	1705	54	1704	305	2924	2654	2689	3164	1742	2349	2880	2618	2954	3087	2509	2790	2603	2523	1620	2444	1741	2625	1752	1722	1519	1478	1508	2257	3208	3087	1740	1587	2776	2929	3074	2587	2890	2779	2097	2081	2503	1643	1685	2762	2265
NZ_CP027445.1	3136	3104	2956	2792	2253	2241	2382	2249	3049	2870	2971	3199	2261	2606	2876	2685	3036	3140	2762	2850	2847	2803	2075	2796	2200	2896	2171	2177	2223	2186	2145	2579	3188	3121	2200	2182	2886	3017	3111	2911	3108	3148	2636	2606	2795	2309	2122	2899	2751
NZ_CP027449.1	3404	3138	2724	3104	1791	1650	1668	1657	2402	2290	2535	3260	1658	2904	2613	2496	2397	3413	2334	2564	2349	3088	1172	3107	1226	2348	1236	1206	1633	1701	1223	2004	3258	3392	1218	1439	2589	2411	3380	2564	2693	2792	2415	2394	2329	1707	1326	2345	3053
NZ_CP027454.1	3222	3053	2694	2922	2140	1834	1983	1838	2496	2380	2653	3146	2117	2703	2647	2520	2498	3214	2404	2629	2455	2916	1786	2922	1856	2590	1849	1855	2121	2087	1768	2247	3146	3232	1846	2098	2556	2483	3215	2637	2767	2775	2559	2529	2434	2101	1754	2437	2895
NZ_CP027459.1	3178	3312	2888	2621	2102	2468	2241	2440	3204	3164	3225	3164	2102	2466	3034	2928	3120	3175	2962	3071	3097	2653	2261	2704	2391	3076	2297	2391	2088	2072	2271	2792	3184	3143	2378	2040	3168	3107	3155	3170	3088	2979	2483	2481	3019	2168	2251	3138	2597
NZ_CP027462.1	3274	2986	2471	2938	1511	1395	1535	1401	2216	2081	2333	3101	1528	2603	2294	2212	2181	3268	2108	2240	2148	2861	1180	2854	1226	2331	1239	1222	1457	1424	1145	1746	3124	3243	1305	1491	2263	2191	3272	2253	2440	2539	2200	2185	2100	1332	1197	2126	2928
NZ_CP027464.1	3258	3049	2522	2933	1593	1498	83	1486	2259	2235	2532	3131	1713	2616	2414	2417	2298	3253	2334	2417	2280	2838	1301	2941	1336	2509	1346	1347	1464	1480	1263	1892	3148	3236	1514	1568	2462	2280	3231	2471	2585	2660	2266	2253	2295	1639	1286	2372	2888
NZ_CP027472.1	3091	2953	2662	2754	1929	50	1683	284	2411	2236	2476	3059	1898	2631	2500	2394	2413	3091	2270	2433	2269	2846	1425	2831	1485	2438	1504	1462	1741	1683	1323	1936	3086	3100	1553	1791	2469	2416	3074	2354	2590	2647	2286	2268	2240	1844	1477	2299	2738
NZ_CP027544.1	3180	3286	2966	2457	1807	2008	2007	2041	3051	2771	2917	3232	1925	2387	2964	2725	3063	3180	2700	2864	2782	2618	1914	2555	2034	2834	2044	1991	1835	1835	1878	2431	3240	3166	1988	1846	2829	3072	3146	2696	2906	2761	2244	2265	2718	1817	1866	2856	2430
NZ_CP027546.1	3207	3375	2529	2181	1575	65	1578	334	2673	2766	3022	3124	1616	2273	2747	2975	2615	3202	2904	2837	2998	2365	1789	2411	1793	2944	1678	1789	1407	1381	1717	2361	3208	3183	1919	1465	3020	2635	3177	2903	2590	2506	1956	1943	2892	1551	1849	2792	2146
NZ_CP027548.1	3220	3036	2663	3045	2160	1859	1984	1866	2516	2428	2709	3111	2217	2766	2524	2507	2503	3232	2500	2482	2515	2999	1775	3057	1812	2588	1824	1789	2119	2132	1750	2186	3097	3200	1811	2071	2520	2522	3199	2456	2545	2621	2553	2544	2489	2099	1726	2444	3004
NZ_CP027552.1	3235	3373	2441	2202	1501	306	1446	180	2537	2654	3153	3144	1521	2197	2688	2905	2454	3221	2971	2747	2911	2363	1674	2356	1609	3016	1552	1631	1355	1341	1682	2212	3209	3196	1910	1376	2825	2522	3203	2969	2520	2409	1910	1910	2987	1447	1844	2743	2162
NZ_CP027555.1	3097	3153	2943	2397	1833	78	1751	305	2803	2533	2586	3187	1851	2443	2784	2513	2811	3091	2374	2683	2474	2647	1521	2504	1641	2539	1666	1643	1635	1579	1417	2128	3215	3100	1657	1686	2671	2800	3082	2499	2872	2886	2150	2149	2395	1742	1566	2663	2373
NZ_CP027573.1	3232	3370	2510	2200	1534	308	1531	11	2602	2743	3076	3162	1554	2241	2728	2979	2571	3222	2988	2836	3025	2358	1708	2379	1677	3031	1589	1702	1381	1367	1726	2296	3223	3197	1949	1403	2919	2589	3201	2973	2546	2421	1939	1956	3004	1482	1849	2781	2171
NZ_CP027577.1	3088	3092	2882	2489	1828	48	1777	280	2705	2484	2526	3191	1858	2509	2691	2461	2716	3082	2362	2642	2407	2699	1458	2610	1573	2503	1607	1572	1640	1598	1370	2051	3226	3100	1594	1718	2621	2725	3070	2417	2769	2839	2202	2181	2327	1777	1524	2548	2481
NZ_CP027582.1	3075	3145	2929	2308	1758	44	1710	286	2832	2545	2594	3149	1777	2411	2788	2512	2830	3066	2384	2696	2514	2568	1529	2448	1665	2569	1701	1652	1549	1511	1401	2125	3183	3072	1641	1631	2706	2831	3056	2517	2886	2844	2097	2090	2391	1676	1561	2673	2298
NZ_CP027584.1	3395	3127	2681	3213	1555	1609	1649	1610	2466	2379	2633	3249	1729	2831	2511	2472	2504	3392	2423	2494	2434	3090	1299	3129	1358	2588	1334	1336	1695	1699	1294	1889	3230	3380	1308	1565	2566	2480	3382	2585	2776	2851	2313	2293	2435	1610	1331	2466	3159
NZ_CP027586.1	3315	3114	2583	2890	1655	1572	1507	1574	2304	2180	2455	3213	1673	2649	2425	2380	2343	3316	2231	2397	2237	2908	1438	2889	1486	2539	1471	1466	1563	1569	1293	1840	3241	3332	1476	1741	2515	2373	3300	2417	2689	2789	2198	2176	2244	1578	1305	2238	2871
NZ_CP027587.1	3333	3419	2781	2666	2056	2477	2167	2315	3034	3108	3441	3220	2018	2552	2982	3173	2966	3305	3293	3013	3333	2647	2403	2722	2358	3339	2240	2374	2073	2033	2386	2771	3299	3276	2532	2033	3154	2978	3288	3247	2923	2837	2504	2477	3341	2148	2356	3063	2607
NZ_CP027591.1	3308	3196	2918	3046	2382	2216	2359	2249	2938	2762	3020	3269	2346	2811	2865	2828	2929	3310	2811	2813	2839	2929	2152	2987	2245	2987	2286	2243	2302	2274	2133	2559	3320	3285	2110	2318	2850	2951	3278	2879	2958	3021	2709	2697	2831	2373	2118	2839	3004
NZ_CP027599.1	3182	2985	2568	2956	1950	38	1652	277	2319	2221	2536	3034	1995	2765	2491	2408	2314	3178	2294	2405	2301	2969	1416	2983	1455	2454	1486	1457	1765	1728	1309	1952	3062	3192	1541	1812	2483	2360	3173	2372	2490	2530	2377	2348	2277	1869	1467	2299	2918
NZ_CP027701.1	4453	4265	3066	2182	3734	3313	3500	3254	2025	1960	1777	4276	3750	3183	3032	2924	1999	4435	2028	2994	2036	3158	3289	2868	3241	2916	3255	3243	3658	3600	3249	3386	4320	4431	3261	3572	2818	2035	4421	2797	2832	2866	3831	3767	2048	3731	3322	2297	2170
NZ_CP027766.1	3160	2967	2489	2910	1844	268	1586	193	2317	2216	2538	3006	1908	2599	2479	2379	2271	3154	2282	2417	2298	2884	1398	2900	1447	2463	1438	1433	1711	1685	1332	1926	3036	3170	1569	1710	2431	2312	3145	2408	2487	2555	2318	2266	2296	1784	1468	2365	2866
NZ_CP028110.1	3197	3332	2652	2286	1695	2121	1811	1964	2689	2763	3176	3113	1762	2254	2810	2907	2624	3191	2996	2869	2961	2451	2109	2385	2020	3093	1924	2026	1740	1742	2079	2471	3180	3173	2185	1739	2916	2639	3164	3018	2732	2642	2171	2166	3013	1744	2039	2757	2237
NZ_CP028112.1	3204	2980	2547	2965	1955	45	1644	275	2339	2238	2501	3052	1982	2777	2456	2408	2314	3203	2279	2410	2296	2962	1415	3007	1452	2435	1491	1475	1764	1750	1327	1934	3075	3212	1543	1826	2455	2337	3190	2356	2492	2526	2371	2355	2273	1867	1466	2277	2961
NZ_CP028116.1	3192	2962	2555	2927	1935	32	1651	282	2348	2234	2518	3026	1970	2765	2466	2404	2308	3189	2298	2415	2302	2920	1442	2993	1496	2476	1505	1478	1760	1760	1326	1930	3046	3181	1544	1825	2501	2321	3169	2364	2479	2544	2356	2309	2273	1892	1479	2300	2889
NZ_CP028117.1	3264	3383	2447	2214	1497	301	1499	11	2544	2654	3175	3174	1540	2198	2682	2907	2489	3244	3049	2762	2910	2375	1705	2384	1653	3024	1554	1659	1368	1348	1727	2234	3227	3215	1915	1390	2885	2531	3229	2962	2503	2409	1906	1885	3066	1469	1843	2720	2180
NZ_CP028122.1	3175	3162	2837	2533	1457	1539	1534	1550	2608	2423	2436	3320	1584	2449	2629	2341	2604	3180	2261	2586	2351	2638	1218	2502	1317	2494	1321	1322	1399	1371	1215	1937	3297	3199	1414	1382	2498	2630	3180	2453	2798	2901	2099	2097	2275	1451	1273	2501	2534
NZ_CP028126.1	3142	3334	2739	2227	1601	15	1599	311	2911	2850	2817	3135	1628	2298	2944	2793	2862	3135	2683	2979	2788	2408	1693	2423	1830	2773	1728	1819	1422	1385	1609	2378	3183	3120	1831	1472	2936	2832	3115	2727	2731	2624	1985	1995	2673	1552	1788	2921	2210
NZ_CP028166.1	3744	3857	1863	928	2363	3106	2647	2938	1031	1051	1397	3628	2363	1800	2005	2004	1001	3735	1133	2031	1145	1753	3105	1418	2864	1760	2767	2943	2328	2357	2981	2955	3725	3684	3066	2368	1714	1016	3714	2094	1832	1769	2474	2505	1150	2332	3109	321	905
NZ_CP028381.1	3389	3152	2709	3170	1556	1590	1656	1594	2491	2395	2590	3278	1721	2783	2500	2448	2542	3384	2405	2505	2416	3090	1282	3075	1340	2582	1351	1344	1687	1674	1304	1905	3252	3384	1313	1557	2539	2539	3379	2543	2803	2897	2299	2311	2410	1597	1330	2447	3147
NZ_CP028429.1	3103	3144	2934	2339	1710	261	1677	19	2816	2582	2581	3181	1740	2378	2771	2538	2803	3091	2447	2707	2512	2586	1479	2466	1573	2558	1596	1588	1565	1533	1430	2128	3208	3087	1693	1571	2668	2799	3096	2481	2866	2886	2102	2098	2419	1660	1604	2672	2324
NZ_CP028432.1	3222	3370	2549	2203	1523	307	1519	7	2625	2765	3050	3138	1569	2208	2785	2977	2570	3211	2918	2867	2991	2384	1690	2369	1684	2987	1599	1690	1402	1377	1682	2312	3205	3183	1937	1419	2971	2595	3193	2972	2552	2455	1934	1914	2939	1501	1852	2781	2171
NZ_CP028578.2	4417	4253	3030	2090	3779	3283	3496	3253	1960	1918	1757	4288	3763	3066	2988	2834	1941	4409	1936	2972	1952	3065	3271	2787	3265	2819	3289	3284	3694	3678	3227	3423	4313	4386	3264	3627	2759	1955	4387	2802	2864	2890	3805	3789	1967	3762	3323	2232	2091
NZ_CP028702.1	3520	3764	1723	31	2226	2736	2621	3002	21	6	776	3502	2299	1652	1862	1829	18	3539	21	1882	26	1438	2723	1151	2942	1666	2848	2911	2236	2219	2725	2944	3598	3506	2722	2164	1777	35	3518	1966	1908	1836	2389	2379	24	2261	2837	953	33
NZ_CP028703.1	3511	3636	1864	72	2362	2495	2860	2750	71	68	765	3582	2326	1730	1810	1695	73	3529	78	1789	74	1523	2473	1221	2760	1635	2879	2688	2293	2347	2492	2709	3649	3506	2478	2253	1684	86	3511	1863	2086	2024	2465	2484	78	2300	2552	881	70
NZ_CP029057.1	3652	3793	1725	455	2252	2995	2444	2775	507	516	842	3552	2289	1672	1849	1872	470	3647	532	1871	529	1541	3069	1097	2669	1874	2579	2751	2258	2247	3031	2763	3646	3607	2963	2198	1794	500	3640	2074	1821	1764	2346	2351	541	2291	3141	959	451
NZ_CP029108.1	3396	3529	2295	2115	1679	2278	1794	2171	2458	2648	3061	3277	1743	2214	2464	2643	2424	3386	2886	2540	2780	2160	2237	2211	2076	3003	1990	2118	1723	1739	2296	318	3375	3344	2177	1726	2690	2426	3356	2691	2344	2252	304	309	2888	1742	2129	2538	2092
NZ_CP029111.1	3242	3154	2871	2583	250	1578	1585	1639	2678	2444	2469	3355	1442	2375	2639	2354	2717	3234	2269	2544	2366	2660	1306	2570	1397	2514	1414	1391	1480	1456	1269	1870	3372	3239	1421	1465	2475	2729	3224	2422	2820	2950	2101	2075	2285	1457	1123	2480	2554
NZ_CP029115.1	3816	3667	2111	773	3026	2489	2772	2536	732	667	13	3762	3020	2244	2025	1860	727	3813	695	1988	716	2088	2426	1520	2444	1772	2543	2485	2958	2917	2513	2588	3767	3781	2417	2871	1658	747	3802	1861	1954	1963	2999	2958	704	2936	2510	1060	766
NZ_CP029122.1	3345	3146	2414	2846	2184	1873	1976	1905	2323	2222	2471	3212	2222	2667	2313	2290	2336	3342	2236	2306	2258	2675	1790	2680	1858	2470	1886	1846	2195	2217	1788	263	3258	3341	1867	2160	2323	2313	3318	2316	2438	2495	312	310	2261	2226	1775	2274	2838
NZ_CP029180.1	3720	3538	1791	1343	3055	2582	2743	2583	1291	1227	1523	3602	3118	2054	1790	1743	1284	3741	1258	1787	1276	1898	2526	1685	2500	1700	2520	2521	3010	3023	2517	2530	3642	3719	2451	3001	1674	1302	3706	1782	1841	1840	2908	2893	1280	2972	2449	1201	1351
NZ_CP029239.1	3605	3778	1642	33	2202	2996	2476	2826	28	14	829	3519	2264	1661	1764	1902	27	3612	21	1789	26	1420	2960	1151	2707	1735	2666	2828	2200	2192	2941	2870	3599	3556	2956	2138	1819	41	3589	2099	1831	1765	2352	2315	19	2239	3085	889	30
NZ_CP029242.1	3317	3046	2554	3036	244	1534	1502	1577	2317	2196	2408	3193	1524	2669	2388	2255	2325	3317	2221	2337	2259	2953	1274	2973	1343	2467	1323	1313	1579	1571	1209	1785	3206	3330	1358	1540	2356	2354	3317	2350	2553	2669	2241	2206	2221	1576	1084	2225	3010
NZ_CP029369.1	3366	3506	2311	2163	1708	2309	1882	2171	2524	2637	3023	3277	1791	2228	2514	2680	2471	3351	2956	2567	2868	2163	2228	2248	2101	3128	2004	2162	1778	1764	2243	325	3344	3309	2197	1745	2702	2496	3328	2756	2408	2311	318	313	2978	1775	2170	2588	2136
NZ_CP029371.1	3565	3702	17	1529	2300	3013	2531	2873	1742	1779	2295	3461	2351	1704	13	1807	1706	3557	1862	10	1872	170	2982	1747	2775	2024	2629	2824	2339	2304	2853	2834	3549	3519	2953	2270	1940	1722	3542	2225	2011	1953	2378	2377	1881	2288	2950	1894	1504
NZ_CP029492.1	3627	3799	1779	1243	2332	2841	2483	2830	1432	1482	1728	3515	2359	1773	1876	2059	1387	3624	1511	1889	1561	1749	2775	1597	2716	1601	2598	2770	2303	2307	2811	2908	3639	3597	2749	2174	1889	1442	3603	2157	1972	1912	2373	2354	1514	2244	2871	1399	1227
NZ_CP029574.1	3629	3844	2073	595	2345	2660	2739	2922	731	644	771	3611	2347	1842	2179	1943	698	3645	641	2154	661	1739	2692	1346	2903	1817	2911	2855	2295	2304	2682	2948	3698	3598	2707	2226	1924	720	3626	1917	1928	1887	2495	2501	654	2371	2764	1086	592
NZ_CP029687.1	3681	3844	1705	1027	2358	2948	2675	2986	1211	1197	1444	3600	2421	1730	1808	1902	1186	3679	1226	1830	1254	1609	2953	1443	2894	1742	2747	2940	2315	2332	2843	2899	3711	3655	2882	2339	1789	1195	3657	2030	1858	1815	2378	2363	1251	2330	2902	1019	1029
NZ_CP029692.1	3139	3080	2757	2592	1815	266	1632	26	2575	2400	2532	3163	1825	2514	2615	2440	2582	3126	2350	2583	2355	2772	1442	2670	1502	2465	1511	1515	1676	1630	1395	2002	3201	3136	1633	1663	2507	2574	3130	2409	2714	2749	2219	2221	2324	1756	1522	2471	2573
NZ_CP029741.1	3651	3464	1830	1453	3061	2512	2729	2511	1357	1239	1600	3520	3073	2094	1798	1664	1369	3657	1279	1783	1305	1955	2474	1669	2520	1713	2501	2534	3073	3083	2474	2501	3541	3621	2476	3045	1716	1365	3638	1827	1912	1910	2956	2946	1292	3045	2482	1104	1452
NZ_CP029973.1	3821	4022	2124	682	2443	2888	2818	3084	807	779	63	3793	2498	1917	2270	2107	764	3837	765	2289	791	1821	2848	1421	3047	1960	2935	3032	2422	2425	2861	3126	3882	3788	2894	2362	1816	791	3818	2088	2031	1975	2595	2565	787	2432	2976	1211	677
NZ_CP029981.1	3800	3951	1922	1276	2491	3124	2807	3055	1459	1449	1823	3724	2602	1850	2056	1957	1444	3800	1529	2064	1531	1842	3050	1553	2994	1963	2900	3044	2575	2554	3048	3004	3797	3755	3051	2505	2022	1463	3782	2188	2019	1942	2567	2545	1519	2479	3081	1284	1266
NZ_CP030240.1	3626	3750	1611	43	2228	2981	2389	2760	40	27	873	3501	2288	1661	1759	1902	17	3616	20	1773	36	1427	3056	1148	2635	1761	2546	2734	2227	2233	3020	2829	3614	3583	2885	2167	1816	53	3600	2092	1757	1696	2365	2340	16	2273	3166	878	38
NZ_CP030281.1	3754	3915	1962	1329	2580	3072	2799	3044	1547	1578	1788	3692	2588	1885	2085	2047	1532	3753	1596	2112	1635	1852	3014	1617	3077	1970	2954	3124	2565	2565	2942	3102	3775	3728	2986	2587	2168	1519	3734	2135	1964	1882	2574	2577	1621	2492	3036	1402	1321
NZ_CP030331.1	3342	3041	2566	3026	248	1549	1503	1584	2301	2217	2435	3175	1538	2666	2383	2274	2320	3336	2263	2349	2258	2957	1277	3010	1327	2446	1333	1323	1577	1597	1200	1775	3193	3307	1361	1526	2370	2330	3308	2353	2532	2645	2218	2181	2255	1594	1087	2235	2985
NZ_CP030919.1	3640	3582	2384	1833	2790	2485	2945	2625	1832	1683	1851	3715	2810	2256	2288	1914	1827	3637	1648	2270	1702	2293	2337	1884	2489	2099	2570	2460	2774	2694	2421	2615	3705	3617	2338	2726	2070	1857	3610	1954	2134	2151	2788	2768	1686	2668	2407	1709	1830
NZ_CP030939.1	3273	3025	2552	2786	1419	1360	1516	1395	2140	2078	2338	3099	1722	2498	2369	2240	2140	3261	2162	2315	2145	2853	1176	2754	1224	2429	1232	1228	1676	1713	1298	1784	3132	3244	1262	1501	2326	2168	3250	2299	2465	2533	2138	2090	2142	1435	1259	2171	2748
NZ_CP031105.1	3302	3457	2849	2310	1446	1790	1633	1831	3051	2870	2859	3291	1064	2309	3017	2825	3008	3279	2717	2941	2825	2438	1474	2423	1590	2963	1568	1553	1591	1539	1569	2273	3352	3281	1557	1387	2939	2986	3269	2833	2962	2829	2034	2026	2744	1591	1587	2979	2266
NZ_CP031134.1	3496	3267	2610	2741	1759	1600	1669	1603	2253	2122	2320	3393	1726	2676	2476	2237	2239	3507	2092	2423	2151	2833	1330	2696	1387	2430	1421	1405	1622	1639	1327	1778	3434	3500	586	1665	2334	2233	3497	2410	2626	2739	2100	2101	2111	1664	1321	2093	2724
NZ_CP031214.1	3531	3281	1595	1	3005	2188	2423	2255	27	21	679	3373	3001	1978	1565	1525	36	3540	23	1543	24	1634	2146	1305	2140	1450	2240	2160	2894	2939	2151	2290	3398	3514	2135	2866	1531	43	3522	1625	1712	1775	2937	2916	27	2974	2199	774	3
NZ_CP031321.1	3346	3477	2485	2159	1226	1805	1383	1656	2608	2746	3120	3170	1332	2058	2754	2943	2524	3319	3022	2817	2994	2310	291	2281	342	3098	282	343	1173	1149	1370	2269	3303	3295	1536	321	2972	2593	3298	3048	2579	2483	1896	1888	3023	1268	1498	2725	2117
NZ_CP031653.1	3351	3143	2406	2868	2210	1877	1983	1933	2309	2214	2465	3216	2239	2683	2328	2296	2328	3348	2251	2301	2266	2671	1804	2698	1874	2454	1897	1848	2171	2217	1797	285	3267	3347	1869	2141	2325	2306	3323	2305	2423	2487	322	322	2267	2233	1799	2291	2841
NZ_CP031833.1	3604	3735	1757	797	2376	2733	2862	2882	885	847	1305	3627	2379	1777	1792	1693	888	3606	849	1755	850	1614	2716	1424	3000	1666	3084	2907	2405	2336	2583	2888	3697	3583	2633	2411	1625	907	3579	1828	1882	1800	2563	2545	850	2374	2672	556	774
NZ_CP031898.1	3286	3230	2970	2767	1458	1625	1750	1667	2837	2620	2654	3422	1618	2547	2725	2517	2896	3272	2471	2693	2556	2790	1285	2731	1404	2644	1436	1397	1567	1556	1324	1967	3395	3282	1334	1460	2678	2887	3267	2631	3016	3137	2158	2159	2496	1511	1347	2681	2723
NZ_CP031902.1	3183	3302	2848	2239	1333	1515	1429	1590	2858	2646	2669	3273	1373	2231	2759	2502	2925	3189	2486	2740	2577	2456	1251	2376	1396	2558	1394	1384	12	19	19	2105	3293	3170	1490	1290	2727	2859	3162	2535	2910	2760	1961	1959	2524	1366	1278	2737	2235
NZ_CP031906.1	3215	3429	2682	2148	1225	1817	1477	1846	2908	2866	2806	3202	1319	2169	2926	2773	2841	3208	2673	2973	2753	2301	1443	2292	1555	2935	1484	1584	1239	1239	1357	2193	3254	3188	1499	1307	2900	2806	3181	2838	2801	2669	1819	1829	2689	1302	1224	2977	2137
NZ_CP031908.1	3270	3061	2557	2909	1556	1431	68	1448	2255	2214	2478	3114	1715	2616	2371	2390	2284	3275	2295	2367	2279	2841	1276	2934	1317	2490	1309	1312	1441	1462	1233	1826	3146	3254	1466	1529	2417	2282	3267	2412	2564	2681	2233	2214	2282	1620	1246	2327	2867
NZ_CP031910.1	3126	3236	2940	2367	1825	1967	1995	2029	3007	2751	2829	3169	1825	2337	2985	2701	2999	3116	2633	2906	2737	2556	1921	2457	2075	2792	2097	2059	1809	1816	1885	2455	3192	3108	2016	1814	2822	3010	3101	2826	3003	2904	2226	2241	2652	1826	1859	2822	2331
NZ_CP031912.1	3189	3020	2585	2828	1841	266	1581	27	2377	2266	2528	3058	1882	2633	2500	2429	2339	3177	2314	2464	2332	2930	1426	2854	1459	2454	1463	1476	1718	1681	1379	2001	3087	3189	1619	1702	2471	2360	3189	2397	2554	2584	2308	2293	2311	1784	1522	2336	2818
NZ_CP031916.1	3228	3060	2620	2838	1592	1422	44	1432	2335	2227	2492	3173	1690	2557	2407	2408	2363	3230	2295	2403	2305	2783	1294	2843	1333	2498	1346	1350	1457	1460	1251	1860	3195	3227	1520	1538	2426	2355	3218	2420	2653	2775	2228	2225	2289	1608	1281	2354	2791
NZ_CP031922.1	3169	2984	2565	2885	1959	37	1654	277	2359	2205	2515	3049	1972	2734	2447	2384	2335	3168	2256	2397	2302	2953	1429	2936	1480	2452	1503	1475	1758	1722	1316	1957	3076	3186	1549	1824	2478	2351	3154	2365	2516	2560	2346	2331	2266	1859	1466	2282	2871
NZ_CP032237.1	3679	3444	1694	1311	3072	2466	2744	2478	1232	1128	1506	3536	3104	2037	1665	1549	1254	3678	1200	1641	1174	1843	2411	1563	2489	1664	2494	2475	3017	2971	2401	2456	3562	3674	2391	3042	1617	1258	3660	1620	1687	1704	2947	2899	1203	2994	2352	1108	1311
NZ_CP032426.1	3321	3101	2412	2864	2162	1860	1958	1911	2346	2197	2420	3176	2179	2664	2293	2263	2287	3320	2217	2263	2254	2650	1729	2763	1795	2481	1856	1811	2169	2205	1776	300	3203	3281	1803	2131	2320	2309	3278	2327	2407	2479	348	335	2205	2204	1760	2245	2860
NZ_CP032513.1	532	490	3474	3209	2969	3253	3147	3320	3595	3620	3936	497	3002	3198	3590	3673	3564	517	3697	3636	3694	3299	3352	3244	3398	3858	3250	3402	3018	2989	3436	3400	498	500	3380	2977	3757	3575	491	3736	3596	3514	3100	3089	3734	3030	3344	3718	3178
NZ_CP032667.1	3637	3784	1612	18	2205	2973	2400	2735	23	10	847	3538	2277	1649	1757	1914	20	3645	8	1773	17	1421	3069	1129	2631	1750	2547	2703	2194	2190	3033	2824	3630	3585	2909	2138	1802	37	3625	2074	1778	1706	2333	2334	9	2247	3178	877	21
NZ_CP032892.1	3349	3499	2529	2194	250	1992	1453	1888	2662	2763	3082	3219	1274	2141	2790	2914	2555	3328	2954	2814	3057	2330	1565	2308	1578	3126	1463	1564	1333	1316	1564	2253	3309	3293	1676	1381	2903	2595	3304	3074	2647	2509	1874	1879	2969	1311	1400	2754	2148
NZ_CP032986.1	3734	3871	1549	1723	2555	2751	2822	2958	2029	1919	2041	3762	2566	1765	1575	1726	2037	3729	1835	1555	1900	1475	2705	1746	2925	2130	2999	2876	2558	2545	2712	2893	3821	3702	2748	2485	1991	2027	3710	2122	2191	2121	2619	2611	1865	2478	2740	1798	1705
NZ_CP032989.1	3244	3003	2446	2838	1496	1461	1481	1496	2217	2178	2461	3138	1657	2554	2332	2336	2227	3264	2213	2325	2211	2780	1252	2895	1293	2475	1300	1302	1605	1632	1294	1729	3105	3231	1401	1526	2385	2214	3244	2442	2574	2631	2076	2051	2238	1570	1293	2232	2788
NZ_CP032992.1	3589	3515	1958	859	2711	2369	2875	2551	849	761	961	3672	2643	1864	1882	1709	834	3592	770	1861	787	1821	2346	1545	2530	1647	2662	2500	2573	2568	2347	2545	3665	3561	2336	2589	1665	859	3563	1801	1979	2004	2629	2635	792	2581	2359	1141	853
NZ_CP033096.1	3844	3984	1816	1347	2473	3073	2585	2950	1531	1580	1969	3684	2465	1874	1941	2125	1499	3835	1746	1963	1693	1729	3028	1681	2770	1776	2678	2863	2368	2395	3051	2870	3822	3790	3051	2323	1949	1533	3826	2332	2128	2059	2475	2490	1721	2371	3136	1373	1339
NZ_CP033250.1	3468	3627	1872	438	2345	2471	2726	2743	464	392	791	3531	2261	1633	1892	1675	471	3482	411	1870	420	1589	2508	1091	2779	1635	2924	2709	2241	2279	2486	2692	3598	3463	2526	2245	1639	478	3469	1831	1936	1868	2331	2339	417	2210	2514	774	429
NZ_CP033378.1	3780	3553	1917	1452	3124	2530	2794	2575	1347	1231	1452	3648	3175	2195	1881	1711	1347	3799	1277	1853	1300	2067	2487	1715	2517	1808	2524	2508	3065	3037	2554	2513	3667	3770	2492	3037	1759	1341	3764	1845	1974	1986	3075	3005	1297	3080	2490	998	1449
NZ_CP033401.1	3322	3506	2623	2174	1782	2229	2037	2332	2771	2716	2734	3334	1870	2338	2762	2555	2719	3317	2608	2803	2663	2298	2101	2263	2294	2931	2208	2262	1838	1835	2068	370	3362	3288	2148	1797	2769	2719	3294	2625	2600	2540	348	350	2635	1843	2042	2789	2143
NZ_CP033510.1	81	36	3428	3549	3306	3161	3218	3137	3514	3469	3910	315	3333	3397	3495	3593	3491	34	3635	3498	3585	3524	3258	3529	3207	3829	3158	3225	3289	3295	3364	3280	10	10	3252	3255	3609	3483	49	3671	3581	3550	3411	3392	3670	3318	3247	3585	3553
NZ_CP034060.1	210	174	3439	3545	3316	3108	3191	3135	3478	3403	3837	308	3346	3401	3465	3543	3491	195	3582	3461	3532	3541	3181	3499	3205	3779	3175	3196	3315	3335	3285	3258	172	172	3175	3288	3574	3476	166	3601	3577	3534	3429	3414	3617	3317	3207	3541	3539
NZ_CP034399.1	3282	3316	2937	2304	1439	1598	1742	1651	2719	2454	2396	3331	1493	2314	2749	2445	2739	3272	2249	2690	2381	2530	1292	2312	1403	2562	1406	1404	1404	1386	1348	1859	3378	3263	498	1379	2579	2743	3272	2557	2986	3010	1867	1846	2290	1412	1340	2525	2288
NZ_CP034404.1	3453	3149	2575	2918	1644	1544	1628	1520	2219	2138	2301	3241	1619	2689	2453	2339	2266	3467	2182	2410	2165	2913	1223	2881	1290	2425	1276	1294	1552	1584	1276	1726	3296	3405	502	1476	2418	2226	3408	2439	2618	2723	2064	2042	2181	1587	1291	2180	2895
NZ_CP034589.1	3577	3678	1889	1050	2505	2661	2902	2793	1231	1145	1369	3666	2511	1777	1848	1687	1219	3574	1097	1823	1128	1680	2594	1376	2828	1664	2902	2778	2489	2477	2549	2715	3657	3544	2467	2488	1671	1257	3564	1785	1903	1839	2500	2466	1107	2375	2558	1080	1042
NZ_CP034595.1	3653	3794	1587	24	2193	2977	2375	2733	24	11	858	3537	2275	1638	1721	1891	23	3657	15	1756	22	1416	3010	1140	2569	1739	2517	2699	2216	2194	3058	2791	3651	3616	2897	2158	1763	36	3642	2060	1773	1702	2358	2323	18	2275	3131	858	26
NZ_CP034738.1	3265	3000	2529	2946	1565	1469	1601	1472	2316	2247	2448	3083	1630	2638	2452	2359	2247	3266	2257	2388	2295	2885	1229	2949	1277	2478	1280	1281	1533	1533	1253	1872	3102	3270	1333	1518	2353	2290	3251	2402	2548	2633	2237	2205	2248	1495	1162	2283	2917
NZ_CP034784.1	3717	3902	2012	1370	2510	2842	2788	3056	1629	1587	1624	3713	2502	1953	2145	2100	1588	3720	1507	2132	1580	1847	2783	1772	2998	1644	2920	2959	2377	2391	2739	2936	3770	3679	2792	2377	1835	1620	3707	2267	2286	2199	2519	2530	1540	2392	2876	1530	1368
NZ_CP034787.1	3859	4024	1665	1697	2380	2934	2658	2953	2040	2112	2270	3755	2441	1827	1777	1963	2017	3858	2117	1821	2197	1570	2893	1774	2815	2353	2697	2881	2402	2364	2830	2978	3882	3844	2811	2373	2258	1989	3821	2408	2252	2190	2520	2510	2148	2298	2823	1910	1679
NZ_CP034953.2	3608	3768	1665	27	2206	3000	2480	2797	26	20	824	3535	2292	1670	1783	1945	10	3619	7	1807	20	1445	2995	1148	2698	1756	2673	2783	2196	2220	2912	2856	3607	3562	2985	2157	1842	44	3599	2135	1838	1770	2342	2328	8	2254	3118	892	30
NZ_CP034958.1	3331	3160	2413	2805	2195	1905	1989	1948	2316	2159	2404	3238	2211	2683	2342	2230	2258	3342	2176	2317	2233	2673	1763	2672	1841	2496	1890	1865	2187	2201	1800	328	3247	3314	1842	2162	2288	2288	3321	2312	2390	2439	387	382	2193	2206	1803	2215	2802
NZ_CP034966.1	3252	3249	2720	2393	1964	1940	2148	2068	2732	2460	2514	3306	1983	2381	2555	2375	2747	3235	2329	2483	2447	2379	1822	2348	2004	2589	2071	1970	1961	1940	1838	321	3325	3217	1904	1947	2500	2770	3212	2431	2696	2741	334	327	2351	1968	1842	2552	2372
NZ_CP035123.1	3211	3315	2669	2241	1804	2000	2035	2114	2784	2498	2577	3281	1851	2326	2597	2425	2801	3204	2386	2576	2481	2321	1877	2267	2071	2632	2136	2034	1837	1847	1863	300	3305	3195	1937	1823	2565	2795	3185	2495	2739	2635	320	324	2425	1814	1862	2649	2244
NZ_CP035312.1	3582	3438	1772	1768	3007	2270	2624	2309	1619	1542	1835	3521	3002	2149	1697	1859	1596	3602	1538	1669	1572	1959	2229	2011	2297	1083	2335	2298	2775	2751	2230	2457	3527	3580	2246	2807	1874	1617	3581	1797	1891	1907	2888	2852	1575	2834	2302	1484	1757
NZ_CP036177.1	3848	3631	2051	811	3106	2488	2692	2534	716	674	24	3686	3078	2327	1979	1856	707	3842	695	1960	711	2102	2426	1581	2415	1779	2488	2457	3005	3048	2495	2555	3702	3793	2422	2921	1673	722	3821	1843	1888	1921	3071	3054	708	3013	2494	1057	809
NZ_CP036202.1	3290	3105	2494	2893	1566	1511	1532	1535	2327	2264	2537	3159	1711	2618	2341	2305	2347	3293	2326	2335	2309	2891	1267	2909	1318	2464	1308	1319	1554	1554	1194	1946	3201	3267	1315	1572	2439	2365	3277	2411	2590	2644	2268	2260	2322	959	1175	2308	2893
NZ_CP037857.1	3499	3720	1737	24	2214	2641	2644	2848	18	3	766	3507	2264	1656	1880	1779	15	3516	15	1826	20	1446	2624	1140	2919	1615	2901	2807	2184	2184	2601	2871	3607	3488	2613	2143	1760	32	3501	1923	1919	1853	2391	2351	21	2206	2733	922	27
NZ_CP037903.1	4340	4423	3579	3376	3572	3587	3720	3757	3744	3596	3715	4343	3521	3333	3535	3368	3713	4340	3511	3512	3615	3370	3653	3293	3815	3657	3859	3775	3561	3570	3665	3742	4427	4336	3644	3523	3489	3734	4318	3402	3566	3493	3608	3621	3565	3498	3588	3645	3356
NZ_CP037910.1	3702	3506	1734	1608	3067	2303	2675	2389	1406	1341	1642	3604	2966	2082	1689	1661	1388	3720	1327	1667	1357	1892	2292	1920	2320	1353	2369	2321	2783	2783	2208	2417	3601	3682	2235	2872	1812	1418	3676	1702	1824	1853	2971	2957	1348	2807	2270	1167	1601
NZ_CP037923.1	346	302	3551	3245	3048	3246	3207	3283	3671	3542	3893	90	3099	3190	3603	3602	3663	330	3661	3568	3642	3358	3303	3243	3399	3852	3379	3361	3093	3089	3397	3407	304	307	3292	3055	3683	3675	297	3704	3708	3621	3212	3198	3699	3072	3314	3665	3247
NZ_CP037941.1	3216	3353	2564	2212	1566	58	1538	318	2653	2802	3068	3133	1590	2302	2749	3021	2607	3202	2930	2844	3024	2378	1768	2431	1770	2964	1675	1789	1369	1351	1711	2360	3207	3183	1956	1467	2994	2619	3183	2933	2571	2459	1949	1967	2940	1517	1876	2736	2191
NZ_CP037943.1	3153	3317	2788	2261	1615	37	1599	317	2962	2840	2792	3167	1649	2334	2978	2787	2886	3141	2601	2931	2729	2438	1685	2441	1818	2725	1774	1831	1429	1401	1586	2347	3206	3121	1812	1517	2910	2851	3126	2700	2768	2653	2013	2016	2622	1563	1769	2871	2245
NZ_CP037945.1	3143	3321	2766	2228	1568	18	1604	314	2912	2779	2787	3153	1639	2275	2950	2763	2869	3134	2627	2912	2720	2418	1662	2426	1808	2774	1736	1786	1404	1388	1587	2322	3203	3126	1808	1478	2916	2867	3118	2716	2790	2678	2012	1989	2653	1536	1758	2882	2202
NZ_CP037996.1	113	68	3424	3519	3312	3167	3220	3128	3492	3440	3888	308	3324	3365	3478	3558	3478	66	3610	3482	3563	3516	3256	3492	3206	3810	3146	3212	3272	3256	3345	3276	42	42	3240	3259	3592	3468	81	3637	3564	3532	3403	3383	3650	3268	3237	3565	3533
NZ_CP038138.1	3439	3201	2665	3214	1891	1702	1807	1703	2437	2369	2620	3325	1835	2814	2507	2434	2462	3444	2381	2481	2391	3086	1486	3148	1539	2576	1537	1540	1992	1981	1597	1996	3297	3414	1730	1789	2499	2449	3430	2469	2638	2741	2405	2390	2410	1477	1488	2398	3180
NZ_CP038180.1	3646	3473	1820	2051	3009	2589	2738	2602	1819	1744	1888	3546	2980	1009	1782	1355	1830	3626	1756	1750	1785	1959	2542	1944	2540	2145	2586	2554	2939	2899	2464	2655	3576	3634	2462	2973	668	1831	3623	1610	1686	1689	3113	3087	1770	2973	2537	1745	2042
NZ_CP038453.1	4233	4339	2598	1572	2656	3376	2814	3234	1759	1819	1662	4061	2666	2545	2771	2944	1690	4215	2006	2790	1923	2447	3360	2300	3110	2837	3024	3155	2706	2640	3343	3394	4200	4181	3152	2715	2664	1727	4207	2769	2470	2428	2953	2929	1999	2695	3438	2064	1566
NZ_CP038791.1	3669	3811	1631	753	2270	2997	2687	2954	854	860	1417	3589	2350	1750	1727	1820	847	3681	870	1747	885	1551	3009	1382	2905	1732	2795	2979	2353	2318	2892	3023	3682	3648	2913	2342	1728	841	3642	2019	1807	1746	2502	2485	881	2328	3001	564	756
NZ_CP038857.1	3606	3772	1794	728	2200	2834	2617	2927	886	886	1155	3549	2246	1673	1914	1783	838	3614	866	1948	911	1660	2806	1336	2837	1623	2720	2936	2208	2222	2711	2958	3628	3565	2767	2225	1606	847	3587	1932	1829	1752	2368	2344	890	2205	2866	51	742
NZ_CP039298.1	3549	3327	1605	1121	2931	2248	2559	2319	984	901	1238	3402	2940	1908	1535	1509	988	3585	911	1515	932	1778	2228	1505	2251	1509	2344	2265	2843	2922	2239	2273	3421	3525	2232	2883	1504	999	3538	1552	1645	1657	2789	2768	908	2868	2227	768	1112
NZ_CP040067.1	3358	3510	2341	2182	1722	2336	1856	2215	2557	2632	3085	3265	1788	2259	2538	2693	2443	3350	2901	2573	2868	2191	2283	2238	2128	3045	2031	2164	1769	1763	2274	287	3358	3321	2229	1740	2691	2494	3322	2790	2386	2284	283	278	2910	1790	2180	2626	2142
NZ_CP040397.1	3298	3460	2354	2130	1700	2309	1918	2197	2550	2605	2955	3200	1788	2210	2563	2704	2448	3296	2829	2593	2880	2157	2244	2221	2114	3092	2009	2166	1791	1751	2240	365	3312	3272	2236	1719	2657	2486	3267	2749	2403	2311	341	331	2880	1743	2136	2591	2103
NZ_CP040643.1	3611	3758	1634	15	2227	2982	2406	2757	20	11	835	3500	2243	1651	1747	1901	23	3619	8	1777	14	1425	3060	1130	2640	1749	2603	2745	2170	2214	2975	2817	3591	3554	2931	2160	1810	32	3599	2095	1786	1736	2323	2342	12	2262	3171	870	15
NZ_CP040663.1	3539	3728	1782	27	2258	2642	2712	2845	20	14	772	3530	2277	1682	1897	1762	27	3534	25	1861	23	1479	2650	1174	2894	1641	2951	2814	2198	2260	2624	2855	3617	3497	2665	2176	1764	33	3530	1951	1911	1862	2413	2419	34	2276	2735	910	32
NZ_CP040664.1	3570	3312	1591	14	2980	2205	2473	2256	41	33	685	3399	2979	1959	1580	1550	48	3566	37	1563	38	1636	2205	1312	2157	1456	2238	2204	2852	2912	2223	2298	3412	3531	2186	2830	1522	54	3548	1638	1726	1767	2937	2935	41	2947	2276	776	16
NZ_CP040667.1	3482	3451	1765	35	2715	2275	2783	2413	32	37	721	3567	2724	1795	1708	1596	43	3515	42	1683	35	1608	2245	1240	2404	1493	2547	2351	2617	2566	2259	2468	3614	3500	2182	2653	1581	63	3485	1696	1888	1928	2673	2652	48	2653	2298	819	43
NZ_CP040886.1	3239	3306	2727	2307	1868	2022	2168	2129	2787	2572	2610	3281	1921	2362	2640	2425	2791	3230	2441	2608	2510	2363	1897	2277	2069	2614	2125	2053	1938	1879	1878	266	3322	3213	1984	1898	2552	2820	3203	2458	2740	2677	274	279	2478	1927	1889	2650	2305
NZ_CP041002.1	3162	3211	2923	2321	1365	1452	1450	1538	2726	2530	2528	3282	1408	2292	2624	2390	2765	3166	2374	2602	2422	2524	1221	2428	1358	2445	1363	1344	15	19	17	2019	3271	3147	1432	1325	2614	2748	3152	2415	2832	2872	1999	2000	2357	1418	1243	2579	2311
NZ_CP041110.1	3710	3492	1724	973	3110	2374	2639	2402	896	814	1046	3573	3031	2163	1674	1592	894	3713	863	1658	881	1795	2395	1491	2394	1384	2468	2430	2881	2895	2310	2404	3567	3668	2292	3008	1748	908	3678	1676	1731	1740	2927	2909	885	3017	2332	1042	965
NZ_CP041302.1	3282	3409	2394	2158	1133	1800	1376	1733	2550	2690	3235	3146	1359	2099	2619	2904	2504	3257	3058	2696	2927	2227	1533	2287	1468	3158	1374	1482	1272	1223	1616	2187	3260	3222	1640	1304	2886	2533	3232	3010	2580	2457	1878	1890	3049	1303	1372	2664	2116
NZ_LR025096.1	3337	3505	2844	2243	1364	1760	1611	1779	2982	2824	2789	3295	1383	2267	3039	2710	2919	3317	2615	2990	2754	2413	1404	2287	1513	2852	1487	1497	1355	1316	1368	2028	3386	3304	501	1311	2902	2883	3303	2818	2933	2813	1811	1818	2651	1330	1428	2859	2226
NZ_LR130532.1	3356	3498	2393	2128	1187	1878	1501	1727	2539	2681	3113	3214	1390	2105	2623	2797	2500	3337	2972	2692	2862	2273	1561	2258	1446	3068	1372	1481	1229	1205	1543	2169	3330	3302	1740	1220	2834	2536	3314	2990	2611	2518	1815	1812	2970	1278	1572	2635	2088
NZ_LR130552.1	3358	3154	2617	3088	1635	1679	1589	1674	2336	2282	2516	3254	1793	2743	2473	2422	2353	3382	2322	2449	2322	3008	1454	2969	1507	2510	1489	1481	1724	1753	1417	1976	3271	3378	1543	1731	2434	2333	3368	2425	2598	2694	2388	2360	2320	1454	1374	2345	3071
NZ_LR134000.1	3518	3623	1774	1622	2485	2545	2769	2697	1890	1767	1910	3565	2464	1391	1726	276	1911	3531	1673	1702	1752	1734	2518	1140	2739	2102	2882	2709	2391	2381	2467	2669	3604	3503	2590	2448	1413	1929	3497	1623	1740	1695	2501	2517	1709	2442	2627	1766	1626
NZ_LR134075.1	3530	3661	1736	455	2215	2933	2424	2723	504	510	807	3448	2214	1636	1847	1911	470	3526	530	1872	525	1542	2948	1059	2657	1807	2615	2741	2184	2182	2857	2755	3522	3484	2949	2160	1798	494	3520	2007	1805	1738	2266	2295	542	2200	3010	936	452
NZ_LR134080.1	3394	3593	2618	2179	1400	2017	1511	1937	2729	2838	3035	3298	1477	2289	2869	3079	2664	3366	2901	2965	2988	2384	1541	2401	1553	3033	1484	1576	1386	1418	1642	2251	3402	3356	1710	1335	3118	2658	3352	3043	2790	2653	1901	1917	2937	1349	1389	2865	2154
NZ_LR134082.1	3472	3313	1843	671	2846	2190	2603	2240	593	518	744	3442	2735	1947	1763	1604	602	3478	555	1740	566	1823	2148	1218	2169	1670	2304	2140	2667	2654	2184	2251	3429	3443	2163	2647	1584	611	3453	1671	1801	1838	2662	2689	560	2689	2143	926	664
NZ_LR134083.1	3425	3508	1796	40	2402	2412	2718	2643	39	37	725	3514	2337	1631	1755	1639	46	3435	46	1713	44	1489	2408	1185	2655	1469	2776	2563	2291	2300	2388	2565	3538	3407	2384	2313	1648	54	3423	1728	1964	1944	2427	2452	48	2273	2458	857	40
NZ_LR134152.1	3507	3690	1691	418	2196	2727	2408	2710	487	516	791	3425	2219	1585	1800	1829	466	3528	522	1816	533	1458	2719	1008	2661	1797	2635	2734	2208	2186	2752	2737	3535	3478	2740	2119	1772	474	3507	1940	1823	1753	2216	2237	537	2204	2882	993	412
NZ_LR134191.1	3421	3404	1715	1637	2509	2415	2781	2470	1727	1600	1780	3525	2451	1786	1665	1505	1744	3425	1523	1650	1577	1615	2263	1539	2449	1813	2510	2403	2435	2408	2267	2517	3513	3407	2294	2433	1612	1755	3400	1539	1606	1620	2532	2514	1554	2406	2333	1651	1631
NZ_LR134209.1	3252	2995	2487	2884	1495	1382	1533	1377	2181	2068	2334	3102	1503	2564	2281	2214	2214	3249	2097	2234	2132	2866	1186	2824	1239	2349	1261	1209	1455	1441	1134	1752	3152	3253	1305	1463	2276	2219	3251	2249	2472	2578	2172	2155	2098	1314	1200	2121	2864
NZ_LR134216.1	3521	3701	1946	553	2395	2570	2760	2731	670	574	691	3591	2347	1720	1981	1761	641	3549	596	1951	611	1635	2566	1122	2870	1729	2944	2794	2284	2305	2518	2740	3652	3523	2504	2307	1617	664	3525	1819	1910	1833	2397	2424	606	2323	2591	1059	539
NZ_LR134220.1	3501	3474	1795	1489	2795	2245	2761	2429	1407	1323	1586	3558	2732	1977	1731	1805	1397	3525	1291	1707	1332	1806	2300	1804	2431	1391	2487	2404	2565	2568	2273	2446	3571	3504	2241	2637	1775	1426	3496	1797	1967	2002	2720	2714	1338	2663	2314	1264	1481
NZ_LR134222.1	3321	3526	2835	2361	1281	1934	1544	1882	3054	3123	3143	3289	1411	2373	3050	3057	2997	3308	2980	3139	3097	2515	1334	2481	1454	3125	1362	1446	1311	1298	1453	2323	3359	3302	1499	1210	3200	2982	3285	3182	2999	2874	1952	1957	3004	1378	1458	3168	2342
NZ_LR134226.1	3199	3105	2788	2598	1438	1513	1720	1570	2653	2464	2563	3296	1592	2450	2604	2347	2718	3192	2390	2576	2385	2624	1320	2630	1406	2586	1407	1397	1594	1550	1338	1919	3305	3215	1473	1501	2563	2702	3177	2476	2893	2992	2162	2148	2399	1461	1228	2500	2582
NZ_LR134227.1	3405	3556	1861	636	2269	2487	2579	2699	720	675	1014	3436	2181	1673	1892	1741	715	3400	641	1866	674	1653	2465	1295	2697	1601	2860	2663	2189	2169	2476	2609	3516	3395	2393	2213	1648	742	3393	1803	1892	1818	2293	2278	632	2194	2539	1045	623
NZ_LR134228.1	3736	3494	1947	1726	3048	2355	2729	2419	1470	1385	1718	3572	3011	2248	1879	1806	1456	3754	1384	1859	1412	2181	2332	1955	2428	1522	2490	2439	2934	2997	2301	2446	3590	3691	2290	2930	1855	1488	3700	1977	2080	2075	3011	2998	1389	2933	2391	1294	1728
NZ_LR134231.1	3442	3284	1753	505	2920	2156	2552	2228	451	393	632	3388	2799	1838	1678	1488	464	3467	419	1659	423	1731	2153	1138	2154	1583	2292	2132	2718	2724	2132	2211	3420	3457	2116	2740	1491	473	3421	1618	1721	1763	2730	2735	420	2750	2125	789	496
NZ_LR134234.1	3308	3527	2604	2230	1285	1915	1524	1811	2856	2907	3107	3228	1300	2146	2878	2960	2740	3302	2912	2952	3093	2366	1554	2308	1554	3133	1480	1596	1246	1257	1474	2231	3323	3273	1531	1313	3036	2744	3273	3080	2732	2585	1828	1819	2958	1180	1469	2905	2210
NZ_LR134236.1	3512	3693	1558	1287	2415	2860	2715	2950	1562	1607	1978	3481	2449	1039	1616	1125	1505	3526	1498	1623	1599	1497	2861	1456	2983	2175	2900	3021	2381	2368	2743	2919	3549	3500	2852	2420	1121	1517	3488	1868	1773	1702	2545	2545	1535	2505	2940	1807	1286
NZ_LR134239.1	3482	3221	1680	500	2957	2150	2395	2188	439	374	621	3312	2878	1933	1622	1511	440	3495	394	1610	398	1716	2106	1190	2092	1551	2189	2112	2803	2894	2106	2167	3335	3454	2105	2794	1492	451	3463	1582	1651	1702	2788	2760	404	2883	2111	803	493
NZ_LR134240.1	3588	3348	1723	1052	2921	2252	2566	2275	962	937	1234	3448	2915	2000	1675	1536	936	3586	924	1646	952	1869	2238	1574	2245	1526	2313	2281	2853	2827	2144	2397	3446	3554	2127	2944	1394	954	3565	1548	1662	1690	2974	2937	923	2871	2259	599	1044
NZ_LR134247.1	3573	3772	1908	1105	2363	2852	2786	2993	1279	1237	1500	3596	2429	1673	2016	1287	1236	3592	1233	1988	1251	1754	2758	261	2988	2100	2958	2961	2418	2447	2820	2815	3663	3586	2723	2354	1689	1267	3572	2146	2136	2063	2411	2427	1252	2385	2765	1528	1094
NZ_LR134248.1	3473	3583	8	1599	2473	2576	2777	2773	1832	1723	2018	3538	2456	1743	8	1686	1858	3472	1635	4	1687	168	2554	1766	2829	1787	2923	2747	2502	2448	2476	2726	3547	3441	2574	2425	1774	1847	3457	1956	2150	2077	2465	2485	1648	2369	2560	1857	1575
NZ_LR134295.1	3659	3724	2028	1523	2770	2653	2976	2834	1653	1576	1868	3735	2660	2213	1965	2103	1645	3665	1536	1928	1572	1908	2588	1887	2779	634	2864	2736	2525	2516	2529	2839	3749	3647	2545	2556	2014	1689	3627	2019	2195	2183	2753	2764	1548	2598	2659	1536	1513
NZ_LR134296.1	3536	3726	1796	452	2219	2824	2544	2855	490	514	806	3476	2269	1655	1915	1821	464	3546	505	1925	512	1555	2839	1071	2797	1794	2733	2858	2227	2206	2770	2898	3592	3523	2836	2161	1840	491	3531	2007	1890	1825	2332	2299	507	2258	2898	959	443
NZ_LR134311.1	3282	3308	3099	2670	1462	1719	1864	1765	3029	2744	2727	3393	1651	2499	2876	2675	3038	3265	2545	2829	2701	2731	1395	2634	1521	2744	1542	1512	1613	1587	1429	2074	3401	3278	1408	1493	2811	3033	3256	2745	3154	3235	2164	2147	2590	1540	1432	2812	2648
NZ_LR134315.1	3152	3271	2543	2235	1671	2070	1804	1960	2547	2690	3199	3039	1762	2319	2774	2929	2477	3134	2964	2840	2856	2406	2193	2410	2062	3107	1948	2087	1720	1707	2234	2473	3138	3129	2089	1778	2851	2496	3118	3055	2661	2580	2100	2084	2947	1731	2137	2730	2223
NZ_LR213452.1	214	176	3593	3327	3116	3189	3300	3273	3678	3555	3903	307	3125	3243	3599	3603	3704	198	3657	3581	3648	3399	3259	3306	3351	3867	3366	3356	3136	3122	3365	3415	170	175	3282	3109	3653	3689	170	3670	3747	3660	3256	3260	3694	3114	3290	3692	3324
NZ_LR213455.1	81	36	3414	3521	3275	3152	3200	3134	3508	3458	3907	315	3300	3391	3487	3587	3499	50	3632	3482	3582	3488	3249	3513	3209	3831	3147	3207	3263	3302	3361	3281	26	26	3243	3218	3615	3483	49	3666	3586	3544	3398	3383	3667	3284	3242	3582	3516
NZ_LR217818.1	3639	3858	2026	498	2349	2764	2788	2912	565	536	792	3608	2368	1809	2135	1978	557	3651	564	2118	576	1777	2733	1347	2956	1814	2967	2876	2346	2323	2674	2930	3737	3633	2777	2278	1877	569	3638	2025	1975	1911	2475	2494	567	2378	2836	1125	492
NZ_LR536430.1	3656	3829	2656	2367	2557	2834	2709	2928	2779	2839	2794	3623	2533	2483	2767	2705	2740	3647	2688	2841	2785	2502	2809	2266	2915	2853	2857	2908	2482	2492	2819	2956	3668	3603	2847	2473	2613	2770	3620	2567	2476	2402	2538	2533	2723	2537	2833	2884	2358
NZ_LR536431.1	3012	3149	2879	2525	2050	2285	2181	2303	3097	3067	3126	2995	2129	2492	3070	2927	3068	3005	2920	3066	3017	2575	2197	2603	2323	3088	2218	2318	2014	2011	2218	2791	3023	2983	2443	1959	3153	3062	2984	3089	3033	2931	2455	2461	2971	2114	2358	3154	2475
NZ_LR595691.1	3369	3162	2450	2824	2196	1916	2012	1970	2336	2186	2410	3233	2210	2723	2348	2255	2293	3368	2192	2306	2225	2694	1781	2741	1870	2525	1927	1883	2197	2234	1815	349	3253	3318	1864	2174	2313	2313	3337	2308	2403	2465	403	396	2198	2242	1809	2227	2820
NZ_LS483296.1	3726	3849	1667	1269	2270	2767	2404	2698	1413	1491	1881	3588	2330	1789	1793	2070	1357	3736	1608	1799	1572	1630	2915	1634	2633	1562	2516	2707	2233	2223	2918	2735	3739	3702	2769	2241	1902	1408	3719	2099	1892	1837	2387	2368	1612	2341	2925	1290	1241
NZ_LS483297.1	3573	3709	1717	1277	2432	2697	2717	2853	1576	1532	1702	3607	2396	1808	1784	1845	1571	3575	1411	1762	1466	1583	2674	1597	2879	1521	2940	2819	2337	2354	2584	2833	3672	3553	2703	2374	1838	1582	3563	1918	2001	1936	2497	2508	1432	2406	2738	1592	1243
NZ_LS483303.1	3577	3395	1777	1844	2963	2371	2658	2399	1554	1478	1733	3481	3001	1898	1736	1418	1530	3596	1480	1717	1515	2054	2256	1916	2300	1821	2328	2325	2950	2931	2350	2445	3492	3563	2380	2816	1597	1558	3562	928	995	1007	2935	2899	1503	3015	2363	1537	1843
NZ_LS992166.1	3662	3885	1866	516	2350	2852	2691	3054	562	557	975	3620	2370	1683	2005	1796	542	3675	563	2024	568	1654	2875	1213	2970	1792	2897	3010	2342	2297	2837	3090	3735	3651	2847	2260	1831	563	3651	2058	1982	1917	2480	2481	567	2346	2954	875	506
NZ_LS992171.1	3609	3385	1810	533	2948	2255	2510	2293	460	406	603	3433	2963	2041	1773	1669	449	3609	435	1761	442	1861	2235	1356	2218	1639	2337	2260	2820	2871	2263	2380	3459	3562	2185	2779	1619	468	3582	1671	1715	1746	2895	2883	449	2931	2274	882	527
NZ_LS992185.1	4369	4361	3178	1997	3498	3324	3859	3450	2066	1982	1767	4449	3459	2926	3075	2867	2031	4363	1980	3066	2012	2953	3302	2692	3463	2873	3577	3422	3432	3398	3289	3582	4452	4349	3328	3381	2833	2054	4348	2830	2969	3025	3523	3523	2000	3444	3376	2316	1988
NZ_LS998785.1	3310	3128	2383	2849	2167	1882	1982	1920	2312	2214	2436	3189	2223	2656	2332	2295	2304	3305	2234	2282	2265	2639	1768	2683	1842	2480	1864	1838	2198	2199	1812	270	3231	3309	1849	2146	2332	2335	3306	2314	2418	2491	308	296	2259	2238	1789	2276	2806
NZ_LT838200.1	3565	3442	1870	1071	2819	2409	2819	2490	992	921	1220	3597	2802	1498	1788	1467	1000	3552	919	1756	948	1883	2409	1514	2466	1797	2607	2433	2706	2667	2333	2620	3605	3546	2237	2748	1532	1024	3527	1587	1749	1770	2834	2829	933	2701	2384	1247	1057
NZ_LT883142.1	3786	3887	1844	1594	2412	2948	2530	2781	1802	1885	2259	3632	2438	1814	1911	1928	1780	3773	2018	1952	1964	1864	3061	1950	2814	2256	2719	2870	2350	2322	3035	2778	3776	3744	3011	2428	2008	1803	3765	1342	1160	1128	2499	2468	2032	2525	3006	1755	1603
STEFF_10_chromosome_new_name	3257	3441	2611	2200	1232	1860	1575	1842	2835	2905	2949	3163	1274	2166	2847	2873	2775	3249	2787	2920	2935	2263	1502	2327	1567	2983	1501	1562	1131	1107	1218	2363	3283	3235	1478	1342	2943	2771	3226	2957	2757	2635	1948	1953	2824	1174	1374	2892	2171
STEFF_12_chromosome_new_name	3675	3911	1963	1339	2532	2892	2738	3078	1573	1592	1778	3653	2506	1866	2091	2044	1538	3701	1486	2102	1551	1851	2839	1692	2987	1657	2886	2983	2364	2354	2784	2989	3728	3646	2798	2365	1978	1584	3673	2238	2170	2085	2507	2497	1508	2396	2891	1484	1335
STEFF_16_chromosome_new_name	3313	3445	2505	2277	1193	1836	1422	1740	2633	2769	3239	3173	1250	2217	2689	2957	2603	3289	3142	2773	2965	2415	1531	2454	1451	3136	1379	1486	1215	1213	1528	2192	3269	3252	1598	1271	2944	2638	3263	3008	2574	2484	1942	1953	3112	1273	1427	2720	2244
STEFF_17_chromosome_new_name	3540	3561	2137	1491	2672	2455	2974	2612	1640	1498	1689	3670	2609	2040	2036	1860	1652	3562	1419	2004	1497	1961	2376	1772	2617	1465	2700	2591	2517	2453	2281	2621	3633	3526	2379	2590	1862	1651	3529	2010	2230	2252	2622	2586	1474	2483	2449	1478	1495
STEFF_18_chromosome_new_name	3364	3353	3036	2565	1854	1617	1801	1712	2866	2616	2716	3447	1809	2568	2871	2579	2883	3352	2482	2824	2580	2688	1675	2685	1774	2604	1780	1775	1638	1612	1501	2102	3468	3368	1563	1746	2684	2878	3339	2610	2962	3003	2127	2137	2488	1719	1606	2731	2548
STEFF_22_chromosome_new_name	3232	3309	2892	2296	1429	1646	1575	1694	2921	2696	2715	3299	1469	2245	2857	2584	2935	3218	2484	2753	2612	2445	1388	2434	1497	2637	1480	1478	1410	1382	1354	2123	3311	3190	1490	1407	2739	2927	3205	2592	2926	2812	2047	2039	2513	866	1385	2716	2265
STEFF_24_chromosome_new_name	3479	3260	2699	3059	2051	1604	1742	1637	2481	2367	2663	3374	1968	2900	2610	2504	2509	3479	2436	2592	2461	3042	1672	3134	1722	2569	1702	1712	1797	1794	1481	1993	3406	3507	1538	1894	2528	2519	3458	2520	2666	2697	2372	2385	2460	1891	1567	2453	3050
STEFF_3_chromosome_new_name	3305	3019	2533	3023	1378	1450	1549	1460	2295	2197	2422	3153	1645	2710	2357	2291	2287	3307	2234	2328	2245	2942	1194	2978	1246	2428	1253	1256	1572	1565	1214	1899	3156	3288	1310	1497	2371	2287	3282	2390	2581	2701	2334	2298	2220	1595	1155	2218	3005
STIN_80_chromosome_new_name	3678	3798	1755	1693	2490	3121	2678	2941	1937	1973	2163	3584	2486	960	1855	1515	1891	3667	2063	1870	2078	1712	3115	1694	2893	2419	2748	2938	2466	2481	3058	2989	3669	3641	3093	2438	502	1898	3640	1913	1708	1648	2540	2547	2102	2462	3125	1904	1684
STIN_87_chromosome_new_name	3828	3636	2075	734	3183	2564	2760	2599	725	662	955	3678	3207	2188	1991	1875	714	3838	710	1982	714	2054	2463	1561	2446	1856	2527	2475	3073	3093	2555	2630	3741	3819	2475	2984	1839	729	3802	1908	2004	2042	3127	3103	730	3055	2503	1145	732
STIN_92_chromosome_new_name	3658	3411	1847	915	2993	2351	2552	2420	799	737	933	3498	2959	2049	1786	1684	791	3674	753	1777	766	1915	2292	1643	2300	1635	2410	2317	2856	2948	2295	2403	3523	3628	2263	2827	1639	815	3626	1792	1874	1922	2930	2914	771	2953	2327	1118	916
STLEFF_1_chromosome_new_name	3660	3710	2158	1956	2637	2718	2973	2842	2257	2062	2056	3658	2603	1276	2111	1551	2247	3647	1978	2037	2079	2023	2630	1869	2822	2267	2881	2782	2622	2611	2574	2847	3692	3635	2549	2620	770	2251	3631	1820	1994	1963	2793	2776	2003	2606	2715	2009	1953
STLEFF_27_chromosome_new_name	3655	3835	1900	767	2333	2927	2640	2929	901	884	1122	3598	2396	1777	1992	1976	866	3655	881	2025	921	1709	2902	1449	2869	1855	2818	2950	2308	2305	2833	2987	3670	3613	2864	2281	1986	893	3647	2140	1982	1942	2434	2430	908	2389	3002	1279	760
STLEFF_33_chromosome_new_name	3535	3619	2027	809	2584	2459	2938	2700	890	792	957	3636	2531	1815	1929	1767	880	3548	788	1891	826	1766	2425	1477	2680	1691	2886	2655	2480	2467	2396	2685	3653	3513	2403	2475	1729	913	3524	1861	2050	2064	2575	2562	801	2496	2476	1191	805
STLEFF_34_chromosome_new_name	3642	3447	1874	911	3018	2349	2606	2401	809	733	956	3549	2961	2021	1817	1708	788	3660	750	1801	769	1930	2314	1611	2327	1641	2416	2356	2879	2852	2310	2427	3573	3643	2280	2843	1624	818	3629	1814	1897	1921	2936	2909	777	2928	2370	1094	909
STLEFF_35_chromosome_new_name	3546	3525	441	1844	2720	2433	2738	2545	1881	1774	2019	3589	2754	1845	414	1671	1869	3552	1758	415	1768	522	2372	1805	2512	1818	2595	2485	2705	2712	2369	2492	3601	3524	2349	2693	1802	1891	3530	1949	2111	2125	2600	2599	1772	2575	2324	1805	1811
STLEFF_36_chromosome_new_name	3650	3433	1869	923	2998	2334	2586	2407	792	723	924	3521	2998	2027	1804	1678	783	3669	748	1782	760	1939	2300	1618	2324	1645	2424	2317	2883	2873	2321	2420	3565	3661	2274	2867	1615	810	3639	1784	1876	1910	2979	2939	749	3005	2348	1089	910
STLEFF_38_chromosome_new_name	3637	3578	1894	1851	2785	2615	2998	2719	1948	1817	1910	3659	2749	930	1815	1380	1967	3618	1789	1788	1845	1866	2538	1831	2679	2199	2790	2647	2747	2728	2458	2730	3705	3621	2494	2768	657	1965	3609	1616	1765	1784	2894	2904	1809	2740	2553	1870	1851
STLEFF_3_chromosome_new_name	3633	3760	1506	842	2297	3017	2496	2866	953	940	1434	3502	2372	1676	1618	1884	922	3623	1079	1618	1031	1451	3030	1364	2727	1841	2576	2770	2317	2295	3073	2715	3627	3593	2869	2275	1784	947	3612	1877	1661	1604	2328	2311	1080	2309	3017	996	828
STLEFF_4_chromosome_new_name	3669	3422	1867	930	2998	2361	2582	2407	805	736	937	3519	2998	2044	1824	1703	794	3677	755	1791	768	1931	2319	1617	2332	1647	2413	2331	2923	2903	2329	2417	3541	3647	2277	2851	1621	824	3645	1806	1895	1910	2964	2918	759	2980	2372	1129	923
STLIN_11_chromosome_new_name	3786	3923	1880	830	2368	3078	2555	2845	916	931	1255	3674	2435	1828	1974	2009	886	3784	998	2001	966	1759	3099	1482	2728	1970	2683	2826	2355	2341	3090	2848	3775	3731	2920	2329	1948	916	3780	2210	1992	1924	2466	2449	993	2398	3187	1306	826
STLIN_12_chromosome_new_name	3654	3622	2086	1192	2816	2849	2786	2781	1185	1135	1411	3630	2822	2005	2092	2008	1177	3665	1201	2073	1179	2001	2800	1805	2705	1897	2734	2698	2781	2785	2817	2725	3677	3645	2738	2677	1978	1197	3646	2208	2203	2184	2733	2732	1203	2745	2877	1483	1194
STLIN_17_chromosome_new_name	3644	3758	1624	1438	2316	2931	2507	2746	1623	1744	2160	3532	2373	1031	1754	1185	1581	3620	1891	1779	1832	1627	2948	1557	2696	2233	2594	2751	2305	2259	2913	2733	3626	3614	2809	2301	1239	1610	3609	1942	1705	1656	2453	2434	1897	2400	3011	1694	1423
STLIN_4_chromosome_new_name	3626	3427	1843	908	3034	2357	2563	2398	797	723	935	3514	2976	2005	1784	1683	784	3645	740	1774	754	1928	2311	1611	2329	1628	2415	2335	2882	2864	2314	2410	3546	3631	2274	2883	1619	807	3602	1799	1887	1909	2940	2947	766	2923	2321	1101	906
STLIN_6_chromosome_new_name	3298	3079	2495	2978	1415	1459	1440	1455	2339	2260	2503	3226	1708	2583	2337	2298	2353	3302	2288	2334	2291	2858	1237	2946	1288	2415	1260	1282	1135	1147	915	1873	3182	3276	1338	1499	2390	2327	3289	2341	2474	2550	2267	2251	2271	1448	1126	2232	2957
STLIN_8_chromosome_new_name	3621	3434	1693	2033	3034	2587	2632	2595	1749	1699	1926	3510	3037	1889	1664	1017	1753	3611	1676	1646	1731	1800	2450	1602	2518	2119	2590	2532	2895	2926	2461	2450	3534	3611	2459	2942	1553	1759	3581	1663	1750	1770	2905	2876	1704	2929	2487	1710	2036
SWHEFF_59_chromosome_new_name	3600	3534	1644	1265	2830	2466	2782	2593	1304	1234	1592	3644	2833	1912	1549	1624	1313	3604	1240	1532	1260	1640	2362	1460	2467	1494	2529	2425	2735	2726	2378	2472	3657	3588	2184	2670	1671	1330	3580	1738	1902	1930	2708	2707	1265	2714	2420	1318	1240
SWHEFF_60_chromosome_new_name	3639	3647	1935	1813	2677	2703	2978	2792	2021	1880	1956	3651	2647	911	1862	1402	2034	3624	1833	1824	1928	1842	2601	1798	2774	2242	2837	2713	2637	2622	2524	2814	3709	3621	2576	2658	670	2029	3609	1665	1810	1802	2836	2827	1869	2593	2613	1941	1806
SWHEFF_64_chromosome_new_name	3768	3904	1793	1283	2443	2968	2496	2848	1425	1495	1880	3621	2444	1855	1922	2115	1400	3769	1604	1936	1574	1773	3033	1687	2741	1673	2609	2789	2305	2289	2967	2850	3779	3731	2911	2292	1969	1428	3743	2283	2023	1959	2436	2423	1616	2338	3061	1343	1272
SWHEFF_67_chromosome_new_name	3598	3768	1802	1067	2448	2748	2813	2961	1227	1158	1405	3616	2474	1787	1877	1786	1203	3611	1166	1861	1191	1664	2731	1393	2990	1772	3037	2933	2433	2412	2752	2858	3694	3583	2640	2401	1822	1221	3588	1820	1847	1790	2475	2456	1180	2364	2703	1157	1051
SWHEFF_71_chromosome_new_name	3262	3105	2571	2827	1579	1466	1426	1485	2310	2246	2467	3197	1576	2557	2459	2378	2356	3280	2310	2420	2292	2886	1291	2796	1334	2513	1332	1337	1607	1630	1311	1752	3204	3279	1335	1487	2512	2399	3262	2461	2629	2704	2028	2011	2298	1608	1216	2306	2812
SWHIN_101_chromosome_new_name	3269	3036	2546	2890	1411	1462	1511	1443	2265	2171	2387	3156	1642	2579	2320	2288	2293	3268	2201	2293	2228	2871	1192	2825	1243	2426	1251	1256	1533	1530	1218	1874	3193	3276	1277	1526	2336	2290	3259	2400	2626	2739	2305	2277	2202	1533	1136	2197	2884
SWHIN_104_chromosome_new_name	3290	3475	2661	2189	1331	1833	1662	1805	2711	2831	2927	3226	1461	2274	2884	2941	2691	3292	2765	2981	2876	2373	1566	2309	1628	2999	1562	1630	1402	1423	1637	2315	3329	3283	1620	1331	3050	2661	3260	2916	2669	2550	1947	1954	2769	1216	1625	2832	2161
SWHIN_107_chromosome_new_name	3250	3342	2915	2205	1409	1710	1768	1756	2888	2642	2690	3299	1558	2304	2892	2647	2895	3245	2494	2842	2604	2462	1490	2326	1603	2768	1593	1586	1491	1488	1553	2184	3318	3225	1541	1399	2803	2873	3210	2654	2962	2834	2035	2025	2515	1242	1524	2762	2195
SWHIN_110_chromosome_new_name	3498	3713	2307	1072	1915	2578	2281	2671	1413	1403	1374	3472	2028	2002	2438	2213	1354	3503	1251	2451	1321	1989	2400	1643	2534	2212	2473	2471	1937	1920	2320	2702	3570	3485	1928	1946	2285	1368	3480	2245	2123	2061	2250	2228	1271	1922	2389	1729	1061
SWHIN_116_chromosome_new_name	3773	3616	2070	2275	3029	2774	2940	2771	2117	2003	2131	3709	3037	1262	2011	1500	2119	3753	2009	1973	2030	2195	2705	2139	2736	2362	2799	2736	3046	3004	2599	2729	3734	3752	2629	3067	1025	2141	3740	1822	1926	1940	3141	3095	2027	3027	2654	1948	2268
SWHIN_97_chromosome_new_name	3623	3419	1759	2076	3075	2533	2775	2533	1791	1726	1883	3517	3009	1089	1728	1321	1798	3604	1740	1695	1758	1947	2475	1942	2505	2116	2539	2498	2992	2984	2457	2556	3542	3613	2499	2919	421	1801	3599	1619	1700	1703	2996	2998	1753	3041	2525	1737	2069
U00096.3	3441	3488	1793	19	2541	2296	2931	2562	24	13	689	3554	2489	1701	1707	1615	19	3468	24	1685	29	1499	2263	1203	2553	1499	2723	2496	2431	2406	2281	2533	3587	3443	2270	2443	1603	37	3434	1697	1966	2024	2528	2527	25	2451	2345	810	19
[truncated: 574 more columns]

## Sheet: Klebsiella pneumoniae
Pairwise core genome SNPs of a total of 388 Klebsiella pneumoniae (WWTPs: 27; Public: 361)
snp-dists	STEFF_14_chromosome_new_name	STEFF_19_chromosome_new_name	STEFF_1_chromosome_new_name	STEFF_9_chromosome_new_name	STIN_77_chromosome_new_name	STIN_79_chromosome_new_name	STIN_84_chromosome_new_name	STIN_88_chromosome_new_name	STIN_90_chromosome_new_name	STIN_93_chromosome_new_name	STIN_94_chromosome_new_name	STLEFF_2_chromosome_new_name	STLEFF_42_chromosome_new_name	STLEFF_44_chromosome_new_name	STLIN_10_chromosome_new_name	STLIN_14_chromosome_new_name	STLIN_19_chromosome_new_name	STLIN_3_chromosome_new_name	STLIN_7_chromosome_new_name	SWHEFF_1_chromosome_new_name	SWHEFF_3_chromosome_new_name	SWHEFF_4_chromosome_new_name	SWHEFF_62_chromosome_new_name	SWHIN_100_chromosome_new_name	SWHIN_106_chromosome_new_name	SWHIN_108_chromosome_new_name	SWHIN_114_chromosome_new_name	AP006725.1	CP000647.1	CP002910.1	CP003200.1	CP003785.1	CP003999.1	CP006648.1	CP006656.1	CP006659.2	CP006722.1	CP006738.1	CP006798.1	CP006918.1	CP006923.1	CP007727.1	CP007731.1	CP008797.1	CP008827.1	CP008831.1	CP008929.1	CP009114.1	CP009208.1
SWHIN_114_chromosome_new_name	8101	9176	7967	8975	67	7936	8836	9122	8372	7945	7347	11	7877	7990	6778	11078	7101	8585	7514	7738	8974	8489	8800	8795	7673	8475	0	9265	8720	9191	856	8356	8096	8059	174	662	9643	8521	7929	1343	1380	1412	8005	1437	1397	1438	7891	3453	8346
STLEFF_2_chromosome_new_name	8280	9157	8194	8823	60	8103	8961	9045	8523	8179	7524	0	8113	8196	6914	10891	7224	8663	7511	7928	9118	8637	8698	8746	7899	8677	11	9032	8809	9037	859	8550	8248	8228	168	670	9734	8740	8179	1362	1401	1425	8182	1384	1411	1370	8120	3528	8489
STIN_77_chromosome_new_name	7994	8159	8946	7733	0	8969	8391	8171	7688	8907	8422	60	9168	9063	6850	10159	7449	8936	7036	8465	8283	8617	7757	7815	8854	8715	67	8069	8037	8051	805	9164	8583	8483	134	659	9270	8009	9235	1417	1459	1386	9063	1322	1392	1295	9174	3839	9257
CP011578.1	8144	9168	8060	8895	146	7975	8825	9093	8360	8026	7372	145	7986	8054	6784	10972	7104	8565	7442	7751	9025	8488	8771	8793	7712	8500	141	9034	8697	8984	861	8400	8092	8121	83	676	9596	8579	8045	1351	1385	1428	8025	1407	1420	1391	7964	3474	8362
NZ_CP028783.1	8301	8498	8868	8093	101	8667	8721	8456	7910	8767	8074	146	8776	8788	7102	10424	7766	9245	7270	8461	8573	8907	8069	8069	8520	9053	151	8362	8279	8348	844	9089	8765	8751	71	655	9534	8336	8846	1387	1427	1429	8727	1362	1444	1345	8764	3765	9107
CP006656.1	8215	8433	8780	8052	134	8576	8655	8398	7898	8670	8008	168	8678	8634	7028	10339	7686	9160	7210	8401	8477	8820	8012	8014	8442	8950	174	8309	8201	8276	856	8975	8668	8668	0	689	9427	8268	8735	1387	1426	1448	8618	1391	1454	1377	8639	3755	9009
CP014294.1	7897	8133	8836	7734	148	8845	8309	8151	7682	8770	8347	196	9081	8903	6818	10070	7407	8841	7028	8373	8245	8541	7763	7752	8687	8614	201	8035	7983	8006	927	9067	8514	8420	263	776	9165	7970	9147	1544	1567	1481	8943	1423	1492	1411	9090	3879	9121
NZ_CP028994.1	8319	9187	8070	8912	487	7969	8876	9055	8433	7934	7556	498	7962	8018	6769	11035	7093	8582	7466	7826	9012	8473	8788	8818	7764	8477	511	9140	8651	9152	833	8366	8120	8107	523	707	9557	8574	8009	1321	1362	1403	8047	1415	1390	1396	7947	3477	8383
NZ_CP028806.1	8508	9122	8261	8788	500	8122	9065	8977	8597	8226	7747	521	8206	8275	6989	10840	7358	8770	7577	8018	9166	8681	8632	8682	7989	8678	518	8945	8836	8949	822	8535	8322	8329	524	717	9791	8807	8249	1400	1434	1481	8269	1433	1469	1423	8213	3538	8512
CP018438.1	8248	9165	8015	8974	493	7948	8879	9081	8404	7986	7577	523	7945	8054	6828	11119	7125	8598	7567	7815	9007	8503	8792	8807	7724	8483	530	9235	8745	9156	851	8371	8136	8095	528	729	9606	8628	7973	1362	1406	1440	8011	1470	1440	1473	7949	3491	8323
CP018692.1	8178	8250	9015	7846	509	8891	8458	8198	7774	8946	8605	544	9181	9056	6889	10215	7529	8973	7103	8549	8324	8676	7826	7897	8888	8778	533	8101	8100	8119	810	9201	8666	8580	534	730	9319	8105	9217	1489	1531	1460	9051	1385	1461	1379	9132	3863	9236
NZ_CP027036.1	8167	8230	8984	7809	522	8972	8452	8178	7749	8919	8667	549	9198	9082	6890	10190	7511	8959	7080	8542	8317	8634	7821	7848	8865	8745	538	8078	8100	8085	813	9163	8671	8541	535	736	9303	8078	9248	1506	1539	1455	9097	1386	1464	1375	9193	3856	9229
NZ_CP026155.1	8174	8225	9005	7808	532	8949	8434	8165	7747	8917	8655	556	9198	9057	6896	10182	7520	8958	7073	8552	8308	8637	7821	7862	8879	8747	545	8082	8096	8085	821	9151	8657	8563	541	740	9255	8070	9251	1516	1549	1453	9081	1394	1456	1377	9227	3869	9214
NZ_CP040533.1	8201	8160	8956	7762	622	8901	8435	8154	7694	8933	8623	612	9122	9018	6865	10141	7504	8962	7048	8461	8261	8598	7753	7804	8810	8725	576	8094	8018	8081	827	9206	8671	8535	623	733	9270	8027	9193	1518	1560	1484	8976	1403	1498	1387	9097	3912	9230
CP022882.1	8226	8227	9015	7844	626	8918	8465	8177	7708	8940	8664	614	9182	9030	6893	10214	7511	8974	7080	8484	8304	8645	7798	7829	8858	8776	581	8098	8044	8100	834	9198	8676	8548	624	738	9309	8058	9249	1547	1576	1477	9025	1397	1494	1375	9142	3970	9244
NZ_CP027068.2	8457	8400	8983	8052	594	8733	8633	8363	7898	8862	8421	615	8897	8769	7050	10355	7671	9104	7193	8572	8463	8821	7991	7970	8627	8920	584	8271	8218	8284	859	9202	8847	8725	626	751	9476	8225	8977	1481	1514	1495	8782	1431	1519	1406	8883	3889	9145
NZ_CP028548.1	8378	8347	9112	7978	603	8807	8582	8316	7817	8961	8507	617	8995	8862	7005	10318	7613	9068	7175	8566	8416	8750	7888	7920	8694	8890	585	8216	8148	8238	855	9287	8796	8666	626	754	9440	8169	9089	1496	1529	1487	8858	1418	1503	1408	8971	3925	9252
CP022997.1	8430	8340	8972	7980	604	8743	8610	8339	7856	8852	8394	626	8883	8775	7010	10313	7649	9113	7156	8556	8444	8783	7935	7963	8599	8891	589	8247	8209	8265	870	9162	8814	8689	636	756	9469	8197	8943	1489	1526	1524	8770	1444	1527	1431	8872	3877	9167
NZ_CP026140.1	8733	8904	8447	8556	594	8266	9181	8785	8345	8383	7878	629	8374	8346	7091	10716	7455	8877	7516	8100	8936	8788	8403	8422	8121	8857	595	8794	8642	8750	872	8704	8457	8438	631	761	9824	8706	8451	1454	1492	1528	8330	1444	1531	1441	8356	3699	8674
NZ_CP023722.1	8190	8184	9016	7805	624	8956	8445	8159	7714	8912	8696	624	9195	9029	6870	10219	7496	8935	7063	8483	8284	8622	7775	7787	8818	8750	596	8106	8028	8078	844	9179	8676	8511	635	742	9283	8023	9257	1545	1588	1500	9025	1413	1506	1402	9217	3980	9238
CP018454.1	8558	9067	8248	8763	591	8148	9075	8918	8470	8169	7759	633	8186	8213	6959	10848	7319	8761	7528	7968	9109	8615	8589	8599	7974	8690	597	8966	8763	8912	882	8570	8333	8314	632	751	9696	8839	8255	1462	1494	1540	8202	1469	1530	1448	8166	3663	8541
NZ_CP029384.1	8251	8182	9013	7813	643	8958	8452	8185	7704	8934	8709	637	9177	9024	6850	10203	7509	8960	7047	8487	8295	8621	7784	7812	8838	8761	597	8086	8066	8124	839	9196	8669	8538	641	745	9288	8051	9266	1533	1574	1481	9050	1399	1493	1391	9167	3974	9246
NZ_CP026130.1	8696	8995	8361	8649	597	8229	9174	8852	8402	8358	7855	628	8272	8300	7074	10764	7430	8788	7517	8085	9022	8770	8523	8474	8012	8817	599	8833	8725	8841	887	8728	8462	8385	642	762	9865	8780	8350	1458	1498	1540	8284	1476	1551	1465	8260	3668	8651
NZ_CP036305.1	8690	8644	8736	8265	600	8504	8901	8578	8068	8643	8170	635	8669	8611	7196	10516	7703	9121	7373	8345	8704	8950	8189	8185	8362	9032	599	8497	8420	8472	881	8952	8724	8702	639	769	9719	8448	8727	1473	1506	1533	8549	1466	1548	1457	8632	3787	8955
NZ_CP036365.1	8242	8208	9018	7820	646	8934	8444	8173	7694	8958	8676	639	9172	9032	6877	10224	7526	8965	7075	8467	8312	8619	7778	7809	8838	8771	601	8086	8054	8133	841	9206	8660	8552	640	749	9294	8042	9258	1535	1570	1486	9034	1412	1499	1397	9151	3985	9257
NZ_CP029689.1	8347	8321	9069	7929	610	8783	8548	8296	7778	8880	8482	632	8983	8868	6998	10301	7629	9086	7143	8542	8403	8734	7884	7902	8666	8868	601	8217	8154	8182	872	9252	8788	8661	627	755	9408	8139	9053	1518	1547	1509	8853	1440	1531	1410	8968	3934	9215
NZ_CP028793.1	8522	9179	8180	8838	586	8109	9011	8984	8519	8131	7711	637	8108	8151	6889	10953	7270	8685	7504	7852	9165	8571	8709	8707	7877	8614	603	9019	8805	8997	882	8481	8275	8259	625	756	9705	8752	8198	1426	1460	1516	8114	1479	1506	1465	8093	3614	8461
NZ_CP036300.1	8216	8176	8994	7812	648	8990	8452	8184	7689	8927	8732	637	9172	8996	6864	10254	7504	8942	7072	8479	8289	8615	7782	7806	8827	8737	604	8066	8057	8096	853	9186	8666	8546	643	749	9259	8058	9275	1552	1588	1476	9064	1404	1479	1397	9187	3961	9238
NZ_CP036371.1	8285	8264	9069	7863	635	8890	8489	8242	7737	8980	8611	642	9079	8954	6932	10265	7573	9039	7125	8519	8357	8672	7843	7848	8751	8807	606	8165	8106	8192	848	9278	8706	8581	641	753	9347	8106	9139	1519	1563	1491	8938	1422	1495	1409	9075	3976	9300
NZ_AP018671.1	8370	8341	9112	7950	602	8799	8610	8302	7867	8927	8549	623	9020	8895	6992	10302	7611	9087	7159	8608	8399	8723	7911	7955	8703	8875	606	8245	8149	8214	853	9261	8785	8648	648	758	9423	8145	9066	1494	1527	1496	8855	1429	1512	1406	9012	3905	9258
NZ_CP025456.1	8374	8345	9072	7956	617	8806	8591	8302	7813	8923	8469	639	9006	8909	7031	10316	7638	9102	7174	8562	8414	8756	7919	7924	8669	8876	606	8251	8204	8222	871	9251	8833	8666	647	772	9440	8185	9066	1508	1540	1541	8818	1452	1538	1426	8965	3940	9240
NZ_CP040539.1	8386	9163	8085	8979	568	7947	8905	9044	8421	8008	7570	612	7986	8004	6797	11000	7154	8581	7481	7797	8999	8460	8775	8864	7735	8492	608	9120	8706	9023	884	8455	8154	8172	614	764	9567	8596	8051	1410	1449	1495	7990	1498	1469	1475	7993	3501	8374
NZ_CP033954.1	8285	8248	9053	7827	625	8902	8459	8218	7698	8985	8617	638	9117	9010	6895	10242	7530	8980	7084	8488	8338	8664	7798	7827	8779	8795	608	8136	8113	8139	859	9236	8666	8559	634	749	9337	8070	9190	1510	1552	1491	8958	1422	1497	1417	9110	3971	9278
NZ_CP028797.1	8346	8304	9116	7916	619	8875	8555	8270	7789	9000	8582	636	9093	8980	6958	10307	7604	9071	7148	8565	8392	8742	7858	7932	8770	8849	608	8209	8141	8193	859	9294	8756	8602	633	755	9383	8151	9173	1529	1562	1502	8893	1421	1528	1411	9086	3970	9319
NZ_CP033396.1	8311	8311	9093	7877	633	8859	8482	8233	7738	8987	8573	646	9064	8962	6968	10279	7601	9059	7109	8519	8386	8721	7864	7870	8735	8835	609	8171	8136	8217	858	9296	8735	8642	642	757	9391	8130	9172	1515	1552	1487	8943	1424	1501	1406	9046	4003	9315
NZ_CP025951.1	8437	9224	8122	9030	574	8020	8919	9082	8433	8058	7641	623	8018	8058	6841	11074	7181	8641	7525	7811	9075	8495	8869	8776	7790	8542	610	9137	8736	9169	885	8458	8183	8131	613	786	9629	8622	8106	1411	1461	1499	8054	1481	1473	1474	8011	3579	8406
NZ_CP026149.1	8458	9170	8130	8906	579	8058	8964	9031	8451	8066	7665	626	8056	8097	6858	10963	7218	8658	7508	7844	9050	8508	8801	8810	7843	8549	610	9093	8776	9048	882	8475	8219	8173	619	763	9618	8691	8134	1422	1458	1497	8085	1479	1493	1468	8066	3577	8421
NZ_CP026132.1	8447	9266	8136	8981	584	8036	8982	9080	8476	8064	7637	630	8074	8039	6863	11003	7225	8662	7516	7850	9066	8536	8839	8816	7821	8551	611	9098	8742	9061	888	8476	8282	8170	622	768	9645	8669	8141	1444	1483	1515	8045	1487	1495	1470	8043	3587	8437
NZ_CP033960.1	8308	9089	8023	8939	547	7939	8870	9050	8349	7964	7557	597	7924	7982	6784	11125	7080	8563	7511	7707	8957	8439	8733	8780	7669	8458	612	9198	8742	9090	884	8394	8107	8100	597	755	9580	8570	7980	1388	1434	1498	7980	1526	1481	1518	7920	3545	8356
NZ_CP040545.1	8356	9156	8039	8888	569	7944	8888	9017	8424	7966	7598	620	7960	7998	6787	11005	7135	8570	7480	7795	8954	8465	8778	8842	7718	8475	613	9136	8717	9110	868	8436	8160	8116	614	759	9554	8573	8038	1411	1452	1492	7997	1498	1485	1487	7941	3484	8357
NZ_CP028583.1	8354	8312	9112	7925	627	8850	8557	8289	7775	9008	8591	646	9080	8935	6989	10308	7617	9076	7151	8541	8392	8743	7893	7905	8739	8842	613	8216	8160	8229	862	9326	8782	8658	645	757	9397	8158	9131	1511	1548	1486	8907	1435	1501	1409	9033	3964	9306
NZ_CP031721.1	8363	8328	9103	7949	627	8845	8587	8304	7785	8954	8540	650	9030	8911	7003	10333	7618	9094	7174	8577	8384	8743	7910	7939	8721	8864	613	8225	8184	8233	856	9269	8784	8690	650	749	9424	8173	9094	1497	1532	1482	8889	1429	1505	1410	8986	3929	9261
NZ_CP034327.1	8273	9120	7990	8948	541	7928	8886	9010	8344	7932	7562	581	7900	7979	6779	10925	7108	8527	7464	7706	8950	8433	8738	8741	7674	8418	614	9241	8669	9102	851	8367	8146	8047	588	725	9538	8511	7992	1369	1402	1469	7941	1494	1450	1466	7916	3536	8352
NZ_CP034123.1	8314	8284	9076	7903	639	8869	8512	8268	7755	9022	8612	651	9104	8938	6931	10278	7552	9007	7100	8524	8388	8690	7861	7873	8783	8831	614	8156	8105	8203	854	9307	8717	8598	652	755	9360	8121	9187	1526	1563	1489	8967	1428	1516	1406	9071	3994	9292
NZ_CP028542.2	8654	8643	8724	8298	611	8499	8845	8565	8075	8598	8133	649	8623	8569	7160	10524	7647	9057	7382	8357	8668	8914	8188	8168	8310	9043	614	8554	8444	8522	876	8944	8677	8683	656	741	9732	8429	8697	1479	1520	1516	8573	1443	1539	1430	8625	3816	8921
NZ_CP032163.1	8213	8147	8967	7790	658	8968	8439	8164	7695	8924	8592	650	9144	8983	6842	10164	7482	8920	7011	8449	8283	8601	7777	7779	8804	8736	615	8063	8049	8103	851	9176	8650	8516	655	760	9270	8023	9238	1554	1584	1493	9052	1420	1510	1406	9166	3979	9222
NZ_CP036361.1	8722	8983	8408	8582	610	8226	9076	8839	8385	8312	7884	637	8325	8312	7034	10762	7418	8814	7514	8087	9021	8745	8476	8525	8086	8809	616	8827	8768	8868	879	8698	8421	8427	650	754	9883	8732	8424	1461	1497	1514	8357	1447	1515	1438	8308	3739	8642
NZ_CP033405.1	8689	8750	8457	8407	619	8299	8941	8643	8144	8394	7934	653	8395	8352	7069	10588	7449	8778	7432	8113	8751	8727	8280	8287	8115	8846	619	8643	8541	8663	856	8735	8468	8471	666	750	9858	8554	8470	1477	1514	1513	8330	1434	1544	1441	8379	3640	8710
NZ_CP026136.1	8310	9083	8011	8948	558	7946	8888	9018	8333	7937	7597	614	7921	7986	6771	11138	7062	8567	7538	7711	8938	8426	8743	8757	7676	8461	620	9193	8696	9099	870	8386	8095	8058	602	762	9567	8583	7984	1388	1429	1471	7983	1509	1455	1539	7914	3533	8348
NZ_CP025461.1	8522	8469	8959	8109	619	8677	8729	8431	7967	8782	8350	647	8872	8784	7115	10445	7715	9223	7271	8532	8509	8860	8044	8059	8545	9021	621	8341	8294	8359	867	9129	8868	8748	648	775	9551	8290	8946	1492	1526	1540	8750	1458	1554	1452	8856	3881	9113
NZ_CP023941.1	8480	8466	8898	8068	613	8651	8662	8412	7895	8776	8343	659	8819	8740	7051	10444	7717	9164	7219	8482	8490	8855	8031	8037	8511	8957	627	8335	8302	8355	854	9068	8764	8798	641	750	9539	8255	8898	1487	1514	1512	8727	1444	1532	1449	8773	3850	9068
NZ_CP026585.2	8411	9225	8128	8968	590	8019	8918	9085	8420	8041	7653	651	8027	8060	6846	11003	7198	8603	7520	7825	9064	8528	8815	8878	7818	8525	632	9109	8769	9078	885	8467	8196	8183	626	762	9630	8627	8121	1421	1465	1503	8073	1477	1495	1472	8033	3606	8449
NZ_CP026145.1	8146	8145	8916	7756	677	8899	8410	8142	7670	8827	8625	661	9105	8938	6839	10128	7450	8912	7018	8411	8235	8565	7749	7756	8768	8697	632	8043	7972	8027	893	9110	8607	8391	682	787	9203	7916	9193	1602	1632	1541	8966	1459	1544	1443	9106	3952	9171
CP006659.2	8405	9358	8307	9176	659	8177	9030	9247	8601	8192	7534	670	8237	8207	6765	11035	7101	8749	7429	7959	9232	8706	9016	8948	7947	8664	662	9270	8920	9326	1018	8609	8335	8250	689	0	9802	8738	8255	1553	1588	1624	8239	1618	1605	1602	8219	3670	8558
CP018816.1	8331	9346	8223	9157	652	8111	9028	9230	8564	8125	7513	662	8144	8182	6728	11076	7052	8707	7447	7934	9177	8673	8976	8981	7871	8596	675	9342	8891	9324	1004	8556	8319	8206	690	4	9765	8683	8160	1546	1580	1627	8167	1657	1612	1649	8123	3607	8533
NZ_CP025466.1	8381	8318	9096	7866	757	8832	8500	8241	7739	8878	8639	776	9037	8950	6952	10283	7518	8999	7124	8494	8355	8700	7792	7861	8693	8715	760	8110	8101	8190	108	9186	8706	8601	810	914	9334	8137	9100	1508	1546	1493	8923	1398	1515	1387	9011	4060	9213
NZ_CP032207.1	8380	9232	8212	8879	755	8017	8979	9067	8483	8069	7618	800	8087	8147	6743	10926	7083	8591	7394	7920	9086	8570	8702	8815	7866	8571	792	9036	8788	9005	1012	8468	8306	8224	788	1005	9666	8701	8136	1404	1444	1502	8117	1495	1474	1468	8080	3717	8400
NZ_CP024556.1	8189	8253	9023	7863	822	8910	8465	8170	7746	8929	8647	805	9216	9044	6712	10179	7408	8954	6923	8534	8303	8646	7817	7862	8899	8761	799	8073	8071	8136	970	9181	8694	8555	819	1010	9313	8081	9252	1548	1587	1491	9072	1435	1507	1429	9202	4096	9183
NZ_CP024521.1	8166	8236	9001	7834	828	8939	8454	8167	7729	8912	8662	808	9189	9047	6721	10183	7407	8956	6927	8537	8294	8629	7801	7833	8885	8745	802	8084	8088	8121	971	9160	8712	8525	822	1011	9289	8061	9255	1556	1591	1502	9061	1440	1513	1428	9214	4094	9194
NZ_CP024549.1	8197	8250	9043	7868	814	8901	8456	8186	7731	8947	8609	806	9214	9068	6710	10204	7418	8958	6928	8520	8315	8660	7814	7844	8887	8757	802	8068	8052	8144	971	9178	8709	8537	815	997	9316	8055	9249	1535	1581	1505	9058	1445	1516	1441	9192	4092	9186
NZ_CP024535.1	8200	8292	9055	7891	818	8850	8507	8189	7754	8993	8577	812	9149	9052	6783	10230	7452	8994	6983	8550	8330	8668	7838	7878	8845	8804	802	8143	8121	8152	972	9233	8760	8579	822	1008	9321	8078	9188	1526	1559	1510	8978	1456	1528	1440	9118	4101	9254
CP023502.1	8364	9193	8065	8951	771	7916	8929	9005	8451	7980	7557	806	8006	8061	6697	11045	7056	8597	7384	7852	9039	8527	8892	8862	7799	8479	807	9073	8798	9096	1024	8426	8234	8119	807	1006	9574	8622	8061	1394	1437	1496	8024	1479	1480	1470	8008	3712	8341
NZ_CP024563.1	8291	8336	9134	7961	814	8814	8560	8289	7832	8964	8516	826	9074	8986	6819	10298	7538	9088	7020	8613	8401	8752	7900	7961	8785	8836	818	8179	8181	8236	986	9250	8790	8638	831	1020	9416	8157	9120	1526	1570	1527	8938	1455	1538	1452	9047	4095	9234
NZ_CP024528.1	8485	8533	8951	8158	788	8605	8764	8465	7982	8730	8251	826	8832	8787	6991	10455	7617	9200	7179	8513	8569	8934	8108	8119	8552	8996	819	8346	8341	8385	989	9050	8888	8861	831	1027	9559	8319	8886	1483	1526	1541	8758	1483	1556	1470	8809	3979	9013
NZ_CP024191.1	8320	8376	9158	7985	805	8799	8577	8307	7851	8932	8483	830	9038	8953	6869	10344	7565	9110	7051	8672	8429	8785	7957	8008	8754	8867	824	8221	8198	8259	987	9244	8864	8703	834	1020	9435	8196	9088	1516	1549	1531	8896	1470	1547	1458	9022	4081	9210
NZ_CP034249.1	8593	8489	8934	8098	799	8655	8694	8421	7978	8697	8432	829	8809	8755	7071	10433	7656	9206	7263	8460	8498	8896	8018	8061	8457	8870	825	8316	8288	8361	223	8984	8768	8803	844	960	9511	8274	8896	1504	1550	1574	8724	1479	1588	1456	8803	4022	9016
NZ_CP023946.1	8213	9121	7851	8886	742	7766	8854	9008	8364	7862	7455	802	7822	7887	6591	11133	6973	8484	7362	7746	8932	8435	8727	8812	7654	8388	829	9127	8725	9074	1005	8287	8108	8021	788	1001	9497	8503	7806	1362	1402	1466	7915	1478	1434	1517	7811	3625	8212
NZ_CP024570.1	8212	9137	7994	8926	765	7888	8868	9021	8376	7961	7508	811	7899	7970	6626	11082	7017	8534	7376	7816	8968	8479	8764	8842	7700	8476	833	9164	8684	9169	1011	8359	8176	8092	814	1015	9548	8603	7920	1413	1462	1487	7986	1520	1473	1534	7890	3672	8236
NZ_CP037927.1	8175	8173	8794	7679	845	8546	8325	8142	7570	8588	8397	863	8721	8693	6793	10096	7382	8849	7028	8283	8193	8564	7674	7767	8436	8543	853	8043	7955	8044	29	9005	8525	8415	885	990	9207	8009	8740	1587	1628	1581	8629	1479	1609	1464	8690	3871	8937
CP003200.1	8517	9260	8188	8870	805	8048	8921	9086	8425	8063	7795	859	8121	8122	6912	10946	7223	8601	7524	7835	9055	8566	8712	8752	7814	8490	856	9037	8747	9053	0	8462	8289	8254	856	1018	9639	8690	8140	1500	1539	1599	8156	1560	1565	1524	8126	3772	8398
CP015385.1	8266	8256	8985	7855	956	8907	8458	8132	7773	8895	8767	923	9200	9037	6710	10181	7418	8919	6907	8517	8303	8627	7816	7856	8867	8754	906	8091	8038	8106	986	9146	8617	8531	921	1074	9290	8063	9275	1515	1548	1453	9071	1399	1466	1387	9211	4179	9159
CP018676.1	8714	8586	8510	8252	915	8220	8767	8480	8121	8371	7980	932	8406	8396	6950	10428	7373	8813	7180	8207	8618	8809	8153	8214	8135	8840	920	8409	8331	8469	997	8614	8278	8447	926	1083	9600	8428	8494	1155	1187	1199	8418	1143	1210	1139	8408	4009	8606
CP018352.1	8143	8109	8875	7753	966	8789	8300	8001	7656	8777	8615	933	9085	8919	6634	10053	7273	8748	6833	8415	8164	8521	7690	7708	8752	8611	923	7928	7910	7977	990	8982	8351	8418	929	1092	9163	7945	9158	1227	1260	1174	8948	1120	1187	1110	9093	4206	9045
NZ_CP036450.1	8653	9077	8314	8765	906	8123	9060	8934	8561	8237	7818	961	8245	8274	6849	10827	7236	8737	7420	8050	9119	8689	8601	8659	7999	8706	956	8939	8815	8925	1062	8594	8365	8367	932	1112	9765	8772	8292	1446	1482	1526	8258	1484	1517	1468	8236	3872	8496
CP021950.1	7881	8195	7992	7020	1243	8965	8488	8255	7771	8573	9130	1101	7957	9025	7353	9593	7806	8924	7509	8487	8278	8680	7858	7936	8856	8714	1113	8118	8161	8130	1496	9120	8676	8505	1181	1461	9315	8074	8475	2354	2385	2167	9141	2074	2239	2048	7964	4766	9275
NZ_CP018883.1	8210	8438	9055	8095	1136	8889	8590	8371	7917	8941	8597	1148	8987	9090	7143	10373	7719	9143	7311	8670	8524	8869	8015	8141	8844	8909	1127	8186	8307	8277	1437	9183	8888	8760	1136	1430	9478	8297	9041	1573	1612	1580	8932	1526	1603	1530	8971	4478	9285
CP021685.1	7844	8194	7985	7031	1269	8952	8483	8256	7781	8580	9119	1120	7969	9024	7387	9609	7805	8925	7519	8503	8309	8666	7849	7927	8842	8738	1130	8106	8137	8123	1513	9125	8706	8505	1203	1481	9321	8066	8464	2363	2399	2195	9130	2097	2273	2079	7953	4803	9273
NZ_CP034760.1	8312	9288	8175	9111	1093	8068	8963	9135	8543	8048	7726	1167	8090	8241	6947	11038	7274	8690	7606	7907	9148	8618	8944	8963	7979	8663	1157	9075	8909	9199	1477	8437	8328	8305	1146	1462	9701	8772	8135	1509	1551	1578	8173	1570	1563	1577	8082	4106	8479
NZ_CP018885.1	8325	9244	8139	9109	1102	8109	8984	9113	8593	8063	7719	1173	8031	8232	6956	11018	7282	8657	7643	7956	9164	8636	9032	9038	8019	8658	1165	9048	8923	9172	1476	8442	8320	8274	1152	1470	9670	8777	8121	1518	1550	1595	8170	1588	1582	1586	8039	4097	8469
CP020901.1	8196	8973	7409	7797	1115	8200	9064	8989	8564	7937	8165	1244	7157	8283	7494	10149	7652	8757	7998	8072	9056	8691	8628	8686	8024	8701	1256	8860	8927	8873	1648	8607	8411	8301	1178	1603	9750	8703	7602	2145	2192	2369	8389	2271	2284	2247	7162	4369	8660
CP035540.1	8135	9103	7358	7868	1116	8158	9032	9071	8642	7910	8140	1273	7140	8243	7496	10205	7604	8708	8004	8007	9094	8728	8728	8794	8027	8643	1290	8986	8953	8962	1665	8552	8390	8329	1187	1632	9751	8756	7578	2128	2172	2368	8360	2317	2268	2298	7119	4351	8604
CP015392.1	8318	8319	9077	7886	1423	9068	8541	8242	7807	9024	8810	1340	9274	9138	6958	10255	7552	9010	7151	8571	8294	8669	7882	7852	8902	8806	1321	8205	8186	8238	1480	9249	7229	8619	1371	1524	9422	8127	9304	43	78	87	9135	110	69	111	9277	4671	9327
CP020071.1	8340	8356	9101	7924	1407	9109	8594	8328	7875	9062	8950	1349	9316	9215	6966	10348	7583	9080	7174	8643	8370	8706	7921	7898	8951	8881	1330	8275	8222	8255	1491	9324	7249	8687	1371	1535	9444	8187	9385	22	59	69	9245	92	52	93	9348	4668	9374
CP021718.1	8386	8406	9122	7964	1403	9045	8609	8342	7877	9094	8854	1354	9296	9203	7010	10344	7621	9105	7197	8641	8390	8758	7942	7929	8939	8926	1336	8283	8237	8302	1487	9348	7245	8736	1377	1555	9479	8223	9341	35	69	73	9158	99	56	100	9268	4681	9384
CP006918.1	8362	8383	9123	7981	1417	9123	8626	8341	7900	9091	8946	1362	9335	9205	6977	10347	7588	9078	7194	8670	8379	8727	7965	7932	8984	8906	1343	8282	8255	8270	1500	9334	7260	8729	1387	1553	9462	8237	9403	0	71	85	9256	108	68	109	9349	4676	9384
CP009771.1	8346	8370	9108	7951	1432	9091	8610	8347	7893	9078	8933	1377	9296	9188	6969	10305	7600	9105	7175	8672	8358	8703	7943	7920	8955	8898	1351	8273	8224	8280	1506	9332	7266	8707	1400	1561	9456	8216	9365	44	79	92	9234	115	74	115	9307	4684	9377
CP021549.1	8428	8441	9184	8006	1401	9038	8671	8387	7936	9139	8860	1378	9269	9188	7036	10362	7685	9188	7225	8720	8441	8822	8011	8011	8946	8973	1351	8348	8298	8341	1507	9435	7300	8782	1397	1556	9517	8270	9333	21	62	71	9169	93	54	94	9260	4718	9463
CP022573.1	8361	8391	9113	7962	1411	9114	8629	8340	7906	9070	8948	1366	9318	9211	6983	10373	7593	9095	7189	8673	8397	8742	7973	7927	8957	8923	1352	8292	8239	8289	1494	9336	7297	8715	1391	1550	9465	8215	9389	66	101	101	9246	61	84	62	9339	4668	9383
CP011989.1	8373	8405	9134	7982	1420	9105	8625	8374	7908	9081	8908	1366	9350	9210	6990	10356	7594	9107	7204	8680	8390	8745	7988	7922	8959	8914	1356	8301	8248	8294	1488	9345	7282	8732	1403	1570	9479	8241	9404	70	107	105	9224	66	89	63	9346	4691	9399
CP018428.1	8425	8469	9224	8027	1401	9002	8663	8410	7928	9149	8847	1388	9278	9168	7044	10404	7651	9182	7231	8711	8435	8799	8001	7983	8925	8963	1356	8341	8302	8334	1522	9412	7290	8763	1412	1566	9536	8283	9292	35	69	75	9144	98	57	99	9237	4709	9439
CP020108.1	8410	8439	9171	7999	1426	9060	8644	8389	7965	9108	8929	1375	9343	9247	7000	10369	7616	9128	7215	8689	8438	8767	7995	7960	8989	8951	1359	8320	8270	8342	1504	9389	7312	8719	1411	1575	9482	8251	9385	78	115	111	9220	42	95	71	9325	4701	9408
NZ_CP027048.1	8396	8408	9151	7984	1434	9114	8634	8364	7929	9098	8936	1374	9351	9235	6999	10361	7633	9127	7176	8699	8412	8770	8004	7946	8994	8922	1361	8310	8259	8320	1493	9364	7309	8744	1401	1577	9486	8237	9428	75	110	108	9264	68	91	69	9333	4696	9408
CP018427.1	8438	8451	9200	8035	1402	9029	8653	8395	7933	9150	8856	1390	9284	9166	7020	10407	7639	9174	7223	8718	8457	8804	8021	7988	8956	8964	1362	8326	8289	8332	1520	9424	7277	8786	1415	1573	9506	8287	9330	41	75	81	9185	102	61	105	9243	4712	9425
CP011647.1	8495	8514	9271	8084	1391	8973	8720	8456	7968	9110	8795	1394	9192	9128	7087	10441	7706	9227	7287	8759	8493	8872	8052	8034	8858	9010	1364	8421	8362	8368	1515	9448	7354	8818	1408	1564	9551	8318	9257	26	67	77	9077	103	60	104	9170	4689	9440
NZ_CP025037.1	8741	8777	9013	8339	1394	8750	8953	8719	8222	8866	8498	1406	8928	8881	7265	10602	7823	9326	7426	8638	8693	9076	8323	8233	8588	9207	1377	8629	8572	8596	1541	9185	7382	8978	1445	1593	9777	8568	8971	48	83	79	8855	102	64	104	8913	4576	9147
CP006923.1	8233	8303	8992	7882	1459	9041	8507	8285	7834	9000	8826	1401	9193	9116	6989	10207	7579	9000	7194	8601	8310	8644	7849	7855	8879	8816	1380	8193	8154	8187	1539	9257	7193	8628	1426	1588	9375	8117	9259	71	0	121	9135	144	103	145	9211	4615	9288
CP018356.1	8399	8441	9170	8019	1409	9055	8651	8379	7931	9130	8855	1393	9288	9201	7033	10374	7640	9148	7227	8702	8430	8798	8004	7979	8988	8938	1381	8304	8289	8343	1508	9392	7316	8767	1428	1579	9509	8282	9342	82	116	112	9204	71	97	72	9257	4690	9400
NZ_LR130548.1	8438	8436	9166	8004	1420	9079	8657	8386	7943	9112	8886	1394	9336	9242	7016	10397	7648	9166	7209	8704	8443	8806	8017	7985	9005	8944	1381	8340	8279	8359	1513	9381	7308	8741	1420	1579	9513	8257	9388	79	114	112	9244	72	95	73	9289	4702	9408
CP022691.1	8579	8565	9266	8128	1400	8956	8771	8512	8043	9099	8756	1392	9188	9105	7133	10500	7741	9266	7308	8789	8559	8893	8113	8066	8855	9066	1381	8436	8427	8449	1522	9461	7392	8870	1421	1598	9629	8396	9249	76	111	110	9096	67	93	68	9181	4678	9428
CP020837.1	8616	8651	9111	8207	1356	8836	8864	8569	8104	8982	8643	1384	9034	8985	7164	10525	7803	9344	7364	8756	8600	8927	8188	8147	8745	9156	1381	8472	8439	8497	1534	9291	7420	8944	1431	1568	9686	8446	9096	32	67	64	8981	91	44	90	9006	4605	9293
CP011976.1	8687	8661	9005	8230	1352	8736	8901	8623	8152	8875	8539	1400	8911	8901	7223	10544	7772	9350	7381	8655	8630	9033	8224	8194	8617	9201	1385	8554	8499	8542	1543	9232	7369	8959	1444	1567	9716	8490	8991	31	71	69	8909	93	54	96	8910	4548	9183
CP021833.1	8751	8793	8991	8305	1358	8698	9006	8738	8211	8889	8477	1396	8893	8854	7280	10609	7821	9342	7423	8613	8706	9138	8277	8245	8576	9243	1388	8627	8564	8611	1563	9187	7370	8936	1434	1577	9821	8590	8944	42	77	67	8854	93	47	95	8872	4540	9173
CP018437.1	8742	9292	8442	8897	1358	8267	9263	9142	8722	8389	7996	1411	8345	8402	7112	11001	7459	8905	7657	8183	9269	8795	8809	8774	8107	8877	1389	9117	9053	9110	1577	8781	7004	8523	1410	1604	9912	8999	8419	66	101	53	8475	79	69	83	8327	4343	8698
NZ_CP025008.1	8686	8695	9064	8281	1377	8824	8931	8629	8158	8934	8563	1410	8990	8990	7259	10584	7923	9391	7407	8697	8668	9031	8271	8203	8679	9215	1390	8553	8520	8546	1536	9274	7449	8939	1444	1615	9709	8518	9061	81	116	103	8947	60	84	60	8977	4586	9267
NZ_CP030341.1	8671	9378	8338	8993	1333	8211	9210	9214	8747	8292	7901	1401	8257	8302	7015	11094	7360	8806	7627	8088	9230	8738	8901	8852	8019	8760	1393	9211	9020	9177	1597	8685	6932	8430	1395	1614	9878	8945	8329	60	95	37	8344	64	57	68	8263	4306	8627
CP008827.1	8734	8724	9052	8306	1392	8800	8992	8695	8217	8920	8567	1411	8971	8934	7287	10591	7837	9391	7418	8696	8694	9103	8300	8248	8686	9246	1397	8589	8558	8583	1565	9255	7397	8989	1454	1605	9758	8545	9053	68	103	25	8954	111	0	110	8965	4569	9241
CP010392.1	8494	8452	9209	8030	1491	9170	8659	8425	7943	9180	8980	1433	9387	9270	7016	10412	7666	9186	7220	8716	8434	8824	7989	8021	9067	8964	1398	8292	8263	8354	1544	9351	7691	8768	1455	1619	9535	8282	9474	471	503	490	9291	466	477	461	9354	4728	9394
CP009775.1	8694	9343	8419	8997	1363	8244	9177	9229	8725	8282	7957	1437	8342	8350	7026	11071	7336	8844	7616	8113	9232	8751	8858	8848	8038	8827	1401	9250	9045	9211	1578	8714	6921	8451	1406	1634	9866	8960	8400	70	106	59	8383	83	75	87	8328	4350	8658
NZ_CP027146.1	8583	8546	9304	8137	1472	9054	8739	8539	8026	9200	8871	1456	9284	9150	7105	10535	7743	9282	7289	8770	8557	8916	8070	8110	8955	9053	1401	8420	8341	8426	1573	9504	7762	8844	1482	1638	9594	8371	9339	472	508	498	9160	471	483	468	9255	4755	9488
CP021859.1	8649	9409	8360	9046	1339	8216	9152	9189	8695	8298	7943	1443	8303	8335	7008	11111	7349	8798	7656	8084	9223	8709	8900	8877	8017	8782	1410	9230	9028	9180	1605	8702	6930	8459	1408	1630	9867	8980	8366	62	104	62	8353	85	81	89	8304	4325	8619
CP015822.1	8676	9427	8424	9077	1366	8204	9206	9264	8723	8315	7928	1444	8290	8332	7053	11124	7363	8836	7640	8104	9226	8759	8934	8913	8026	8775	1411	9241	9046	9233	1609	8709	6950	8485	1423	1652	9883	8967	8366	89	125	44	8365	93	62	96	8290	4344	8673
CP007727.1	8796	9265	8514	8855	1386	8357	9326	9145	8710	8440	8062	1425	8425	8473	7108	10992	7485	8960	7677	8228	9220	8844	8793	8702	8168	8920	1412	9125	9013	9125	1599	8834	7027	8574	1448	1624	9983	8975	8525	85	121	0	8515	93	25	96	8436	4391	8758
NZ_CP027160.1	8721	9304	8426	8938	1350	8259	9246	9157	8754	8369	7983	1409	8366	8406	7056	11030	7420	8910	7661	8157	9280	8761	8801	8777	8106	8876	1415	9172	8972	9165	1572	8810	7001	8523	1434	1604	9928	8976	8438	94	130	78	8486	32	96	32	8350	4356	8688
CP011985.1	8682	8732	9013	8269	1377	8767	8938	8657	8195	8927	8569	1407	8941	8945	7237	10572	7848	9393	7391	8712	8700	9054	8260	8237	8679	9256	1417	8596	8527	8587	1554	9271	7439	9013	1459	1592	9770	8532	9020	87	123	108	8942	64	90	64	8943	4588	9248
NZ_CP027053.1	8932	9013	8814	8575	1380	8551	9246	8879	8416	8716	8310	1431	8740	8737	7371	10761	7721	9212	7578	8508	8972	9065	8491	8487	8443	9276	1421	8848	8761	8859	1575	9087	7253	8788	1476	1626	10031	8790	8797	114	150	120	8749	78	116	80	8717	4520	9035
CP011980.1	8690	9335	8420	8987	1365	8215	9167	9165	8778	8346	7946	1436	8331	8377	7011	11068	7365	8854	7638	8143	9160	8710	8833	8829	8048	8848	1422	9178	9028	9185	1582	8747	6973	8495	1438	1635	9936	8986	8375	112	148	98	8393	52	114	50	8315	4322	8654
CP010361.1	8729	8742	9014	8357	1406	8756	8980	8648	8206	8872	8525	1429	8938	8888	7344	10622	7906	9358	7459	8652	8746	9030	8300	8248	8642	9305	1422	8621	8554	8595	1576	9242	7388	8980	1479	1642	9772	8561	9016	123	157	143	8899	100	126	103	8937	4620	9217
CP021751.1	8512	9384	8231	9107	1304	8081	9061	9241	8590	8144	7811	1388	8131	8186	6931	11174	7238	8713	7626	7983	9109	8607	8981	8958	7885	8666	1427	9315	8930	9338	1564	8553	6827	8299	1372	1618	9764	8793	8202	52	91	54	8227	70	70	73	8139	4219	8488
CP021539.1	8584	9407	8278	9121	1331	8140	9159	9225	8649	8196	7851	1418	8208	8233	6940	11147	7288	8753	7651	8016	9153	8640	9080	8935	7972	8687	1430	9293	8941	9288	1571	8613	6857	8346	1412	1605	9789	8860	8267	69	105	59	8258	74	77	78	8195	4252	8536
NZ_CP028180.1	8581	9427	8280	9131	1357	8169	9206	9311	8650	8219	7867	1425	8220	8256	6995	11155	7339	8835	7629	8044	9196	8694	9031	8965	7976	8719	1433	9329	8998	9319	1616	8658	6910	8395	1418	1642	9784	8898	8270	86	122	42	8305	86	60	86	8181	4311	8593
CP008797.1	8515	9369	8178	9163	1322	8104	9152	9271	8619	8167	7856	1384	8095	8199	6942	11265	7290	8778	7645	7982	9142	8632	9040	8964	7901	8673	1437	9412	8949	9354	1560	8563	6906	8322	1391	1618	9752	8801	8157	108	144	93	8236	0	111	42	8088	4213	8511
CP008831.1	8475	9289	8141	9110	1295	8044	9042	9252	8584	8122	7759	1370	8044	8107	6891	11317	7198	8706	7686	7973	9082	8562	8962	8906	7854	8661	1438	9342	8887	9327	1524	8538	6836	8312	1377	1602	9739	8772	8075	109	145	96	8160	42	110	0	8025	4192	8469
NZ_CP029099.1	8681	9438	8384	9092	1372	8219	9239	9266	8731	8300	7926	1442	8294	8322	7014	11129	7375	8814	7647	8089	9250	8741	8968	8916	8044	8785	1440	9267	9011	9242	1615	8704	6945	8450	1440	1625	9883	8945	8360	92	128	47	8362	92	65	97	8298	4322	8649
NZ_CP025005.1	8489	9349	8169	9124	1314	8074	9065	9256	8579	8148	7804	1412	8112	8132	6915	11265	7258	8718	7658	7995	9072	8586	8995	8901	7854	8674	1447	9397	8929	9336	1552	8570	6878	8259	1391	1629	9746	8798	8137	109	144	95	8186	45	114	42	8097	4198	8511
CP009872.1	8461	9344	8169	9120	1299	8051	9036	9262	8582	8140	7789	1398	8075	8127	6891	11293	7207	8712	7660	7978	9039	8567	8982	8911	7861	8655	1461	9353	8953	9311	1531	8543	6871	8296	1396	1622	9735	8798	8116	119	155	106	8166	52	120	22	8056	4213	8476
CP027697.1	8126	8195	8752	7809	1568	8794	8428	8201	7758	8747	8734	1516	8940	8884	6824	10103	7396	8809	7094	8375	8200	8462	7830	7813	8667	8586	1495	8116	7983	8117	1650	8979	7176	8401	1553	1709	9083	8024	9024	279	304	314	8976	337	298	338	8960	4585	9056
CP014647.1	8931	9027	9137	8534	1565	8854	9179	8919	8393	9011	8627	1609	9048	9008	7484	10629	7973	9446	7650	8774	8933	9310	8494	8481	8735	9419	1599	8874	8796	8810	1749	9345	7496	9141	1641	1792	10005	8800	9115	248	283	207	8968	291	184	294	9032	4732	9328
CP009114.1	8229	8427	8897	7906	3839	8856	8504	8379	7817	8848	8620	3528	8923	8895	7300	10315	7721	8905	7466	8458	5518	8506	7877	8030	8781	8691	3453	8339	8333	8279	3772	9237	8744	8713	3755	3670	9541	8315	8932	4676	4615	4391	8899	4213	4569	4192	8918	0	9101
CP018364.1	8414	8590	8750	8084	3702	8639	8650	8555	8013	8660	8428	3618	8697	8705	7402	10437	7838	9102	7573	8421	5631	8665	8029	8230	8550	8857	3516	8516	8484	8416	3841	9077	8842	8846	3826	3737	9681	8466	8687	4547	4476	4460	8686	4326	4635	4323	8675	36	8910
NZ_CP034039.1	8295	8396	8878	7870	4004	8925	8494	8325	7817	8829	8824	3627	9006	8927	7220	10295	7648	8842	7402	8422	5499	8458	7845	7986	8800	8620	3536	8351	8292	8220	3739	9182	8697	8709	3871	3747	9489	8330	8937	4810	4748	4406	8995	4254	4601	4219	9008	312	9030
NZ_CP031562.1	8549	9117	8587	8653	5338	8578	9119	9131	8446	8596	7896	5808	8578	8700	3182	10902	5164	9021	4084	8230	9159	9026	8887	8259	7909	8965	5689	9105	8950	9128	6023	9019	8572	8652	5534	6109	10062	8952	8576	6292	6308	6942	8761	6693	6557	6660	8553	6015	8963
NZ_CP026153.1	8304	8715	8980	8226	6563	9132	8629	8651	7984	9101	8228	5924	9153	9223	2833	10509	5088	9189	3642	8550	8601	8926	8487	7851	8415	8871	5784	8601	8530	8619	6008	9318	8863	8738	6269	5858	9794	8399	9169	6826	6835	6254	9249	6053	6571	5992	9132	6868	9280
CP021960.1	8310	8684	9006	8224	6714	9166	8539	8684	7960	9099	8224	6028	9165	9256	2727	10486	5008	9167	3530	8488	8594	8898	8472	7810	8325	8810	5895	8626	8520	8580	6183	9321	8742	8685	6458	6036	9746	8376	9191	7012	7010	6417	9214	6228	6709	6148	9172	6983	9235
NZ_CP024548.1	8257	8731	9076	8327	6883	9039	8620	8699	7987	9115	8477	6184	9216	9305	1694	10576	4355	9230	2586	8499	8635	8878	8497	8073	8571	8828	6058	8719	8466	8664	6297	9409	8809	8762	6501	6182	9807	8435	9197	7074	7069	6450	9154	6256	6795	6195	9220	7173	9287
NZ_CP032200.1	8602	8798	9197	8366	6908	9193	8697	8792	8090	9248	8786	6273	9320	9327	3250	10657	5317	9201	4002	8578	8737	8985	8559	7948	8513	8985	6149	8789	8640	8709	6351	9497	8929	8816	6614	6341	9923	8519	9350	7144	7149	6576	9250	6401	6861	6342	9327	7063	9434
CP020841.1	8597	8948	9013	8532	6426	8908	8837	8973	8217	9020	8036	6301	8961	9127	2791	10739	5144	9381	3611	8542	8876	9151	8724	8018	8179	9065	6161	8909	8773	8866	6469	9299	8881	8947	6687	6309	10012	8616	8994	6728	6729	6679	9039	6502	6955	6469	8936	6875	9169
CP011624.1	9513	9340	9800	8999	6973	9427	9526	8967	8746	9594	9256	6653	9812	9552	9259	11225	9242	9611	9303	9114	9154	9368	8844	8637	9138	9873	6535	9267	8917	9120	6600	9968	9433	9306	6897	6747	10228	9010	9786	7238	7162	6906	9387	6760	7221	6724	9789	7977	9865
NZ_CP024542.1	8615	9169	8759	8775	6339	8572	9076	9128	8409	8773	8124	6660	8724	8891	1735	10905	4351	9198	2665	8352	9111	9051	8952	8479	8181	8990	6551	9141	8861	9141	6790	9175	8713	8723	6508	6654	10208	8885	8690	6531	6525	6935	8748	6764	6825	6742	8712	6852	9008
CP041644.1	8337	9219	8331	8948	5757	8368	8889	9235	8365	8378	7567	6452	8297	8524	2688	11077	4825	8830	3699	7997	9024	8791	9072	8376	7674	8681	6582	9314	8820	9352	6620	8808	8356	8315	6016	6584	9917	8696	8296	6009	6025	6610	8541	6842	6275	6874	8300	6266	8694
CP018337.1	8448	8996	8361	8418	6210	8355	9021	8958	8283	8488	8086	6714	8327	8450	7376	10763	7640	8805	7814	7994	8822	8767	8637	8436	8169	8833	6584	8697	8728	8844	6785	8636	8570	8391	6412	6803	9909	8661	8391	6330	6256	6956	8553	6733	6602	6737	8307	6174	8671
NZ_CP027612.1	8574	9227	8482	8961	5913	8398	8869	9208	8353	8430	7949	6632	8437	8489	3097	10973	5040	8784	4032	7965	9069	8796	9067	8379	7701	8670	6661	9255	8805	9234	6752	8841	8432	8347	6153	6899	9957	8697	8455	6176	6169	6759	8462	6956	6421	6866	8417	6341	8763
NZ_CP035777.1	8465	9288	8617	8936	6147	8507	9007	9194	8504	8618	7999	6811	8591	8779	1697	11013	4247	9054	2677	8166	9227	8924	9098	8624	8028	8838	6733	9259	8911	9292	6928	9023	8593	8605	6308	6825	10072	8916	8567	6344	6351	6971	8632	6954	6630	6922	8551	6688	8908
CP014762.1	8592	8859	9001	8490	7164	8820	8862	8828	8186	9006	8376	6861	8998	9020	3552	10698	5529	9233	4246	8527	8754	9049	8738	8137	8354	8902	6763	8853	8634	8733	6940	9266	8828	8909	7221	6868	9847	8624	8978	7316	7255	7153	8922	6944	7499	6916	8987	7432	9170
STLIN_10_chromosome_new_name	9159	9185	9039	8755	6850	8782	9144	9064	8455	9066	8686	6914	8990	9097	0	10824	3287	9363	1074	8601	8953	9196	8843	8504	8457	9416	6778	9030	8933	9009	6912	9290	8891	8939	7028	6765	10095	8841	9034	6977	6989	7108	8795	6942	7287	6891	8945	7300	9251
CP013322.1	9712	9768	9396	9436	6574	9071	9936	9339	9196	9221	8835	7067	9373	9222	9339	11551	9112	9523	9711	8834	9559	9432	9254	9019	8772	9879	6951	9724	9295	9516	7034	9673	9301	9185	6725	7161	10510	9398	9350	6857	6800	7432	9066	7265	7125	7216	9358	7516	9505
NZ_CP018306.1	9153	9281	8919	8866	6659	8669	9206	9179	8585	8897	8559	7072	8837	8917	104	10881	3260	9178	1154	8469	9085	9061	8952	8606	8287	9263	6976	9141	9005	9126	7025	9173	8762	8777	6825	6906	10167	8960	8881	6797	6800	7291	8661	7085	7096	7062	8838	7133	9104
NZ_CP024545.1	8278	9295	8425	9043	5956	8363	8897	9274	8410	8433	7858	6702	8382	8617	1660	11172	4186	8930	2687	8088	9088	8800	9113	8685	7905	8701	6985	9485	8826	9404	6876	8892	8405	8422	6149	6872	9995	8760	8362	6166	6192	6775	8495	7069	6449	7057	8360	6537	8770
STLIN_19_chromosome_new_name	8826	8883	8860	8414	7449	8687	8851	8677	8389	8915	8846	7224	8851	8861	3287	10547	0	6233	3940	8646	8678	8352	8494	8426	8547	9214	7101	8811	8767	8776	7223	9204	8901	8858	7686	7101	9756	8608	8941	7588	7579	7485	8744	7290	7837	7198	8811	7721	9100
STIN_94_chromosome_new_name	8792	9270	9563	8876	8422	9611	9344	8968	8436	9526	0	7524	9699	9576	8686	10961	8846	9681	8752	8764	9110	9521	8834	8394	8856	9660	7347	9125	8797	8990	7795	9758	9457	9147	8008	7534	10189	8855	9809	8946	8826	8062	9446	7856	8567	7759	9703	8620	9805
CP012992.1	8956	8792	9185	8552	8550	9249	9022	8800	7774	9231	8820	7656	9278	9180	7995	10848	8385	9450	8218	8164	8776	9139	8592	8202	8695	9177	7491	8748	8355	8741	7611	9387	8923	8845	8131	7690	9869	8594	9349	8674	8664	7945	9290	7673	8403	7603	9264	8576	9557
STLIN_7_chromosome_new_name	9388	9539	9177	9233	7036	8907	9442	9066	8932	9147	8752	7511	9133	9181	1074	10378	3940	9400	0	8780	9319	9289	9213	9011	8630	9413	7514	9527	9148	9409	7524	9366	9013	9010	7210	7429	10019	9211	9140	7194	7194	7677	8891	7645	7418	7686	9104	7466	9339
NZ_CP028716.1	544	8445	727	1953	8608	9029	8428	8689	8585	7512	9223	7787	746	9264	8950	4550	8807	9107	9095	8975	8741	9212	8574	8716	9202	8703	7540	8331	8930	8814	7870	8925	9341	8898	8255	7946	9831	8654	3412	8973	8843	8237	9174	7947	8753	7856	759	8612	8952
NZ_CP026164.1	9012	8738	9199	8564	8712	8924	8926	8678	8122	8993	9199	7849	9290	9082	8628	10768	8507	8879	8811	8489	8614	8963	8365	8074	8593	9110	7657	8821	8525	8522	7725	9415	8970	8513	8297	7863	9423	8333	9330	8862	8770	8107	8974	7861	8570	7808	9285	8588	9324
NZ_CP026495.1	8668	8573	8935	8274	8773	8694	8757	8573	7961	9081	9009	7800	9075	8928	8481	10579	8479	8932	8721	8372	8516	8902	8347	8289	8814	9177	7659	8536	8303	8507	7725	9132	8898	8635	8300	7863	9668	8407	9208	8878	8818	8032	8947	7850	8506	7754	9052	8537	9110
NZ_CP022922.1	8664	8573	8924	8271	8745	8697	8750	8588	7968	9060	9014	7790	9058	8920	8474	10581	8479	8936	8715	8364	8526	8905	8346	8301	8807	9170	7671	8535	8293	8516	7724	9139	8885	8623	8303	7868	9670	8394	9182	8862	8821	8027	8968	7841	8481	7776	9066	8524	9094
SWHIN_106_chromosome_new_name	8965	8889	9252	8513	8854	9008	8798	8555	7994	9144	8856	7899	9344	8985	8457	10780	8547	9150	8630	8423	8561	9020	8420	1087	0	9256	7673	8794	8452	8554	7814	9404	9004	8818	8442	7947	9713	8555	9406	8984	8879	8168	9053	7901	8686	7854	9298	8781	9340
NZ_CP022924.1	8671	8600	8927	8285	8753	8695	8768	8594	7956	9071	9009	7835	9063	8927	8483	10587	8484	8926	8733	8367	8520	8909	8367	8306	8818	9171	7691	8541	8313	8510	7759	9118	8893	8630	8312	7888	9670	8393	9181	8881	8793	8037	8948	7867	8504	7790	9043	8518	9103
CP017934.1	8849	8825	9053	8455	8580	8976	9073	8652	818	9057	8848	7903	8967	9088	8583	10691	8645	9114	8747	1052	8687	9010	8608	8215	8539	9129	7707	8743	8255	8522	7803	9339	9001	8693	8399	7935	9738	8435	9083	8759	8677	8264	8970	7994	8699	7945	8956	8546	9396
NZ_CP031792.1	9040	8880	9229	8590	8695	9151	8982	8696	8306	9131	9331	7875	9352	9130	8704	10800	8683	9048	8848	8664	8796	9068	8363	8416	8827	9355	7713	8898	8725	8493	7873	9503	9063	8644	8321	7972	9425	8428	9249	8892	8781	8184	8932	7908	8620	7884	9300	8779	9361
CP025515.1	9024	9165	9409	8700	8744	9381	9252	8855	8383	9363	1243	7895	9504	9412	8723	10886	8793	9457	8756	8672	8973	9296	8681	8306	8733	9454	7725	9002	8625	8865	7936	9588	9285	9053	8313	7948	10003	8777	9623	8956	8807	8191	9302	7995	8655	7930	9486	8729	9563
SWHEFF_1_chromosome_new_name	8843	8884	9024	8494	8465	8928	9130	8602	1563	9040	8764	7928	8961	9049	8601	10712	8646	9145	8780	0	8696	9016	8606	8182	8423	9167	7738	8751	8267	8542	7835	9274	8998	8786	8401	7959	9693	8525	9081	8670	8601	8228	8859	7982	8696	7973	8935	8458	9391
NZ_CP026162.1	9004	8902	9276	8522	8898	9021	8799	8601	8025	9156	8891	7969	9367	9011	8484	10803	8575	9173	8657	8478	8593	9038	8439	1187	195	9271	7752	8828	8486	8590	7888	9439	9031	8823	8469	8009	9733	8573	9422	9027	8930	8247	9103	7964	8738	7913	9330	8803	9357
NZ_CP031789.1	9007	8885	9262	8520	8860	8988	8786	8589	8029	9127	8852	7961	9331	9005	8481	10802	8559	9170	8633	8490	8584	9034	8429	1163	179	9254	7755	8815	8487	8588	7888	9430	9027	8810	8469	8015	9724	8553	9399	8987	8899	8246	9068	7973	8736	7906	9299	8804	9348
NZ_CP025963.2	9245	9379	9649	8949	8863	9645	9469	9028	8573	9586	1050	7968	9742	9618	8961	11018	9038	9757	9017	8887	9180	9557	8854	8531	8953	9686	7761	9169	8831	9128	8040	9772	9491	9165	8425	7718	10270	8897	9835	9370	9210	8488	9515	8261	9036	8219	9703	8957	9845
CP009461.1	8731	8823	8969	7969	8924	8395	8841	8369	8545	9038	9345	8004	9042	8782	8929	10591	8733	8807	8977	8902	8574	8869	1493	8560	8931	9269	7783	8725	8790	8576	7939	9379	9143	8855	8542	8035	9677	8642	9112	9104	8965	8300	8953	8010	8775	7958	9010	8765	9249
CP025211.1	8745	8643	8924	8383	8759	8898	8946	8360	8240	8866	9147	8013	9019	8645	8434	10601	8485	8700	8610	8494	8591	8849	8305	8475	8824	9101	7809	8676	8361	8388	8021	9215	8962	8653	8359	8077	9316	8461	9143	8958	8852	8305	2435	8061	8664	7984	9039	8700	9213
CP015120.1	8730	8732	8964	8300	8777	8885	8771	8526	8296	9102	9276	8066	9030	9017	8787	10610	8701	8996	8893	8768	8721	8753	8370	8487	8972	9072	7829	8798	8785	8671	8027	9443	9209	106	8502	8036	9807	132	9129	9022	8900	8342	9089	8068	8788	8048	9005	8885	9310
NZ_CP034408.1	3325	8372	3070	3923	8998	8998	8281	8624	8605	6866	9583	8072	3058	9100	8912	6346	8796	9022	9048	8921	8657	9045	8448	8767	9213	8570	7861	8333	8829	8746	8048	8854	9178	8803	8597	8168	9795	8604	63	9118	9013	8404	9252	8086	8870	8022	3067	8801	8621
NZ_CP036187.1	820	8347	250	1577	9186	9061	8401	8649	8541	7336	9669	8111	66	9178	8950	4303	8799	9043	9108	8918	8676	9151	8506	8776	9265	8633	7872	8327	8897	8773	8094	8877	9298	8837	8618	8174	9808	8621	3123	9339	9207	8415	9295	8095	8942	8007	84	8902	8865
NZ_CP034077.1	763	8412	31	1574	9164	9056	8421	8678	8568	7377	9662	8117	211	9223	8985	4274	8836	9103	9121	8968	8706	9176	8533	8794	9337	8680	7872	8361	8937	8819	8128	8951	9351	8869	8662	8208	9844	8640	3109	9330	9190	8451	9287	8116	8987	8013	222	8957	8920
NZ_CP034778.1	8733	8755	8959	8302	8798	8913	8757	8570	8298	9102	9305	8074	9038	9046	8797	10605	8723	8998	8904	8792	8730	8769	8385	8502	8977	9081	7874	8815	8802	8693	8046	9465	9219	138	8456	8053	9822	88	9129	9024	8932	8341	9086	8087	8770	8058	9011	8883	9307
STLEFF_42_chromosome_new_name	772	8393	203	1589	9168	9068	8428	8664	8566	7364	9699	8113	0	9222	8990	4288	8851	9094	9133	8961	8704	9203	8528	8806	9344	8667	7877	8335	8945	8822	8121	8910	9345	8876	8678	8237	9845	8647	3079	9335	9193	8425	9322	8095	8971	8044	33	8923	8923
CP020067.1	3314	8498	3067	3896	9215	9176	8374	8681	8661	6944	9766	8136	3065	9261	8969	6361	8871	9141	9100	9015	8705	9151	8509	8830	9352	8630	7878	8346	8932	8823	8079	8936	9285	8919	8699	8215	9866	8689	17	9370	9218	8492	9406	8113	9027	8037	3069	8884	8733
NZ_CP024874.1	773	8407	54	1583	9137	9047	8405	8661	8572	7369	9650	8113	224	9206	8984	4272	8830	9087	9123	8955	8676	9170	8535	8795	9319	8649	7878	8357	8949	8801	8133	8941	9347	8858	8647	8195	9830	8630	3098	9297	9163	8440	9256	8107	8970	8032	235	8937	8914
NZ_CP036335.1	826	8371	250	1584	9189	9065	8422	8643	8553	7353	9669	8106	66	9198	8972	4276	8815	9068	9119	8935	8690	9179	8529	8795	9293	8652	7881	8342	8905	8802	8091	8902	9312	8859	8652	8200	9841	8647	3129	9335	9188	8425	9309	8110	8957	8029	82	8924	8900
CP022127.1	786	8403	218	1591	9216	9104	8428	8673	8572	7374	9730	8123	36	9234	8988	4300	8845	9102	9140	8954	8704	9194	8526	8808	9342	8669	7881	8346	8957	8818	8107	8904	9350	8880	8659	8210	9847	8666	3092	9395	9256	8440	9337	8136	8983	8031	17	8940	8936
NZ_CP024458.1	8965	8943	8881	8596	8274	8846	9197	8701	1198	8894	8697	8082	8834	8894	8742	10794	8775	9233	8883	1389	8786	9061	8684	8291	8351	9319	7885	8911	8336	8577	7992	9248	8977	8753	8453	8137	9802	8600	8957	8468	8403	8441	8838	8171	8762	8129	8818	8281	9214
CP008929.1	787	8382	218	1588	9174	9084	8403	8658	8558	7341	9703	8120	33	9215	8945	4299	8811	9066	9104	8935	8714	9179	8510	8787	9298	8656	7891	8322	8941	8816	8126	8894	9320	8851	8639	8219	9846	8628	3093	9349	9211	8436	9334	8088	8965	8025	0	8918	8903
NZ_CP024429.1	9240	9287	9508	8787	9116	9583	9383	8948	8470	9443	1384	8123	9628	9555	8851	10923	8967	9656	8922	8816	9053	9437	8727	8398	8851	9605	7893	9083	8669	8949	8097	9704	9402	9161	8592	8133	10132	8884	9723	9356	9304	8413	9436	8177	8951	8096	9625	9128	9738
NZ_CP034053.1	783	8394	220	1598	9209	9097	8417	8686	8557	7373	9738	8125	31	9226	8972	4320	8840	9101	9131	8949	8714	9180	8519	8804	9312	8668	7901	8338	8940	8809	8103	8918	9336	8858	8651	8198	9857	8643	3093	9380	9245	8449	9350	8122	8995	8029	48	8930	8907
NZ_CP022611.1	3310	8493	3057	3911	9176	9185	8382	8699	8667	6951	9761	8145	3050	9260	8979	6363	8896	9152	9117	9022	8718	9155	8524	8848	9346	8635	7906	8376	8942	8822	8108	8915	9290	8931	8703	8243	9823	8685	31	9362	9235	8478	9413	8125	9013	8046	3067	8888	8730
NZ_CP029137.1	780	8393	210	1593	9186	9075	8429	8668	8570	7363	9703	8125	29	9232	9000	4285	8842	9101	9142	8957	8698	9184	8543	8815	9343	8682	7911	8354	8952	8834	8109	8918	9341	8889	8678	8207	9870	8664	3084	9344	9206	8450	9326	8127	8984	8059	22	8938	8930
NZ_CP032831.1	9244	8997	9467	8778	8708	9033	9047	8926	8526	9332	9447	8087	9498	8967	8910	11051	8836	9153	9029	9012	8741	9155	8490	8616	8967	9411	7916	8986	8817	9002	7969	9629	9199	8792	8500	8078	9979	8524	9398	8883	8825	8363	9102	8126	8775	8065	9471	8775	9478
NZ_CP028932.1	3340	8533	3076	3923	9258	9214	8399	8721	8713	6979	9812	8172	3073	9311	9023	6389	8934	9188	9144	9065	8742	9205	8551	8891	9395	8654	7921	8397	8973	8865	8116	8964	9323	8963	8729	8236	9914	8734	1	9403	9279	8515	9457	8179	9066	8084	3090	8929	8761
CP006798.1	3347	8538	3083	3939	9235	9226	8417	8726	8716	6978	9809	8179	3079	9320	9034	6390	8941	9194	9140	9081	8742	9221	8557	8897	9406	8662	7929	8397	8976	8870	8140	8964	9333	8969	8735	8255	9920	8733	0	9403	9259	8525	9451	8157	9053	8075	3093	8932	8784
LN824133.1	9338	9353	9597	8883	9174	9627	9466	8999	8549	9508	1383	8163	9716	9601	8911	10972	9003	9710	8961	8890	9112	9491	8801	8463	8917	9662	7933	9139	8730	9026	8138	9765	9449	9233	8644	8192	10196	8960	9795	9411	9277	8460	9505	8223	9016	8137	9709	9150	9798
STIN_79_chromosome_new_name	8738	8632	8972	8396	8969	0	8903	8469	8582	9113	9611	8103	9068	9151	8782	10682	8687	8866	8907	8928	8724	8867	8002	8526	9008	9194	7936	8526	8742	8632	8048	9077	9187	8749	8576	8177	9659	8505	9226	9123	9041	8357	9121	8104	8800	8044	9084	8856	9387
CP014004.1	3325	8514	3062	3911	9226	9176	8423	8716	8717	7000	9786	8174	3049	9311	9049	6359	8941	9200	9146	9079	8757	9211	8565	8923	9431	8664	7942	8375	8958	8897	8142	8962	9368	8960	8772	8257	9955	8717	168	9363	9251	8541	9426	8168	9097	8100	3064	8984	8771
NZ_CP028391.1	9252	8961	9131	8772	8214	8935	9104	8923	8448	8948	9106	8037	9123	9012	8903	10961	8774	9133	8984	8653	9002	9165	8586	8571	8635	9468	7942	9026	8814	8628	8051	9390	9056	8728	8406	8129	9619	8537	9091	8409	8332	8356	8823	8094	8676	8091	9106	8558	9231
CP021757.1	9318	9341	9576	8875	9148	9594	9456	8992	8549	9502	1371	8159	9702	9605	8927	10960	9008	9703	8963	8871	9114	9487	8787	8457	8924	9664	7942	9149	8724	9022	8117	9758	9461	9221	8645	8198	10183	8944	9776	9344	9216	8456	9472	8225	9016	8154	9659	9149	9805
NZ_CP024482.1	8827	8619	8956	8451	8963	1538	8985	8584	8645	9191	9707	8114	9125	9196	8769	10784	8748	9032	8952	8982	8805	8918	8143	8576	9015	9176	7943	8495	8804	8626	8027	9063	9294	8779	8542	8159	9621	8558	9267	9128	9033	8367	9072	8107	8800	8031	9142	8874	9491
NZ_CP025140.1	8867	8710	8935	8424	8416	8562	8925	8726	8119	9016	8827	8036	8926	8830	8660	10712	8630	9074	8833	8423	8687	9058	8503	8453	8683	9330	7944	8691	8451	8676	7963	9077	9008	8755	8568	8111	9809	8542	9045	8528	8487	8282	8825	8115	8774	8075	8903	8385	9062
STIN_93_chromosome_new_name	7368	8348	7348	7216	8907	9113	8276	8874	8622	0	9526	8179	7364	9255	9066	9649	8915	9217	9147	9040	8809	9121	8623	8690	9144	8571	7945	8441	8949	8842	8063	8981	9295	9003	8670	8192	9873	8749	6978	9091	9000	8440	9001	8167	8920	8122	7341	8848	8673
NZ_CP028176.1	795	8397	229	1603	9145	9051	8445	8696	8585	7388	9675	8164	46	9211	9016	4295	8849	9107	9151	8994	8742	9214	8557	8831	9345	8687	7947	8366	8960	8855	8116	8956	9364	8897	8699	8241	9804	8673	3093	9277	9145	8460	9313	8141	9007	8099	41	8981	8955
NZ_CP031613.1	8977	8775	9082	8388	9030	9154	9056	8516	8643	9207	9608	8165	9197	50	9040	10786	8817	8989	9147	9027	8656	9071	7882	8497	8966	9289	7949	8815	9024	8787	8091	9353	9346	8860	8614	8184	10028	8603	9297	9232	9134	8414	8993	8156	8895	8059	9215	8850	9407
NZ_CP031885.1	8965	8811	9133	8526	9020	9146	9090	8518	8635	9231	9587	8165	9252	678	9040	10776	8861	9070	9136	9014	8727	9101	7885	8541	9002	9318	7951	8824	9046	8755	8093	9368	9377	8877	8614	8187	9962	8613	9277	9244	9149	8449	9030	8188	8920	8101	9245	8907	9467
CP017985.1	9337	9370	9605	8862	9173	9637	9468	9017	8550	9518	1375	8158	9714	9626	8920	10968	9008	9716	8967	8882	9142	9505	8812	8460	8919	9668	7957	9162	8748	9042	8127	9778	9471	9244	8653	8203	10209	8963	9796	9376	9257	8473	9522	8248	9012	8174	9699	9189	9811
NZ_CP032222.1	9349	9361	9599	8900	9056	9539	9461	8994	8525	9520	1369	8169	9639	9561	8909	11034	8985	9706	8945	8837	9120	9484	8805	8471	8874	9658	7959	9182	8734	9031	8141	9783	9458	9234	8676	8268	10202	8953	9715	9270	9133	8452	9453	8244	8980	8194	9610	9143	9797
NZ_CP023913.1	9331	9372	9586	8883	9153	9614	9477	9002	8551	9508	1390	8154	9710	9606	8915	10969	9004	9710	8965	8889	9128	9508	8806	8470	8911	9673	7965	9167	8730	9042	8127	9764	9462	9230	8644	8194	10180	8964	9784	9372	9237	8468	9521	8229	9002	8156	9688	9156	9799
STEFF_1_chromosome_new_name	764	8458	0	1570	8946	8972	8429	8729	8594	7348	9563	8194	203	9130	9039	4272	8860	9159	9177	9024	8741	9200	8573	8840	9252	8676	7967	8405	8992	8845	8188	8964	9358	8895	8780	8307	9886	8648	3083	9123	8992	8514	9192	8178	9052	8141	218	8897	8929
NZ_CP024838.1	9327	9386	9591	8884	9115	9592	9460	9006	8559	9525	1370	8177	9694	9620	8941	10978	9011	9706	8966	8880	9132	9497	8810	8477	8928	9669	7968	9179	8741	9041	8145	9773	9480	9236	8682	8233	10202	8953	9770	9342	9188	8496	9479	8239	9039	8203	9668	9162	9802
CP012426.1	9369	9390	9627	8900	9116	9617	9479	9027	8569	9544	1364	8202	9721	9641	8939	10985	9026	9718	8972	8895	9157	9528	8817	8474	8913	9671	7975	9171	8765	9057	8166	9785	9486	9253	8687	8246	10226	8967	9798	9326	9207	8498	9501	8252	9044	8193	9701	9198	9825
NZ_CP025146.1	8881	8723	8904	8460	8364	8552	8960	8735	8140	8989	8812	8106	8892	8811	8676	10725	8629	9094	8857	8408	8686	9069	8509	8438	8667	9357	7978	8714	8470	8672	8014	9052	9000	8753	8589	8160	9824	8552	9015	8497	8454	8328	8808	8130	8863	8067	8864	8321	9046
NZ_CP024515.1	8925	8682	9067	8517	8997	9133	9064	8783	8647	9163	9575	8214	9175	9061	8992	10693	8925	9112	9175	9075	8811	9102	8652	8324	8801	9214	7981	8644	8839	8790	8169	9230	9200	8725	8617	8280	9882	8501	9273	9108	9010	8395	9357	8137	8793	8044	9196	8983	9342
NZ_AP018753.1	3362	8609	3096	3951	9153	9170	8457	8773	8740	7012	9754	8226	3068	9297	9095	6417	8991	9221	9210	9130	8806	9266	8602	8933	9394	8681	7983	8446	9035	8907	8193	9016	9353	8998	8801	8304	9951	8773	38	9299	9180	8557	9388	8193	9077	8142	3079	8972	8812
NZ_CP024038.1	8944	8950	9175	8137	9170	8681	9042	8401	8656	9221	9611	8201	9276	8856	9046	10767	8859	8937	9069	9011	8587	9090	3206	8732	9167	9215	7985	8905	9029	8747	8042	9554	9321	8835	8696	8214	9789	8621	9397	9336	9228	8459	8996	8191	8958	8102	9278	8890	9435
NZ_CP027042.1	9340	9388	9612	8888	9162	9637	9474	9015	8563	9522	1396	8177	9722	9626	8922	10987	9003	9725	8979	8895	9135	9496	8808	8483	8928	9682	7987	9193	8747	9060	8145	9780	9476	9228	8687	8226	10220	8956	9799	9390	9274	8478	9539	8250	9001	8192	9693	9174	9815
STLEFF_44_chromosome_new_name	9017	8804	9130	8414	9063	9151	9081	8557	8666	9255	9576	8196	9222	0	9097	10813	8861	9027	9181	9049	8693	9116	7913	8521	8985	9315	7990	8851	9057	8831	8122	9385	9385	8892	8634	8207	10061	8630	9320	9205	9116	8473	8993	8199	8934	8107	9215	8895	9452
CP012568.1	8967	8947	9205	8126	9161	8666	9027	8419	8629	9227	9590	8185	9280	8842	9068	10780	8871	8957	9076	8992	8579	9085	3191	8719	9159	9231	7993	8897	9025	8743	8033	9567	9321	8843	8687	8204	9783	8625	9400	9303	9198	8459	8997	8189	8935	8100	9278	8889	9434
NZ_CP024496.1	8946	8696	9085	8523	9023	9150	9076	8787	8651	9167	9570	8210	9186	9072	9000	10678	8935	9121	9176	9095	8812	9115	8672	8330	8811	9222	7994	8662	8846	8806	8172	9252	9226	8756	8612	8266	9894	8512	9293	9127	9014	8417	9369	8145	8806	8036	9198	9002	9348
NZ_CP025143.1	8879	8725	8893	8451	8355	8535	8961	8730	8152	8991	8796	8075	8859	8804	8684	10750	8651	9078	8860	8398	8709	9084	8527	8450	8667	9339	8001	8731	8470	8686	8003	9072	9014	8786	8566	8151	9830	8567	8981	8480	8436	8320	8810	8141	8791	8094	8840	8335	9044
NZ_CP040724.1	9327	9393	9579	8903	9172	9615	9423	9024	8575	9505	1427	8217	9702	9645	8946	10955	9022	9717	8998	8883	9150	9510	8837	8483	8923	9684	8002	9159	8752	9081	8171	9742	9480	9233	8690	8271	10215	8972	9791	9378	9238	8491	9526	8273	9038	8205	9664	9189	9820
NZ_CP021165.1	8729	8727	8924	8017	8685	8190	8962	8386	8397	8922	9313	8174	8905	8780	8857	10655	8742	8883	8958	8762	8418	8759	7081	8636	8915	9072	8003	8679	8812	8494	8032	9197	9224	8704	8680	8164	9560	8481	8944	8812	8749	8382	8800	8157	8870	8074	8893	8475	9031
CP012883.1	8853	8778	9064	8484	8858	1110	8994	8582	8619	9258	9537	8197	9094	9175	8846	10790	8803	9013	8967	8912	8799	9024	8024	8621	9032	9279	8003	8605	8793	8691	8134	9153	9301	8903	8645	8272	9752	8646	9274	9026	8934	8392	9115	8188	8865	8115	9079	8890	9439
CP007731.1	8925	8891	9192	8529	9063	9121	9011	8553	8525	9001	9446	8182	9322	8993	8795	10866	8744	9029	8891	8859	8821	8988	8560	8672	9053	9372	8005	8905	8683	8762	8156	9495	9292	8975	8618	8239	9793	8747	9451	9256	9135	8515	0	8236	8954	8160	9334	8899	9408
CP012745.1	9409	9403	9653	8932	9081	9583	9486	9060	8571	9546	1377	8210	9676	9605	8969	11033	9046	9759	9005	8915	9190	9545	8858	8494	8893	9699	8007	9213	8753	9075	8180	9831	9498	9265	8723	8282	10247	9000	9761	9269	9162	8520	9486	8286	9043	8245	9649	9197	9860
NZ_CP033756.1	9053	8837	9196	8604	9000	9320	9067	8859	8603	9341	9491	8197	9281	9270	8961	10859	8914	9110	9080	8938	8690	9027	8502	8629	9066	9329	8014	8937	8847	8851	8154	9537	9194	8861	8558	8327	9769	8644	9330	9113	8966	8433	9211	8182	8765	8106	9305	8972	9282
CP012561.1	9005	8988	9209	8157	9085	8627	9055	8417	8646	9251	9543	8218	9253	8847	9105	10834	8899	8946	9086	9024	8612	9122	3213	8742	9135	9225	8018	8932	9058	8767	8066	9593	9341	8867	8710	8250	9827	8646	9351	9239	9133	8491	8942	8227	8959	8145	9212	8909	9469
CP021955.1	8904	8741	8973	8529	8867	1945	9075	8720	8644	9299	9663	8179	9177	9221	8897	10877	8856	9119	9046	9014	8978	9043	8365	8691	9097	9222	8025	8612	8928	8706	8110	9185	9373	8892	8620	8241	9733	8680	9265	9006	8944	8415	9180	8169	8811	8147	9153	8963	9624
CP015130.1	8680	8541	8874	8295	9139	8939	8761	8705	8694	8678	9422	8264	8989	9248	9022	10546	8950	9255	9143	9053	9043	8990	8760	8716	9137	8947	8033	8509	8815	8886	8235	8993	9303	8776	8710	8323	9902	8562	9013	9354	9222	8609	9182	8334	9020	8243	8947	8977	8971
NZ_CP031798.1	8729	8601	8886	8387	9142	9417	8259	9014	8792	8840	9936	8253	8969	9353	9164	10606	9094	9462	9231	9219	8895	9327	8785	8916	9370	3202	8035	8807	9103	9051	8049	9384	9565	9141	8767	8303	10057	8901	8937	9351	9268	8616	9609	8318	9124	8257	8934	8933	9186
NZ_CP029388.1	9246	9217	9436	8868	8848	9265	9141	8898	8701	9412	9522	8224	9448	9262	9071	10943	8923	9164	9166	8955	9090	9104	8676	8620	8965	9444	8046	9075	8985	8905	8138	9670	9308	8938	8645	8214	9885	8722	9463	9068	8984	8520	9030	8250	8966	8238	9411	9108	9625
NZ_CP035929.1	778	8512	29	1587	8900	8941	8509	8763	8683	7341	9518	8288	210	9100	9102	4273	8946	9169	9221	9045	8811	9256	8645	8861	9231	8712	8054	8452	9042	8901	8311	8955	9417	8961	8855	8406	9931	8735	3069	9091	8962	8635	9162	8313	9131	8236	218	8846	8931
CP006648.1	8872	8923	8895	8443	8483	8749	8913	8670	8432	9003	9147	8228	8876	8892	8939	10744	8858	9139	9010	8786	8841	8927	8518	8614	8818	9217	8059	8975	8954	8820	8254	9397	9294	0	8668	8250	9953	136	8969	8729	8628	8574	8975	8322	8989	8312	8851	8713	9250
NZ_CP024499.1	8997	8727	9135	8584	8932	9098	9123	8832	8700	9180	9501	8293	9153	9041	9060	10730	8987	9157	9236	9143	8879	9164	8725	8391	8789	9274	8061	8710	8881	8843	8245	9297	9267	8794	8698	8335	9938	8571	9240	9020	8895	8486	9320	8222	8871	8135	9139	9032	9360
NZ_CP035531.1	9049	8984	9234	8168	8932	8511	9199	8488	8747	9269	9369	8270	9194	8838	9200	10842	9017	9055	9183	9100	8749	9188	2710	8759	9052	9486	8080	8937	9072	8753	8181	9583	9415	8935	8778	8280	9844	8716	9287	9083	8983	8559	9025	8283	9071	8223	9169	8883	9415
NZ_CP026586.1	8920	8953	8901	8467	8477	8748	8965	8698	8446	8992	9163	8269	8876	8881	8969	10777	8904	9154	9033	8778	8884	8914	8579	8624	8795	9251	8085	9002	8950	8851	8251	9373	9295	133	8769	8270	9971	99	8955	8702	8596	8590	8982	8360	8956	8333	8854	8694	9263
CP022023.1	804	8471	216	1613	8870	8927	8521	8756	8654	7325	9512	8321	28	9089	9083	4300	8954	9168	9206	9013	8800	9286	8610	8882	9195	8725	8093	8434	9063	8893	8305	8897	9433	8958	8866	8387	9954	8741	3025	9051	8932	8617	9159	8325	9124	8255	42	8826	8909
NZ_CP019160.1	9019	9066	8739	8683	7989	8751	9147	8736	3888	8756	8500	8247	8688	8693	8682	10862	8639	9047	8983	3664	8831	9175	8707	8262	8161	9192	8095	8998	8530	8699	8152	9152	8864	8565	8164	8294	9899	8582	8783	8174	8110	8591	8559	8323	8501	8318	8685	8113	9158
CP003999.1	9218	9228	9358	8822	8583	9187	9323	9080	8685	9295	9457	8248	9345	9385	8891	11059	8901	9522	9013	8998	9049	9384	8921	8721	9004	9693	8096	9141	8863	9192	8289	9619	0	9294	8668	8335	10292	9048	9333	7260	7193	7027	9292	6906	7397	6836	9320	8744	9559
CP015990.1	822	8456	227	1634	8901	8938	8472	8731	8666	7310	9538	8317	45	9114	9098	4284	8952	9183	9230	9019	8792	9245	8603	8872	9219	8721	8101	8436	9026	8914	8269	8923	9398	8960	8884	8406	9960	8720	3045	9066	8949	8631	9192	8303	9166	8264	41	8834	8897
STEFF_14_chromosome_new_name	0	8752	764	1881	7994	8738	8699	9001	8901	7368	8792	8280	772	9017	9159	4579	8826	9165	9388	8843	9042	9361	8925	9089	8965	8856	8101	8636	9206	9140	8517	8800	9218	8872	8215	8405	10173	8931	3347	8362	8233	8796	8925	8515	8734	8475	787	8229	8746
CP009876.1	9454	9490	9674	9008	9141	9599	9464	9056	8604	9562	1444	8355	9700	9618	9024	11034	9113	9830	9064	8937	9196	9618	8900	8528	8903	9761	8105	9227	8903	9161	8250	9831	9544	9274	8847	8371	10335	9025	9777	9273	9164	8547	9521	8315	9106	8289	9664	9217	9861
NZ_CP031368.1	8645	8618	8772	8295	8998	9271	8678	8971	8587	8667	9763	8320	8793	9379	9112	10571	9039	9403	9215	9006	9005	9380	8878	8924	9306	472	8114	8757	9032	9043	8091	9279	9598	9031	8751	8370	10016	8814	8792	9206	9105	8583	9423	8346	9045	8310	8756	8894	9011
NZ_LR130541.1	9029	8921	9119	8625	8690	8683	9221	8840	8755	9203	9517	8308	9114	8956	9043	10869	8873	8819	9201	9115	7999	8849	8606	8590	8888	9438	8114	8929	9004	8620	8244	9412	9493	9115	8731	8370	9670	8865	9291	8875	8789	8635	9003	8376	8998	8345	9102	8530	9258
NZ_CP025576.1	8683	8653	8826	8312	9272	9435	8734	8996	8792	8704	9975	8315	8907	9536	9150	10616	9099	9508	9202	9238	9102	9440	8939	9016	9487	215	8119	8781	9081	9116	8052	9374	9667	9111	8839	8316	10128	8850	8931	9432	9335	8562	9618	8286	9096	8224	8910	9038	9085
CP015382.1	9461	9488	9656	8987	9135	9612	9453	9083	8578	9552	1440	8315	9691	9606	9022	11051	9124	9835	9051	8937	9193	9634	8903	8505	8889	9766	8123	9246	8899	9130	8265	9828	9538	9284	8835	8386	10334	9019	9772	9278	9134	8558	9517	8327	9100	8284	9658	9193	9876
LR134254.1	8613	8372	8781	8290	9244	9072	8814	8809	8760	8871	9755	8330	8885	9324	9135	10543	9040	9247	9238	9087	8929	9051	8808	8902	9361	9103	8124	122	8936	8922	8273	225	9447	9231	8775	8398	10034	8997	8928	9437	9316	8633	9458	8378	9077	8275	8874	9126	8957
CP016813.1	8652	8373	8812	8312	9262	9077	8827	8845	8800	8886	9772	8338	8897	9345	9175	10556	9079	9292	9255	9145	8965	9080	8819	8915	9384	9131	8129	126	8965	8966	8297	162	9491	9277	8812	8421	10063	9022	8968	9466	9354	8660	9499	8375	9115	8261	8900	9167	8999
NZ_CP024834.1	9423	9461	9574	8974	8886	9499	9556	9100	8643	9453	1353	8305	9554	9526	9023	11045	9097	9818	9003	8932	9219	9591	8897	8571	8815	9770	8136	9258	8830	9123	8276	9753	9583	9326	8839	8369	10266	9052	9632	9085	8949	8649	9366	8399	9213	8386	9523	9053	9772
NZ_LR588408.1	8863	8553	9016	8496	9085	9095	8551	8729	8698	8911	9644	8248	9131	9175	9077	10722	8954	9035	9206	9020	8906	9127	8592	8571	9072	9182	8141	8567	8896	8757	8155	9084	9269	8916	8685	8266	9959	8679	9101	9278	9179	8472	9241	8292	8962	8258	9150	8896	9149
CP018447.1	8713	8697	8860	8364	9300	9468	8770	9026	8829	8753	10021	8350	8958	9577	9199	10631	9141	9531	9256	9275	9123	9468	8988	9036	9507	319	8148	8812	9134	9119	8099	9380	9712	9153	8867	8358	10155	8898	8989	9492	9405	8586	9658	8332	9129	8293	8966	9054	9122
NZ_CP031849.1	8996	9071	8927	8712	8479	8876	9278	9114	8758	9077	9394	8311	8890	9052	9001	10730	8798	8690	9084	8883	8765	8604	8918	8727	8815	9458	8151	9106	9174	8771	8239	9425	9312	9119	8706	8334	9838	8911	9037	8614	8550	8503	9066	8306	8914	8278	8869	8441	9329
NZ_CP032175.1	9306	9075	8994	8856	7988	8793	9189	8985	8538	8799	8952	8341	8956	8819	8879	11069	8643	9060	9113	8487	9018	9090	8657	8623	8438	9434	8154	9104	8918	8753	8309	9274	8906	8539	8200	8407	9711	8660	8892	8183	8082	8670	8679	8389	8533	8378	8934	8275	9143
NZ_CP040363.1	8363	8452	8523	8096	9235	9349	8755	8981	8770	9078	9833	8347	8623	9377	9050	10401	8997	9291	9096	9146	8928	9227	8667	8975	9510	7022	8165	8571	9145	8979	8195	9087	9451	9092	8813	8393	10015	8877	8981	9340	9253	8586	9490	8322	9071	8237	8624	9107	9100
NZ_LR588412.1	9211	9059	9446	8759	9123	9230	9118	8747	8267	9318	9370	8320	9513	9234	9017	10877	8996	9177	9114	8702	8863	9056	8483	8437	8867	9350	8167	8985	8715	8744	8252	9513	9134	9020	8768	8368	9786	8772	9541	9260	9147	8577	9138	8291	9031	8208	9495	8989	9328
CP018713.1	9471	9492	9606	8987	8889	9513	9574	9109	8651	9458	1347	8337	9571	9519	9022	11061	9109	9833	9069	8972	9232	9625	8930	8561	8816	9780	8177	9274	8844	9150	8319	9756	9587	9343	8863	8357	10301	9060	9632	9095	8985	8663	9420	8402	9192	8387	9550	9042	9788
NZ_AP018750.1	3410	8695	3064	4015	8879	9031	8554	8859	8873	6926	9572	8431	3024	9169	9220	6418	9103	9347	9300	9088	8944	9361	8733	9039	9256	8779	8194	8535	9121	9032	8390	8919	9428	9130	8968	8494	10067	8910	32	9052	8930	8721	9286	8389	9231	8366	3039	8755	8725
CP019219.1	8493	8267	8707	8147	9171	9178	8618	8809	8562	8838	9608	8389	8786	9153	9014	10340	8969	9221	9190	9001	8744	9182	8514	8625	9110	8828	8201	8471	8914	9036	8282	9021	9359	9012	8827	8410	10086	8796	8867	9339	9249	8700	9333	8383	9091	8348	8780	8912	9111
CP014755.1	9496	9543	9641	9044	8960	9564	9628	9151	8696	9501	1397	8351	9604	9567	9065	11099	9143	9888	9105	9026	9287	9664	8983	8618	8868	9828	8215	9310	8893	9192	8350	9816	9622	9380	8904	8427	10357	9100	9677	9166	9032	8724	9468	8449	9251	8443	9570	9135	9848
NZ_CP037963.1	9122	8959	9074	8651	8664	8953	9243	8672	8783	9128	9393	8368	9058	671	9200	10896	8987	9187	9265	9007	8890	9248	7980	8663	8841	9448	8232	8984	9192	8876	8322	9331	9459	9036	8758	8413	10105	8767	9082	8878	8799	8707	8881	8443	9133	8418	9050	8708	9396
NZ_CP025684.1	8326	8539	8570	8138	9411	9399	8713	8887	8857	8684	9806	8438	8634	9429	9185	10432	9145	9383	9252	9272	9014	9185	8776	8891	9263	8858	8235	8533	9031	8970	8411	9116	9616	9183	8925	8503	10100	8990	8686	9568	9470	8779	9434	8473	9252	8360	8641	9139	8985
CP019047.1	8716	8444	8886	8384	9177	9059	8902	8903	8863	8934	9747	8452	8867	9379	9264	10619	9156	9368	9333	9214	9024	9141	8866	9019	9383	9178	8235	120	9039	9034	8356	221	9554	9361	8927	8521	10133	9098	8939	9349	9244	8759	9462	8476	9240	8381	8847	9209	9039
NZ_CP025080.1	8724	8429	8894	8387	9107	9031	8884	8912	8870	8918	9697	8487	8859	9317	9248	10632	9151	9347	9322	9201	9035	9152	8868	8993	9343	9180	8237	113	9035	9040	8392	183	9554	9329	8938	8554	10129	9089	8913	9303	9189	8743	9452	8468	9218	8401	8846	9172	9010
NZ_CP028787.2	9158	8964	9082	8653	8657	8951	9252	8695	8803	9095	9385	8393	9059	671	9212	10890	8979	9162	9272	9008	8900	9264	8015	8658	8838	9445	8242	8965	9198	8879	8330	9310	9472	8988	8786	8401	10099	8768	9074	8853	8777	8725	8853	8479	9247	8403	9055	8697	9408
NZ_CP030923.1	9051	9195	9261	8708	9128	9148	9141	8887	8516	9314	9694	8377	9374	9332	9066	10850	8976	9012	9126	8902	9022	8889	8582	8672	9128	9418	8247	8960	8912	219	8368	9485	9440	9086	8708	8450	3898	8885	9421	9324	9209	8622	9290	8425	9002	8378	9387	9035	9342
CP012744.1	8509	8721	8785	8335	9240	9156	8720	9051	8839	8978	9674	8390	8872	9588	9076	10621	9049	9620	9155	9202	9000	9329	8960	8947	9370	7745	8251	8640	9130	9011	8370	9146	9542	9056	8766	8441	10147	8809	9094	9437	9350	8674	9387	8425	9099	8326	8895	9182	9163
CP012560.1	9108	9065	9167	8205	8778	8520	9164	8537	8758	9121	9373	8394	9099	8733	9229	10910	9014	9088	9202	9015	8724	9217	3285	8834	8998	9317	8254	9043	9169	8914	8286	9532	9438	9001	8911	8427	9957	8761	9182	8909	8817	8707	8827	8434	9145	8379	9076	8713	9372
NZ_CP029582.1	9554	9506	9522	9050	8750	9442	9636	9130	8711	9373	1320	8397	9504	9474	9057	11094	9125	9876	9096	8904	9268	9652	8968	8609	8748	9850	8255	9293	8898	9173	8369	9696	9559	9320	8920	8444	10351	9096	9568	8970	8840	8728	9352	8490	9294	8478	9465	8942	9698
NZ_CP036190.1	8744	8469	8876	8409	9258	9117	8913	8906	8880	8976	9752	8452	8949	9403	9248	10626	9149	9364	9308	9203	9024	9142	8898	9022	9424	9191	8258	230	9039	9051	8382	327	9547	9341	8886	8542	10148	9079	8986	9439	9324	8723	9505	8464	9182	8401	8919	9226	9051
CP016159.1	8480	8513	8633	8174	9323	9476	8693	9058	8960	8065	9941	8492	8723	9473	9269	10503	9080	9450	9398	9312	9124	9505	8977	9037	9457	8992	8268	8491	9325	9255	8369	9012	9634	9326	8928	8502	10200	9113	8607	9482	9394	8775	9607	8520	9204	8423	8718	9076	8907
NZ_CP032185.1	9112	9081	9134	8215	8769	8501	9175	8550	8790	9118	9377	8388	9089	8726	9220	10917	9007	9095	9211	9016	8703	9217	3281	8832	8999	9329	8274	9036	9163	8908	8275	9502	9418	9004	8942	8428	9959	8771	9193	8930	8825	8728	8827	8452	9196	8383	9058	8694	9340
NZ_CP024489.1	9060	8827	8836	8671	8526	1476	9186	8774	8865	9023	9418	8446	8868	8996	9051	10936	8884	9124	9156	8917	9009	9071	8340	8775	8797	9401	8284	8699	9000	8829	8350	8951	9320	8865	8710	8483	9802	8748	8997	8653	8566	8680	8896	8443	8975	8403	8847	8614	9356
NZ_CP026178.1	8827	8585	8953	8543	9150	9192	8849	9193	8997	8764	9864	8438	8956	9468	9308	10834	9272	9573	9398	9371	9191	9460	8985	8942	9179	9045	8285	8750	9248	9283	8366	9244	9638	9259	8923	8533	10340	9043	8886	9290	9182	8728	9524	8487	9160	8454	8939	9161	9233
NZ_CP031808.1	9231	9017	8973	8828	8358	3410	9209	8949	8809	9092	9059	8452	8998	8984	9128	11017	8984	9292	9190	8905	9134	9233	8470	8773	8763	9537	8309	8886	8874	8982	8340	9110	9331	9113	8569	8465	10035	9014	9054	8521	8447	8677	9051	8434	8850	8446	8968	8576	9421
NZ_CP033625.1	8785	8759	8911	8411	9042	9374	8827	9124	8918	8719	9878	8500	8882	9530	9289	10683	9234	9635	9325	9355	9195	9551	9023	9116	9428	307	8322	8898	9201	9240	8230	9407	9817	9268	9041	8499	10276	8980	8878	9243	9125	8748	9547	8489	9300	8479	8857	9002	9095
NZ_CP033777.1	9146	9188	9107	8726	8816	8874	9290	8852	8793	9113	9439	8515	9092	8939	9138	10858	9038	9170	9148	9011	8963	9131	8645	8732	8925	9600	8340	9089	9137	5805	8481	9436	9395	9052	8915	8546	7333	8849	9124	8935	8858	8741	9249	8554	9161	8510	9073	8866	9422
CP009208.1	8746	8751	8929	8469	9257	9387	8733	9008	8968	8673	9805	8489	8923	9452	9251	10739	9100	9288	9339	9391	9056	9409	8841	8981	9340	8946	8346	8596	9053	8980	8398	9111	9559	9250	9009	8558	10106	9016	8784	9384	9288	8758	9408	8511	9241	8469	8903	9101	0
CP003785.1	8800	8531	8964	8461	9164	9077	8928	8976	8924	8981	9758	8550	8910	9385	9290	10709	9204	9414	9366	9274	9114	9229	8951	9086	9404	9241	8356	233	9125	9154	8462	0	9619	9397	8975	8609	10193	9141	8964	9334	9257	8834	9495	8563	9255	8538	8894	9237	9111
CP018140.1	9581	9547	9489	9062	8621	9397	9663	9176	8745	9369	1313	8530	9452	9431	9124	11127	9091	9840	9134	8848	9314	9722	9012	8617	8727	9879	8358	9336	8943	9210	8507	9673	9533	9318	8798	8580	10357	9159	9525	8827	8732	8871	9334	8625	9222	8600	9432	8846	9674
STIN_90_chromosome_new_name	8901	9148	8594	8812	7688	8582	9262	8928	0	8622	8436	8523	8566	8666	8455	10873	8389	8995	8932	1563	9010	8893	8955	8431	7994	9016	8372	9044	8657	8791	8425	8924	8685	8432	7898	8601	9881	8695	8716	7900	7834	8710	8525	8619	8217	8584	8558	7817	8968
NZ_CP014123.1	8400	8758	8520	8048	9360	9267	8743	8919	8795	8524	9708	8595	8537	9426	9251	10314	9164	9463	9392	9174	9054	9272	8865	8925	9285	9018	8398	8597	9042	9043	8569	9122	9560	9201	9054	8684	10025	8954	8535	9547	9430	8939	9452	8685	9380	8614	8517	9390	8848
NZ_CP037742.1	8819	8540	8797	8473	8900	8951	9005	9023	8968	8836	9576	8599	8753	9281	9376	10676	9261	9443	9445	9168	9119	9225	8994	9108	9222	9276	8398	140	9115	9145	8531	213	9608	9432	9107	8648	10240	9178	8798	9118	9018	8937	9345	8635	9388	8561	8734	9041	8979
NZ_CP031734.1	3403	8811	3011	3997	8637	8902	8660	8943	8987	6861	9468	8635	2997	9050	9279	6419	9036	9243	9387	8970	9011	9394	8854	9121	9094	8826	8420	8651	9216	9083	8603	8842	9298	9066	8791	8679	10156	9008	178	8797	8676	8990	9156	8663	9133	8564	3006	8540	8631
NZ_CP035179.1	8895	8836	8805	8470	8905	9300	8910	9217	9023	8699	9787	8552	8781	9482	9408	10736	9306	9687	9408	9307	9317	9637	9142	9192	9334	362	8426	8984	9279	9304	8323	9346	9828	9346	9101	8573	10336	9065	8799	9067	8977	8860	9447	8626	9363	8591	8754	8860	9058
CP012987.1	9007	9298	8761	9131	7482	8658	9225	9268	8087	8780	8243	8380	8720	8666	7985	11209	8186	9238	8504	7813	9168	9072	9113	8739	8145	9084	8440	9296	8679	9297	8455	9019	8653	8659	7690	8593	10008	8926	8807	7626	7643	8433	8727	8597	7956	8539	8715	7775	9154
NZ_CP022916.1	8931	8960	8649	8748	7832	8279	9045	8912	8345	8725	8544	8579	8598	8579	8574	10924	8372	8860	9013	8127	8911	8916	8720	8705	8408	9222	8444	8920	8695	8906	8475	8879	8712	8547	8081	8621	9932	8793	8756	7963	7916	8715	8578	8576	8301	8522	8587	7943	8805
CP018719.1	9615	9599	9447	9083	8520	9344	9687	9200	8785	9321	1304	8615	9420	9403	9124	11137	9035	9790	9190	8793	9353	9691	9045	8679	8664	9851	8446	9375	8966	9268	8614	9636	9495	9270	8733	8679	10399	9183	9483	8746	8639	8965	9289	8709	9104	8679	9393	8767	9663
NZ_CP030174.1	9471	9346	9561	9143	8938	9363	9288	9017	8901	9565	9617	8583	9508	9355	9016	10972	8760	8935	9152	9124	9240	8986	8953	9002	9131	9665	8472	9398	9193	9191	8576	9772	9526	9133	9008	8433	10252	8891	9560	9182	9072	8941	9111	8735	9327	8720	9484	8941	9624
CP021740.1	8938	9232	8610	8890	7752	8582	9311	8988	814	8661	8433	8679	8547	8719	8513	10968	8440	8970	8977	1007	9072	8961	8993	8559	8107	9138	8474	9131	8593	8894	8552	8990	8713	8481	7927	8688	9919	8763	8680	7959	7894	8775	8589	8705	8268	8668	8542	7884	9022
SWHIN_108_chromosome_new_name	8856	8846	8676	8501	8715	9194	8906	9189	9016	8571	9660	8677	8667	9315	9416	10714	9214	9605	9413	9167	9319	9621	9116	9211	9256	0	8475	9039	9314	9348	8490	9241	9693	9217	8950	8664	10346	9102	8662	8906	8816	8920	9372	8673	9246	8661	8656	8691	8946
NZ_CP034281.1	8874	8971	8623	8746	7856	8262	9063	8894	8382	8712	8583	8585	8605	8571	8557	10884	8408	8853	9034	8136	8909	8919	8734	8714	8392	9220	8487	8938	8700	8940	8492	8856	8691	8540	8088	8627	9922	8748	8726	7978	7913	8753	8576	8610	8320	8554	8571	7917	8788
SWHEFF_4_chromosome_new_name	9361	9090	9200	8861	8617	8867	9220	8974	8893	9121	9521	8637	9203	9116	9196	11118	8352	7315	9289	9016	8700	0	8917	9101	9020	9621	8489	8934	9228	8818	8566	9229	9384	8927	8820	8706	9783	8772	9221	8727	8644	8844	8988	8632	9103	8562	9179	8506	9409
NZ_CP036442.1	8895	9287	8585	8894	7682	8551	9283	9011	751	8613	8394	8627	8568	8693	8435	10976	8384	8944	8981	919	9024	8910	9009	8615	8063	9084	8496	9171	8502	8916	8620	8979	8652	8420	7894	8743	9857	8675	8690	7862	7810	8675	8574	8766	8154	8734	8557	7855	8954
CP016926.1	3374	8781	2983	3986	8512	8834	8644	8947	8936	6846	9410	8696	2949	9013	9246	6397	8925	9151	9377	8909	8965	9331	8850	9138	9059	8750	8497	8578	9224	9085	8660	8738	9266	8981	8702	8764	10163	8965	174	8691	8613	9018	9076	8668	9027	8625	2958	8472	8557
CP018450.1	8946	8885	8754	8522	8815	9225	8950	9249	9037	8627	9742	8662	8704	9399	9508	10789	9291	9655	9474	9208	9359	9677	9162	9212	9271	323	8503	9013	9327	9345	8416	9284	9808	9280	9053	8706	10391	9121	8711	8981	8877	8965	9419	8738	9355	8704	8693	8793	9008
NZ_CP036438.1	8777	527	8652	8367	8795	8875	8637	8819	8925	8587	9672	8683	8620	9100	9370	10628	9214	9161	9436	9104	9012	9298	8998	9074	9168	8993	8517	8497	9170	9300	8641	8765	9521	9164	9031	8712	10179	9018	8771	8984	8884	9017	9180	8744	9302	8681	8600	8902	8947
CP006738.1	8931	9183	8648	8737	8009	8505	9074	8922	8695	8749	8855	8740	8647	8630	8841	10929	8608	8935	9211	8525	9111	8772	8794	8900	8555	9102	8521	9234	9179	9072	8690	9141	9048	136	8268	8738	10037	0	8733	8237	8117	8975	8747	8801	8545	8772	8628	8315	9016
NZ_CP036320.1	8703	8772	8867	8440	9438	9587	8973	9280	9149	8866	9991	8671	8915	9756	9331	10608	9318	9762	9450	9435	9352	9550	9129	9206	9612	7982	8525	8856	9185	9381	8629	9345	9755	9273	9145	8753	10509	9056	9085	9678	9577	8989	9580	8734	9454	8682	8910	9461	9373
NZ_CP026159.1	9101	9296	8789	9098	7631	8644	9079	9161	8577	8612	8763	8601	8769	8671	8646	11163	8409	8842	9114	8317	9135	8902	8857	8858	8269	9256	8533	9367	8938	8969	8586	9112	8743	8367	7849	8796	9594	8635	8692	7813	7702	8668	8509	8776	8134	8726	8750	8034	9011
CP013711.1	9561	9238	9324	8964	8589	8923	9373	8907	8834	9106	9399	8663	9253	9090	9214	11200	8922	9248	9288	8881	9285	9146	8770	8799	8790	9645	8536	9276	9111	9018	8616	9504	9434	9039	8837	8721	9898	8942	9332	8792	8731	8995	8899	8760	9154	8712	9259	8747	9212
NZ_LS399318.1	9318	9188	8972	8366	8464	8379	9288	8659	8928	8986	9194	8699	8941	8611	9272	11052	8890	8976	9343	8859	8852	9265	3320	8928	8879	9335	8541	9170	9274	9039	8541	9370	9259	8866	8691	8746	10062	8903	9042	8609	8512	9028	8694	8736	9003	8688	8924	8451	9254
NZ_CP018056.1	9331	9338	9192	8877	8594	9092	9384	9319	9047	9211	9566	8690	9129	9227	9505	11122	9209	9512	9547	9155	9387	9488	9055	8882	8870	9653	8542	9168	9287	9323	8663	9361	7478	9252	8817	8791	10384	9205	9263	8495	8399	8719	9199	8454	8811	8412	9122	8718	9488
NZ_CP034082.1	8904	8576	8757	8518	8800	8927	9054	9091	9053	8814	9554	8707	8713	9268	9420	10722	9228	9418	9461	9158	9186	9348	9059	9180	9195	9355	8547	140	9164	9199	8632	219	9581	9400	9029	8765	10279	9245	8784	8994	8904	9030	9270	8770	9405	8704	8688	8940	8953
LR134217.1	9442	9318	9537	9002	9067	9434	9334	9363	8821	9559	9641	8658	9520	9570	9395	11159	9336	9439	9601	9188	9174	9199	9072	9061	9371	9723	8572	9246	9411	9130	8660	9741	9667	9380	9031	8768	10147	9167	9577	9280	9196	8926	9531	8767	9288	8761	9499	9063	9777
NZ_CP040993.1	9374	9196	9108	9036	8411	8923	9274	9004	8761	8877	9174	8738	9077	9019	9158	11148	8878	9163	9359	8561	9245	9413	8917	8713	8657	9412	8577	9192	9152	9187	8680	9203	9163	8910	8654	8812	10161	8978	9143	8610	8508	9048	8951	8860	8949	8826	9069	8485	9266
STLIN_3_chromosome_new_name	9165	8912	9159	8732	8936	8866	9303	8624	8995	9217	9681	8663	9094	9027	9363	10825	6233	0	9400	9145	8873	7315	8635	8968	9150	9605	8585	9043	9191	8831	8601	9414	9522	9139	9160	8749	9765	8935	9194	9078	9000	8960	9029	8778	9391	8706	9066	8905	9288
NZ_CP025541.1	9517	9247	9220	8994	8463	8837	9342	8852	8793	9006	9297	8714	9204	9003	9155	11162	8824	9173	9309	8778	9273	8974	8769	8806	8711	9597	8587	9306	9096	9002	8696	9422	9294	8943	8629	8791	9897	8963	9283	8638	8572	9030	8831	8788	8930	8741	9182	8613	9108
NZ_CP030269.1	8992	8718	8946	8633	9081	9085	9142	9189	9154	8977	9672	8765	8890	9428	9510	10840	9408	9582	9585	9347	9289	9418	9141	9278	9386	9456	8591	337	9275	9301	8688	409	9747	9600	9240	8831	10390	9330	8955	9264	9162	9060	9443	8791	9540	8728	8884	9191	9138
NZ_CP031795.1	8803	9217	8500	8972	7497	8427	9209	9005	742	8505	8261	8473	8437	8593	8352	11090	8287	8858	8977	909	8904	8790	9015	8616	7925	8959	8676	9266	8422	8985	8485	8854	8558	8323	7724	8739	9768	8600	8542	7708	7663	8546	8425	8835	8034	8878	8433	7693	8868
NZ_CP031817.1	9605	9517	9887	9231	9710	9551	9579	9336	9029	9793	10100	8897	9981	9710	9559	11395	9379	9475	9663	9379	9501	9420	9088	9132	9581	9735	8702	9422	9368	9368	8787	10028	9838	9429	9285	8899	10394	9184	10023	9859	9765	9135	9110	8867	9585	8820	9943	9496	9964
NZ_CP033946.1	8816	8885	8738	8564	9079	9401	9119	9404	9303	8729	9797	8878	8690	9568	9511	10699	9443	9885	9594	9415	9485	9708	9268	9346	9397	8094	8716	8949	9309	9531	8826	9249	9774	9365	9324	8954	10630	9194	8853	9314	9229	9197	9399	8970	9586	8924	8675	9206	9211
CP000647.1	9206	9389	8992	9016	8037	8742	9424	9197	8657	8949	8797	8809	8945	9057	8933	11177	8767	9191	9148	8267	9264	9228	9119	8875	8452	9314	8720	9213	0	9178	8747	9125	8863	8954	8201	8920	10161	9179	8976	8255	8154	9013	8683	8949	8558	8887	8941	8333	9053
CP018671.1	9159	9086	8918	9069	8199	8762	9197	9090	8993	8789	9069	8867	8878	8917	9096	11158	8806	9092	9388	8851	9144	9026	9081	8954	8596	9264	8724	9111	9072	9202	8805	9019	8997	8896	8409	8961	9999	9116	8921	8370	8271	9204	8627	8895	8710	8844	8860	8322	9042
NZ_CP024916.1	9236	9860	9106	9468	7760	9077	9631	9466	8899	9031	1100	8837	9051	9105	8820	11374	8739	9538	9212	8501	9526	9454	9377	8885	8379	9530	8741	9639	9124	9540	8967	9382	9147	8968	7962	8972	10330	9278	9150	7984	7889	8903	8963	9007	8312	8946	9036	8139	9376
NZ_CP026157.1	8785	9319	8517	8542	7811	7953	9052	8822	8883	8561	8764	8751	8478	8366	8849	10969	8497	8605	9238	8521	8869	8747	1728	9039	8411	9134	8742	9275	9067	9164	8760	8906	8862	8653	8072	9005	9852	8862	8534	8016	7896	8835	8493	8987	8311	8877	8441	8008	8861
LR588410.1	8923	9175	8629	8457	7956	8085	9049	8686	8817	8648	8881	8774	8602	8311	8869	10928	8527	8569	9170	8537	8759	8851	3749	9028	8551	9000	8746	9152	9101	9010	8799	8919	8983	8549	8219	8924	9832	8711	8680	8128	8066	8928	8258	8949	8476	8890	8586	7998	8922
CP021939.1	9642	9793	9339	9285	8317	9293	9827	9400	8910	9250	1295	8904	9292	9327	9107	11294	8979	9741	9318	8732	9539	9607	9256	8859	8586	9810	8755	9527	9146	9404	8901	9575	9407	9200	8482	8992	10511	9376	9389	8527	8410	9259	9208	9034	8876	8978	9277	8618	9582
NZ_CP035383.1	8934	8678	8674	8608	8542	8821	9136	9182	9129	8706	9434	8958	8612	9156	9405	10784	9113	9324	9587	9026	9278	9234	9166	9280	9101	9315	8763	132	9270	9279	8844	215	9473	9296	8825	9046	10341	9364	8672	8757	8647	9263	9118	9009	9111	8911	8581	8732	8851
CP021696.1	9521	9480	9502	9176	9102	9128	9505	9303	9073	9435	9662	8917	9492	9209	9482	11313	9335	9521	9564	9262	9499	9547	9036	9105	9178	9690	8765	9424	9329	9354	8880	9752	9769	9360	9273	8909	10428	9141	9581	9279	9173	9179	9050	8922	9644	8887	9486	9101	9671
NZ_LR133964.1	9035	9221	8749	9027	7965	8482	9121	8914	8670	8811	8967	8830	8740	8645	8954	11095	8640	8889	9494	8435	9068	8888	8887	8866	8388	9255	8774	9200	9117	9163	8898	9022	9135	8586	8173	8953	9988	8833	8866	8132	8040	8959	8421	8992	8456	8914	8741	8156	8891
NZ_CP024504.1	9067	9113	8735	8918	8081	8687	9280	9204	9033	8802	8977	8939	8689	8684	9028	10985	8776	8974	9460	8793	9232	9060	9072	8761	8278	9163	8784	9084	9214	9228	8898	8952	9027	8611	8321	9050	10117	8871	8822	8170	8087	8962	8960	8893	8466	8816	8686	8398	9010
NZ_CP022919.1	8668	9021	8443	8906	7544	8095	8935	9013	8263	8522	8395	8571	8415	8385	8388	11055	8195	8706	8989	7960	8835	8768	8817	8782	8174	9052	8788	9121	8599	9098	8509	8694	8517	8367	7810	8811	9781	8633	8533	7676	7630	8547	8392	8915	8017	8850	8400	7696	8643
CP015134.1	9019	8845	8755	8849	8330	8675	9050	9108	8955	8729	9295	8951	8714	8957	9103	10928	8757	9066	9344	8802	9193	9239	9103	9059	8790	9135	8788	8912	9235	9239	8928	8946	9206	8884	8519	9042	10154	9114	8868	8484	8413	9216	9062	8962	8828	8908	8680	8552	8762
CP012753.1	3389	8944	2976	4103	8268	8776	8709	9098	9120	6807	9241	9002	2937	8923	9150	6457	8844	9053	9471	8803	9143	9252	9022	9303	8934	8728	8789	8765	9365	9287	8924	8725	9136	8884	8474	9047	10187	9183	27	8435	8342	9249	9025	8998	8789	8905	2950	8283	8507
SWHIN_100_chromosome_new_name	9089	9416	8840	9201	7815	8526	9056	9142	8431	8690	8394	8746	8806	8521	8504	11260	8426	8968	9011	8182	9067	9101	9017	0	1087	9211	8795	9414	8875	9156	8752	9086	8721	8614	8014	8948	9927	8900	8897	7932	7855	8702	8672	8964	8248	8906	8787	8030	8981
SWHEFF_62_chromosome_new_name	8925	9373	8573	8602	7757	8002	9141	8870	8955	8623	8834	8698	8528	7913	8843	11071	8494	8635	9213	8606	8911	8917	0	9017	8420	9116	8800	9311	9119	9103	8712	8951	8921	8518	8012	9016	9808	8794	8557	7965	7849	8793	8560	9040	8300	8962	8510	7877	8841
NZ_CP029738.1	9322	9426	8960	8570	8331	8486	9379	8936	9158	9036	9270	9001	8915	8655	9191	11093	8864	9026	9407	8971	9101	9226	3859	9130	8865	9457	8832	9362	9426	9239	8866	9337	9308	8993	8600	8977	10185	9141	9030	8509	8431	9237	8739	8995	8845	8950	8892	8371	9237
STIN_84_chromosome_new_name	8699	8690	8429	8603	8391	8903	0	9310	9262	8276	9344	8961	8428	9081	9144	10746	8851	9303	9442	9130	9348	9220	9141	9056	8798	8906	8836	8966	9424	9355	8921	8928	9323	8913	8655	9030	10319	9074	8417	8626	8507	9326	9011	9152	8992	9042	8403	8504	8733
NZ_CP031814.1	10069	10026	10324	9690	9818	10231	10068	9980	8886	10387	10149	9033	10430	10372	9714	11461	9845	10460	9818	9264	9782	10340	9696	9379	9853	10302	8836	10057	9343	9838	9022	10545	10076	10055	9475	9086	11026	9821	10507	10013	9933	9292	10328	9064	9757	8997	10412	9740	10635
NZ_CP023839.1	9495	9823	9190	9363	8047	9148	9713	9424	8942	9097	1239	9045	9146	9190	8938	11337	8868	9601	9227	8619	9588	9476	9307	8899	8457	9678	8858	9571	9147	9481	9010	9466	9257	9059	8276	9127	10395	9383	9245	8270	8172	9219	9089	9130	8644	9118	9124	8411	9451
CP020853.1	3447	9000	3043	4166	8254	8800	8736	9131	9180	6821	9299	9087	3015	8946	9141	6506	8860	9102	9494	8837	9201	9265	9062	9348	8986	8752	8868	8811	9401	9363	9024	8763	9101	8894	8437	9137	10219	9245	118	8417	8325	9234	9047	9065	8747	8977	3026	8293	8506
NZ_CP030172.1	8716	9027	8400	8902	7776	126	9014	8839	8815	8574	8901	8708	8382	8557	8634	11064	8355	8609	9118	8529	8952	8655	8461	9004	8336	9005	8889	9007	8930	9094	8742	8653	8808	8421	8036	9006	9655	8702	8538	7923	7851	8701	8544	8972	8226	8956	8359	7970	8890
NZ_CP027189.1	8840	8755	8571	8680	8405	8705	9099	9226	9151	8638	9342	9067	8521	9044	9305	10788	9009	9211	9574	8948	9277	9143	9210	9333	8983	9206	8889	124	9324	9322	8981	217	9362	9195	8593	9152	10308	9412	8595	8611	8520	9342	9022	9098	8935	9020	8493	8605	8772
NZ_CP034076.1	776	8868	47	1634	8019	8539	8674	9109	8982	7083	9035	8993	222	8735	8950	4288	8631	8891	9391	8614	9126	9134	9061	9277	8759	8641	8893	8788	9359	9279	9110	8642	9040	8719	8256	9168	10049	9002	2978	8201	8085	9127	8787	9106	8538	9056	230	8161	8572
CP031577.1	8746	9235	8468	8603	7796	7894	9073	8766	8783	8588	8763	8698	8418	8256	8818	11085	8461	8603	9261	8436	8764	8733	3157	8985	8368	9077	8893	9294	9106	9042	8698	8844	8880	8493	7963	9013	9676	8737	8542	7999	7892	8771	8366	9037	8304	9025	8418	7896	8799
NZ_AP018747.1	3368	8952	2970	4142	8071	8650	8633	9111	9101	6732	9099	9098	2941	8791	9035	6390	8705	8979	9391	8696	9146	9139	9117	9311	8804	8606	8895	8808	9349	9357	9009	8648	8993	8753	8255	9176	10096	9103	96	8244	8139	9133	8925	9148	8611	9026	2951	8105	8395
CP020061.1	8800	8985	8530	8918	7721	8226	8908	8916	8588	8579	8729	8648	8495	8450	8601	11145	8226	8673	9099	8280	8907	8670	8958	8911	8273	8983	8898	9130	8808	9033	8690	8747	8760	8384	8017	8950	9629	8646	8523	7905	7831	8709	8333	9036	8274	9182	8468	7866	8546
NZ_CP040175.1	9436	9588	9178	9274	8290	8988	9477	9312	9093	8964	9041	9053	9120	8949	9217	11320	8961	9310	9567	8840	9428	9309	9261	9335	8948	9538	8923	9361	9459	9296	8980	9300	9156	8859	8505	9167	10253	9059	9091	8452	8364	9199	8928	9055	8731	9026	9110	8375	9339
NZ_CP032167.1	9088	9255	8789	9131	7837	8644	9252	8907	8673	8776	9044	8812	8738	8849	8709	11164	8566	8920	9170	8460	9171	8868	8912	9182	8631	9200	8926	9182	9097	9335	8871	8881	9132	8413	8078	9029	9981	8706	8938	8082	8035	8894	8437	9171	8425	9111	8719	8157	9084
NZ_CP040593.1	835	8816	275	1715	7980	8508	8641	9124	8964	7020	8989	9032	97	8686	8926	4339	8563	8879	9378	8595	9091	9119	9088	9316	8745	8610	8935	8791	9337	9323	8975	8586	8993	8697	8170	9214	9992	8991	2937	8144	8005	9068	8782	9147	8513	9099	83	8092	8537
NZ_LR025088.1	9012	9407	8703	8668	8002	8169	9199	8834	8985	8739	8979	8910	8680	8407	8975	11165	8586	8744	9363	8619	8899	8984	3398	9220	8613	9101	8960	9426	9343	9266	8858	9086	9011	8655	8239	9098	9959	8861	8770	8180	8110	9024	8465	9157	8515	9063	8652	8095	9024
CP018695.1	9407	9886	9113	9452	7980	9091	9684	9489	8925	9037	1222	8974	9075	9138	8871	11377	8799	9563	9256	8560	9538	9425	9339	8921	8426	9608	8965	9642	9106	9537	9114	9403	9209	9036	8223	9193	10323	9330	9163	8204	8091	9186	9046	9220	8564	9156	9046	8354	9406
CP015025.1	9427	10103	9276	9769	7843	9231	9742	9679	9040	9157	1141	8965	9227	9249	8746	11463	8687	9675	9218	8680	9685	9545	9555	9147	8543	9682	8971	9896	9262	9891	9090	9503	9313	9053	8104	8491	10508	9344	9335	8307	8214	9279	9139	9492	8635	9403	9214	8224	9525
SWHEFF_3_chromosome_new_name	9042	9249	8741	8899	8283	8724	9348	9388	9010	8809	9110	9118	8704	8693	8953	11109	8678	8873	9319	8696	0	8700	8911	9067	8561	9319	8974	9226	9264	9354	9055	9114	9049	8841	8477	9232	10146	9111	8742	8379	8310	9220	8821	9142	8694	9082	8714	5518	9056
STEFF_9_chromosome_new_name	1881	8754	1570	0	7733	8396	8603	9023	8812	7216	8876	8823	1589	8414	8755	5349	8414	8732	9233	8494	8899	8861	8602	9201	8513	8501	8975	8818	9016	9338	8870	8461	8822	8443	8052	9176	9898	8737	3939	7981	7882	8855	8529	9163	8306	9110	1588	7906	8469
CP017385.1	765	8821	374	1629	7804	8407	8558	9061	8858	7045	8896	8843	391	8539	8786	4339	8460	8745	9339	8498	9006	8997	9085	9319	8605	8484	8977	8839	9114	9307	8936	8493	8866	8563	7997	9198	9901	8847	3088	8054	7920	8947	8661	9252	8399	9220	401	7958	8454
CP041099.1	8910	9244	8593	9111	7822	8541	9171	8928	8880	8659	8958	8784	8579	637	8892	11170	8542	8771	9334	8638	9025	8953	8298	9017	8395	9170	8981	9320	9274	9250	8823	8921	9033	8554	8031	9086	9989	8878	8594	8027	7959	8908	8452	9240	8368	9122	8578	8037	9015
NZ_CP029587.1	9008	9422	8633	8655	7932	8129	9221	8814	8963	8697	8934	8905	8598	8335	8971	11202	8608	8740	9345	8614	8890	8981	3422	9203	8590	9103	8994	9470	9300	9304	8841	9083	9001	8609	8253	9194	9939	8859	8686	8107	8030	8972	8473	9185	8463	9100	8581	8052	8993
NZ_CP032178.1	8825	9080	8489	8729	8155	8908	8936	9420	9183	8387	9401	9179	8445	9115	9178	10891	8907	9345	9512	8915	9494	9416	9346	9439	8985	306	8996	9210	9464	9578	8935	9042	9397	8958	8380	9208	10351	9275	8462	8320	8247	9194	9128	9197	8660	9133	8440	8269	8770
NZ_CP028787.1	8910	9245	8601	9064	7844	8537	9196	8952	8888	8662	8943	8781	8580	663	8892	11255	8519	8760	9372	8615	9044	8956	8295	8991	8376	9177	9004	9318	9282	9265	8802	8916	9037	8542	8028	9104	10001	8849	8595	8036	7982	8873	8455	9199	8359	9196	8562	8096	9027
CP018686.1	9374	9898	9083	9501	7950	9065	9613	9481	8867	8971	1227	9030	9043	9109	8838	11394	8744	9512	9260	8504	9514	9383	9384	8978	8369	9564	9006	9678	9049	9616	9042	9346	9169	8973	8171	9258	10263	9281	9128	8160	8040	9122	8976	9292	8500	9261	9027	8313	9344
NZ_CP023416.1	9121	9458	8792	9222	7746	8642	9188	9290	8511	8791	8549	8693	8752	8605	8444	11522	8358	8865	9034	8209	9071	8895	8977	8500	7903	9224	9012	9420	8837	9461	8659	8962	8681	8645	7991	9018	10046	8899	8761	7940	7856	8760	8533	9090	8304	9247	8730	7961	8997
NZ_CP029590.1	8872	9292	8538	8610	7786	8026	9140	8773	8844	8573	8849	8736	8488	8228	8892	11262	8506	8653	9348	8477	8823	8884	3375	9116	8475	9002	9025	9483	9211	9260	8672	8965	8889	8512	8088	9083	9845	8763	8568	7990	7892	8855	8299	9183	8376	9277	8462	7917	8876
CP016923.1	3330	8992	2946	4165	8024	8650	8604	9240	9048	6684	9061	8982	2913	8767	8940	6489	8657	8949	9405	8662	9079	9087	9121	9499	8800	8579	9042	8879	9287	9422	9023	8641	8955	8748	8222	9229	10075	9055	24	8186	8088	9065	8889	9240	8539	9139	2926	8081	8367
CP016814.1	8805	8851	8550	8742	8309	8702	9098	9309	9204	8599	9322	9192	8483	9013	9227	10877	8996	9169	9586	8917	9376	9120	9323	9374	8980	9204	9042	151	9411	9399	9106	265	9317	9153	8550	9275	10310	9467	8554	8534	8426	9332	9074	9238	8863	9177	8479	8559	8719
NZ_CP026392.1	9220	9324	8940	9189	8152	8860	9378	9407	9075	8764	9103	9109	8887	8972	9202	11108	8940	9151	9557	8792	9227	9229	9164	9198	8658	9260	9042	9494	9283	9472	9052	9267	9188	8996	8411	9296	10153	9248	8930	8320	8214	9113	8930	9217	8656	9179	8862	8398	9072
FO834906.1	9115	9361	8844	9070	8283	8728	9375	9308	9117	8795	9227	9136	8813	8661	9120	11123	8554	7954	9499	8825	9109	8171	9165	9205	8781	9546	9051	9339	9429	8969	9161	9127	9259	8970	8513	9227	9683	9192	8869	8486	8388	9297	8899	9279	8859	9199	8799	8397	9173
NZ_CP025541.3	9287	9380	8961	9208	7997	8586	9314	9052	8775	8743	8991	8926	8949	8753	8842	11370	8525	8921	9268	8539	9345	8775	9004	9013	8448	9342	9052	9564	9092	9275	8954	9188	9009	8643	8210	9238	9709	8920	8981	8184	8107	9028	8581	9279	8491	9183	8944	8219	8892
NZ_CP026021.1	8627	8702	8376	8818	8044	8484	8831	9244	8999	8370	9048	8988	8331	8807	8999	10790	8752	8986	9446	8653	9159	8862	9288	9300	8750	8957	9056	136	9129	9353	8955	235	9058	8936	8281	9266	10082	9202	8364	8221	8126	9027	8781	9269	8550	9184	8309	8313	8527
CP021944.1	9405	9968	9122	9526	7965	9110	9681	9514	8931	9049	1264	9106	9066	9150	8886	11423	8802	9580	9273	8574	9583	9428	9402	9043	8450	9607	9062	9676	9116	9624	9082	9388	9224	9056	8249	9277	10338	9341	9166	8199	8096	9165	9035	9325	8526	9274	9049	8336	9417
NZ_LR025092.1	8926	9318	8595	8660	7874	8067	9153	8805	8907	8627	8901	8799	8543	8296	8892	11255	8524	8691	9330	8548	8835	8912	3378	9164	8498	9032	9065	9495	9259	9290	8726	9009	8938	8552	8166	9127	9854	8777	8646	8055	7973	8908	8362	9218	8437	9188	8531	7990	8927
NZ_CP024707.1	9944	9964	10152	9593	9797	9842	10031	9668	9601	10109	10451	9209	10135	10271	9916	11501	9763	9765	9717	9852	9875	9674	9490	9638	9997	10266	9069	9859	9870	3854	9114	10414	10374	9998	9576	9303	87	9776	10179	9954	9862	9458	10000	9251	9876	9199	10114	9964	10283
NZ_CP035905.1	8560	8688	8292	8709	7827	8307	8835	9224	8821	8325	8897	8850	8213	8704	8914	10934	8616	8843	9440	8515	9039	8815	9170	9251	8623	8859	9083	275	9058	9281	8781	411	8947	8840	8181	9072	9955	9100	8248	8042	7958	8921	8735	9219	8458	9369	8192	8109	8350
CP021708.1	3343	8986	2945	4187	7966	8596	8619	9182	9026	6685	9066	8980	2916	8735	8940	6505	8634	8914	9414	8629	9086	9071	9132	9454	8744	8550	9100	8954	9292	9451	8977	8633	8933	8698	8128	9263	10040	9040	74	8143	8024	9005	8846	9311	8496	9212	2926	8019	8342
NZ_CP034045.1	793	8830	237	1715	7845	8415	8597	9101	8868	7010	8939	8914	64	8590	8852	4325	8529	8789	9384	8501	9052	9008	9078	9307	8625	8527	9102	8906	9266	9382	8989	8556	8897	8627	8049	9250	9991	8905	2943	8059	7948	8963	8703	9285	8413	9261	78	7995	8491
NZ_CP023487.1	8798	9076	8470	8775	8103	8917	8926	9478	9200	8370	9351	9176	8456	9114	9187	10898	8910	9359	9536	8927	9494	9401	9377	9463	8934	308	9114	9247	9436	9623	8948	9011	9381	8953	8382	9292	10346	9230	8451	8298	8210	9188	9131	9345	8640	9280	8429	8260	8751
NZ_CP026177.1	9125	9318	8865	9295	8064	8820	9301	9384	9027	8680	9053	9000	8795	8920	9132	11176	8871	9113	9601	8730	9183	9163	9171	9254	8597	9171	9115	9555	9212	9518	9010	9195	9158	8899	8303	9284	10142	9146	8819	8262	8161	9062	8867	9305	8560	9263	8774	8311	9007
CP018707.1	9271	9852	8991	9536	7873	8959	9558	9471	8750	8898	1191	8918	8948	9020	8758	11468	8677	9438	9223	8420	9431	9320	9347	8959	8331	9474	9115	9731	8980	9605	8985	9289	9084	8901	8077	9250	10198	9191	9033	8113	7983	9026	8891	9347	8456	9339	8934	8196	9268
STIN_88_chromosome_new_name	9001	9201	8729	9023	8171	8469	9310	0	8928	8874	8968	9045	8664	8557	9064	10563	8677	8624	9066	8602	9388	8974	8870	9142	8555	9189	9122	9306	9197	9332	9086	8976	9080	8670	8398	9247	9959	8922	8726	8341	8285	9145	8553	9271	8695	9252	8658	8379	9008
NZ_CP026751.1	3301	8892	2912	4123	7832	8524	8528	9136	8916	6607	8968	8857	2874	8625	8838	6500	8536	8832	9402	8555	9003	8983	9054	9339	8647	8472	9129	8911	9189	9385	8864	8529	8828	8605	8044	9165	9957	8938	39	8031	7945	8891	8747	9240	8347	9316	2886	7923	8286
CP015753.1	8579	8943	8287	8573	8289	8989	8900	9475	9306	7680	9400	9238	8244	9045	9259	10794	8877	9284	9663	9049	9512	9473	9402	9464	8951	8948	9133	8900	9647	9690	9202	8701	9383	9224	8528	9351	10311	9481	8125	8482	8395	9325	9171	9361	8794	9291	8224	8383	8546
CP009863.1	9353	9478	9074	9490	8243	8835	9483	9391	8727	9113	8986	9173	9029	9043	9088	11423	8826	9242	9491	8502	9345	9054	9460	9188	8665	9543	9136	9492	9122	9531	9117	9261	9090	8955	8442	9286	10379	9220	9101	8407	8322	9209	7788	9337	8733	9284	9019	8324	9267
CP018458.1	766	8830	224	1691	7798	8456	8613	9128	8870	6998	8927	8898	49	8623	8889	4321	8536	8798	9417	8517	9030	9033	9103	9328	8645	8546	9146	8915	9261	9409	8938	8548	8922	8623	8110	9293	9972	8925	2914	8021	7895	8964	8695	9345	8403	9252	61	7963	8481
NZ_CP017994.1	8714	8828	8444	8827	8109	8584	8990	9355	9099	8477	9140	9121	8366	8882	9063	10896	8827	9081	9509	8795	9251	8971	9394	9463	8844	9036	9159	145	9248	9457	9059	214	9197	9014	8376	9299	10182	9309	8427	8318	8236	9203	8890	9405	8720	9362	8370	8402	8619
CP015500.1	9293	9912	8999	9603	7862	8996	9598	9503	8816	8917	1194	8937	8950	9050	8808	11502	8739	9491	9255	8453	9454	9368	9378	8982	8322	9493	9161	9775	9013	9670	9038	9305	9119	8923	8114	9295	10241	9216	9052	8088	7990	9075	8891	9454	8447	9302	8945	8217	9310
NZ_CP031810.1	9054	9496	8685	9123	8007	8442	9287	9167	8995	8691	8930	8968	8671	8538	8848	11231	8589	8751	9305	8645	9065	8804	8975	9049	8435	9333	9162	9480	9248	5886	9010	9065	8950	8643	8186	9255	7133	8913	8665	8163	8072	8982	8815	9279	8489	9325	8654	8251	9043
CP041092.1	8380	8788	8076	8621	7880	8680	8551	9068	8942	7996	8835	8862	8007	8761	9027	10749	8677	8919	9493	8576	9281	9005	9226	9128	8446	8470	9164	8859	9183	9369	8888	8477	9028	8670	8179	9134	10031	8920	8069	8140	8067	8952	8750	9317	8505	9351	7997	8102	8298
STEFF_19_chromosome_new_name	8752	0	8458	8754	8159	8632	8690	9201	9148	8348	9270	9157	8393	8804	9185	10873	8883	8912	9539	8884	9249	9090	9373	9416	8889	8846	9176	8814	9389	9642	9260	8531	9228	8923	8433	9358	10261	9183	8538	8383	8303	9265	8891	9369	8724	9289	8382	8427	8751
CP018701.1	9260	9862	8973	9525	7807	8961	9542	9474	8761	8887	1184	8877	8934	8997	8733	11481	8675	9425	9221	8408	9407	9321	9327	8938	8295	9455	9183	9790	8979	9613	8986	9261	9076	8885	8037	9211	10199	9166	9031	8035	7925	8972	8888	9364	8399	9310	8911	8171	9261
CP002910.1	9140	9642	8845	9338	8051	8632	9355	9332	8791	8842	8990	9037	8822	8831	9009	11197	8776	8831	9409	8542	9354	8818	9103	9156	8554	9348	9191	9489	9178	0	9053	9154	9192	8820	8276	9326	3951	9072	8870	8270	8187	9125	8762	9354	8583	9327	8816	8279	8980
CP014008.1	8447	8499	8244	8621	8074	8699	8732	9256	9159	8095	9113	9042	8190	8953	9065	10789	8762	9107	9537	8875	9430	9028	9196	9460	8825	8725	9196	8913	9279	9550	9015	8637	9194	8964	8338	9335	10119	9153	8286	8260	8191	9111	8933	9395	8558	9356	8173	8280	8665
CP014010.1	8642	8789	8376	8824	8037	8508	8897	9315	9022	8408	9073	9008	8316	8824	9006	11012	8763	9018	9548	8712	9202	8910	9317	9392	8789	9027	9209	132	9169	9450	8970	238	9099	8938	8300	9256	10143	9224	8359	8262	8167	9112	8797	9373	8609	9493	8303	8321	8552
CP011313.1	8477	9018	8186	8684	8149	8735	8727	9368	9033	8340	9053	9074	8173	8759	8969	10809	8684	9141	9414	8716	9201	9046	9163	9210	8622	7615	9238	8964	9418	9521	8782	8628	9084	8822	8375	9427	10126	9093	8362	8361	8269	9165	8792	9454	8668	9376	8141	8302	8527
NZ_CP023249.1	9212	9856	8922	9499	7793	8940	9509	9452	8714	8832	1182	8914	8889	8943	8712	11497	8648	9423	9200	8351	9389	9260	9302	8891	8233	9433	9241	9771	8990	9641	8990	9256	9059	8847	8087	9202	10195	9129	8986	8002	7902	8979	8857	9334	8385	9400	8876	8142	9205
CP018735.1	8756	9107	8423	8829	8052	8901	8914	9511	9141	8321	9309	9092	8389	9072	9137	10996	8865	9320	9557	8876	9430	9389	9490	9537	8903	311	9253	9360	9410	9689	8954	8997	9360	8888	8303	9309	10319	9191	8404	8230	8148	9139	9104	9446	8596	9383	8368	8179	8713
AP006725.1	8636	8814	8405	8818	8069	8526	8966	9306	9044	8441	9125	9032	8335	8851	9030	10960	8811	9043	9527	8751	9226	8934	9311	9414	8794	9039	9265	0	9213	9489	9037	233	9141	8975	8309	9270	10166	9234	8397	8282	8193	9125	8905	9412	8589	9342	8322	8339	8596
NZ_CP034200.1	8847	9206	8640	8908	8405	8893	9092	9517	9383	8774	9348	9367	8580	9274	9255	10922	9038	9624	9548	9075	9576	9445	9495	9519	9022	7834	9266	9112	9548	9511	9344	8969	9455	9015	8636	9449	10324	9290	8781	8609	8533	9482	9112	9430	8973	9377	8572	8700	9006
NZ_CP026160.1	8540	9018	8239	8697	8107	8807	8921	9459	9137	8019	9135	9045	8211	8972	9224	10835	9006	9326	9713	8894	9405	9298	9446	9312	8603	8689	9267	9130	9326	9640	9133	8752	8972	8939	8331	9365	10281	9230	8057	8349	8266	9159	8874	9475	8664	9470	8205	8327	8771
CP012743.1	8503	9044	8272	8789	7860	8466	8801	9412	9049	8424	8896	8989	8193	8921	8886	11067	8635	9267	9420	8665	9279	9126	9344	9335	8616	7566	9290	9066	9264	9480	9040	8597	9073	8657	8211	9319	10072	8953	8384	8064	7985	9022	8744	9383	8506	9540	8174	8244	8678
NZ_LR134206.1	9378	9577	9124	9435	8374	8934	9554	9393	9110	9043	9029	9222	9094	9047	9321	11206	9001	9175	9706	8925	9423	9333	9327	9394	8728	9413	9300	9554	9381	9574	9210	9272	9234	8987	8574	9395	10229	9227	9180	8529	8455	9290	8993	9411	8854	9439	9081	8412	9239
NZ_CP041082.1	8664	9042	8358	8791	7941	8797	8811	9456	9051	8272	9213	9014	8310	8986	9041	11058	8768	9259	9544	8779	9373	9294	9380	9429	8783	324	9312	9315	9351	9657	8844	8911	9248	8805	8242	9268	10261	9119	8292	8128	8041	9056	9004	9422	8504	9577	8293	8072	8673
NZ_CP028478.1	9068	9189	8808	9326	8224	8706	8979	9184	9078	8577	9194	9124	8778	8893	9196	11211	8852	9124	9660	8724	9441	9168	9190	9101	8594	9157	9317	9077	9364	9363	9147	8712	9249	8876	8425	9439	10165	9156	8852	8436	8348	9225	8585	9565	8753	9458	8761	8238	8942
NZ_CP031800.1	8712	9153	8425	8797	8409	9036	9130	9636	9440	8412	9381	9324	8378	9224	9243	10887	9028	9526	9645	9048	9667	9474	9583	9611	9024	7889	9343	9172	9454	9762	9448	8893	9423	9039	8642	9548	10542	9280	8499	8626	8534	9478	9053	9535	8999	9497	8368	8669	8939
NZ_CP036327.1	8624	9098	8359	8850	8224	8942	9060	9591	9349	8353	9293	9201	8268	9121	9176	11003	8916	9430	9693	8952	9579	9365	9553	9593	8884	7792	9515	9291	9384	9806	9230	8840	9334	8955	8495	9527	10471	9203	8400	8486	8391	9324	8936	9642	8857	9733	8255	8518	8872
NZ_CP032833.1	8976	9077	8799	9122	8655	9034	9363	9664	9624	8744	9578	9581	8757	9377	9428	10919	9110	9500	9688	9273	9736	9429	9456	9728	9224	9135	9547	9323	9603	9705	9557	9091	9536	9294	8859	9775	10406	9531	8787	8829	8738	9589	9316	9715	9142	9659	8732	8858	9046
CP006722.1	10173	10261	9886	9898	9270	9659	10319	9959	9881	9873	10189	9734	9845	10061	10095	11749	9756	9765	10019	9693	10146	9783	9808	9927	9713	10346	9643	10166	10161	3951	9639	10193	10292	9953	9427	9802	0	10037	9920	9462	9375	9983	9793	9752	9758	9739	9846	9541	10106
STLIN_14_chromosome_new_name	4579	10873	4272	5349	10159	10682	10746	10563	10873	9649	10961	10891	4288	10813	10824	0	10547	10825	10378	10712	11109	11118	11071	11260	10780	10714	11078	10960	11177	11197	10946	10709	11059	10744	10339	11035	11749	10929	6390	10347	10207	10992	10866	11265	10591	11317	4299	10315	10739
[truncated: 339 more columns]
