# Supplementary material for: High-resolution genomic surveillance elucidates a multilayered hierarchical transfer of resistance between WWTP- and human/animal-associated bacteria
Source: Microbiome. 2022 Jan 25;10:16. doi: 10.1186/s40168-021-01192-w (PMC8790882; doi:10.1186/s40168-021-01192-w)
Supplement: Supplementary file 6 — Additional file 5: Supplementary Table 5. Summary of the most closely related isolates to WWTP Escherichia flexneri and Klebsiella pneumoniae in public NCBI datasets. [file 40168_2021_1192_MOESM5_ESM.xlsx]

## Sheet:  Escherichia flexneri 
Summary of the most closely related isolates to WWTP Escherichia flexneri in public NCBI datasets.
Paired isolates	# Pairwise SNPs	# Plasmids	Plasmid size	# Shared plasmids	Isolation sources	Geographic origins
STLEFF_35	405	2	85.8;54.5	0	WWTP	HK
NZ_CP029371.1		0	0		Animal	Germany
STLIN_8	109	1	53.8	0	WWTP	HK
CP010226.1		1	5.1		Environment	China
STLIN_17	354	5	99.5;54.5;4.1;2.8;2.1	0	WWTP	HK
NZ_CP025840.1		1	132.6		Human	Mexico
STLEFF_1	690	1	46.6	0	WWTP	HK
NZ_CP038180.1		2	33.3;115.3		Human	Tanzania
STLEFF_38	18	3	122.1;39.4;2.0	0	WWTP	HK
SWHEFF_60		3	140.6;72.3;2.5		WWTP	HK
SWHIN_116	497	11	125.8;69.1;38.9;32.1;7.0;5.6;5.2;4.1;4.1;3.2;1.6	0	WWTP	HK
NZ_CP038180.1		2	33.3;115.3		Human	Tanzania
SWHIN_97	95	4	144.3;52.4;46.6;2.4	0	WWTP	HK
CP023377.1		5	123.3;39.6;43.6;91.2;95.7		Animal	UK
STIN_80	20	2	132.1;3.8	0	WWTP	HK
CP023377.1		5	123.3;39.6;43.6;91.2;95.7		Animal	UK
STEFF_17	856	2	103.6;36.0	0	WWTP	HK
SWHEFF_64		2	26.5;13.3		WWTP	HK
SWHEFF_64	191	2	26.5;13.3	0	WWTP	HK
STEFF_12		4	118.7;82.0;2.3;2.0		WWTP	HK
STEFF_12	125	4	118.7;82.0;2.3;2.0	1	WWTP	HK
NZ_CP024127.1		3	50.0;123.9;88.5		Human	China
SWHEFF_59	965	6	87.5;47.2;5.0;4.0;3.6;2.5	0	WWTP	HK
NZ_CP024239.1		1	274.5		None	Bangladesh
STLEFF_3	295	2	169.9;24.4	0	WWTP	HK
NZ_CP039298.1		4	105.8;27.7;17.9;4.7		Animal	UK
SWHEFF_67	275	5	98.5;47.9;6.2;2.9;2.6	0	WWTP	HK
CP019213.1		5	78.4;3.4;1.5;84.6;289.3		Environment	China
STIN_87	10	4	86.2;84.1;80.5;4.7	0	WWTP	HK
CP010371.1		2	151.6;193.9		Human	Colombia
SWHIN_110	25	2	93.5;12.6	1	WWTP	HK
CP019005.1		4	112.9;12.6;1.6;272.2		Human	China
STLEFF_36	10	3	4.2;3.0;2.1	0	WWTP	HK
CP023383.1		2	147.4;87.8		Animal	UK
STLEFF_33	13	4	95.2;4.2;3.0;2.1	3	WWTP	HK
STLEFF_36		3	4.2;3.0;2.1		WWTP	HK
STLEFF_4	27	1	86.5	0	WWTP	HK
STLEFF_36		3	4.2;3.0;2.1		WWTP	HK
STLIN_4	16	3	92.5;85.5;45.0	0	WWTP	HK
STLEFF_36		3	4.2;3.0;2.1		WWTP	HK
STLIN_12	458	3	92.5;85.5;45.0	3	WWTP	HK
STLIN_4		3	92.5;85.5;45.0		WWTP	HK
STLIN_11	105	4	121.5;96.0;61.6;3.6	0	WWTP	HK
STLIN_4		3	92.5;85.5;45.0		WWTP	HK
STIN_92	26	6	200.0;157.2;124.8;6.7;5.4;4.0	0	WWTP	HK
STLIN_4		3	92.5;85.5;45.0		WWTP	HK
STLEFF_27	8	5	99.0;83.0;6.3;2.6;2.0	5	WWTP	HK
STLEFF_34		6	99.0;76.5;39.2;6.3;2.6;2.0		WWTP	HK
STEFF_24	43	2	125.1;6.9	1	WWTP	HK
STEFF_18		1	122		WWTP	HK
SWHIN_104	14	3	177.1;84.9;8.8	1	WWTP	HK
SWHIN_107		6	171.9;89.0;58.7;43.4;3.3;2.5		WWTP	HK
STEFF_22	484	3	131.8;4.1;1.6	0	WWTP	HK
CP010219.1		1	57.6		Animal	None
STEFF_10	258	4	125.8;99.3;78.9;4.1	1	WWTP	HK
CP015240.1		1	126		Human	None
STLIN_6	903	5	290.1;137.1;5.1;3.3;1.6	0	WWTP	HK
CP022393.1		0			Animal	China
SWHEFF_71	1195	3	183.9;35.7;7.0	0	WWTP	HK
NZ_CP027368.1		2	109.6;176.2		Human	None
SWHIN_101	74	5	131.7;91.6;7.1;6.7;4.1	0	WWTP	HK
CP010167.1		1	48.2		Environment	None
STEFF_3	120	10	137.4;92.9;91.7;5.2;4.8;3.9;3.6;3.1;2.4;1.6	0	WWTP	HK
SWHIN_101		5	131.7;91.6;7.1;6.7;4.1		WWTP	HK
STEFF_16	953	1	46.6	0	WWTP	HK
CP010242.1		3	131.5;113.3;7.6		Environment	None

## Sheet: Klebsiella pneumoniae
Summary of the most closely related isolates to WWTP Klebsiella pneumoniae in public NCBI datasets.
Paired isolates	# Pairwise SNPs	# Plasmids	Plasmid size	# Shared plasmid	Isolation sources	Geographic origins
SWHIN_108	215	4	91.9;11.7;4.3;3.4	0	WWTP	HK
NZ_CP025576.1		4	215.9;80.3;4.6;4.2		Human	Sweden
STIN_93	6607	4	140.6;120.6;110.0;5.3	0	WWTP	HK
CP026751.1		2	211.8;70.7		None	N
STEFF_9	1570	4	260.9;34.0;4.7;4.1	0	WWTP	HK
STEFF_1		2	223.7;102.8		WWTP	HK
STLIN_14	4272	1	79.3	0	WWTP	HK
STEFF_1		2	223.7;102.8		WWTP	HK
STEFF_14	544	7	111.1;58.8;48.4;4.5;4.2;2.2;2.1	0	WWTP	HK
NZ_CP028716.1		2	134.9;46.2		Human	China
STEFF_1	29	2	223.7;102.8	0	WWTP	HK
NZ_CP035929.1		0	0		Human	Brazil
STLEFF_42	28	2	245.9;62.0	0	WWTP	HK
CP022023.1		0	0		Human	China
STEFF_19	527	4	233.4;136.4;6.9;4.8	0	WWTP	HK
NZ_CP036438.1		3	19.3;51.6;115.3		None	USA
STIN_84	8259	2	197.8;91.7	0	WWTP	HK
NZ_CP031798.1		1	133.3		Animal	USA
SWHEFF_3	5499	1	263.1	0	WWTP	HK
NZ_CP034039.1		4	213.4;65.2;5.0;3.5		Human	USA
SWHEFF_4	7315	3	236.8;146.3;2.1	1	WWTP	HK
STLIN_3		6	141.4;135.1;61.6;30.5;3.3;2.0		WWTP	HK
STLEFF_44	50	4	283.1;115.1;103.0;2.1	0	WWTP	HK
NZ_CP031613.1		3	196.4;107.5;36.6		Animal	China
STIN_79	126	1	58.3	0	WWTP	HK
NZ_CP030172.1		0	0		Human	China
SWHEFF_62	1493	3	242.1;1.6;1.5	0	WWTP	HK
CP009461.1		0	0		Human	China
STIN_88	8001	1	259	0	WWTP	HK
CP018352.1		4	184.9;66.9;9.3;43.5		Human	USA
SWHEFF_1	909	3	181.2;75.0;6.8	0	WWTP	HK
NZ_CP031795.1		2	169.8;4.3		Human	Australia
STIN_90	742	5	221.1;121.2;110.1;68.3;6.9	0	WWTP	HK
NZ_CP031795.1		2	169.8;4.3		Human	Australia
SWHIN_100	1087	1	173.8	0	WWTP	HK
SWHIN_106		2	301.8;105.6		WWTP	HK
SWHIN_106	179	2	301.8;105.6	0	WWTP	HK
NZ_CP031789.1		2	213.1;109.7		Human	Australia
STIN_94	1050	4	350.3;137.9;4.6;2.3	0	WWTP	HK
NZ_CP025963.2		4	9.1;260.9;59.7;130.7		Human	China
STLIN_19	3260	5	128.7;102.7;97.0;4.6;4.6	0	WWTP	HK
NZ_CP018306.1		0	0		Human	China
STLIN_7	1074	3	128.7;102.7;97.0	2	WWTP	HK
STLIN_10		4	130.2;102.7;36.0;4.6		WWTP	HK
STLIN_10	104	4	130.2;102.7;36.0;4.6	0	WWTP	HK
NZ_CP018306.1		0	0		Human	China
STIN_77	60	3	115.8;66.4;1.5	0	WWTP	HK
STLEFF_2		1	43.5		WWTP	HK
STLEFF_2	11	1	43.5	1	WWTP	HK
SWHIN_114		1	42.9		WWTP	HK
