# Supplementary material for: High-resolution genomic surveillance elucidates a multilayered hierarchical transfer of resistance between WWTP- and human/animal-associated bacteria
Source: Microbiome. 2022 Jan 25;10:16. doi: 10.1186/s40168-021-01192-w (PMC8790882; doi:10.1186/s40168-021-01192-w)
Supplement: Supplementary file 7 — Additional file 6: Supplementary Table 6. Summary of all the detected ARGs. [file 40168_2021_1192_MOESM6_ESM.xlsx]

## Sheet: ARG profiles
Summary of the detected ARGs (82 isolates). Conj: conjugative plasmids; Mob: mobilizable plasmids; Non-mob: non-mobilizable plasmids; C: Chromosomes.
Sample	# ARGs (Chromosomes)	ARG types (Chromosome)	ARG subtypes (Chromosome)	# ARGs (Plasmids)	ARG types and subtypes (Plasmid)	# ARGs (Total)	Genetic location of genes conferring resistance to the selective antibiotics (ampicillin, kanamycin, tetracycline and chloramphenicol)
STE1	7	aminoglycoside;polymyxin;beta-lactam;fosmidomycin;fosmidomycin;MLS;MLS	aac(3)-II;amA;SHV-28;rosB;rosA;macA;macB	16	beta-lactam__TEM-1|beta-lactam__CTX-M-15|aminoglycoside__aac(6')-I|beta-lactam__OXA-1|chloramphenicol__catB|aminoglycoside__aph(3')-I|tetracycline__tetA|macrolide-lincosamide-streptogramin__mphA|sulfonamide__sul1|aminoglycoside__aadA|trimethoprim__dfrA12;chloramphenicol__floR|sulfonamide__sul2|beta-lactam__TEM-1|aminoglycoside__rmtB|beta-lactam__CTX-M-55	23	conj
STE2	4	polymyxin;MLS;MLS;fosmidomycin	amA;macB;macA;rosB	13	aminoglycoside__aadA|chloramphenicol__cmlA|aminoglycoside__aadA|trimethoprim__dfrA12|chloramphenicol__floR|sulfonamide__sul2|tetracycline__tetA|sulfonamide__sul3|beta-lactam__TEM-1|aminoglycoside__aph(3')-I|aminoglycoside__aac(3)-II|tetracycline__tetM|beta-lactam__TEM-1	17	mob
STE3	4	polymyxin;MLS;MLS;fosmidomycin	amA;macB;macA;rosB	13	aminoglycoside__aadA|chloramphenicol__cmlA|aminoglycoside__aadA|trimethoprim__dfrA12|chloramphenicol__floR|beta-lactam__TEM-30|sulfonamide__sul3|aminoglycoside__aph(3')-I|tetracycline__tetA|sulfonamide__sul2|aminoglycoside__aadA|tetracycline__tetM;beta-lactam__CTX-M-130	17	conj
STEFF_10	4	polymyxin;MLS;MLS;fosmidomycin	amA;macB;macA;rosB	8	aminoglycoside__aph(3')-I|chloramphenicol__catA;sulfonamide__sul2;trimethoprim__dfrA14|tetracycline__tetA|beta-lactam__TEM-1|aminoglycoside__aph(6)-I|aminoglycoside__aph(3'')-I	12	conj&mob
STEFF_12	4	polymyxin;fosmidomycin;MLS;MLS	amA;rosB;macA;macB	7	beta-lactam__TEM-1|beta-lactam__OXA-9|aminoglycoside__aadA|aminoglycoside__aac(6')-I|chloramphenicol__chloramphenicol exporter|tetracycline__tetA|quinolone__qnrS	11	conj
STEFF_14	6	beta-lactam;polymyxin;MLS;MLS;fosmidomycin;fosmidomycin	SHV-28;amA;macB;macA;rosA;rosB	13	aminoglycoside__aac(3)-II|beta-lactam__TEM-1|aminoglycoside__aac(6')-I|rifamycin__ADP-ribosylating transferase_arr|aminoglycoside__aadA|sulfonamide__sul1|quinolone__qnrB|sulfonamide__sul1|aminoglycoside__aph(3')-I;beta-lactam__CTX-M-129|chloramphenicol__chloramphenicol exporter|chloramphenicol__catA|tetracycline__tetD	19	non-mob
STEFF_15	4	polymyxin;MLS;MLS;fosmidomycin	amA;macB;macA;rosA	9	aminoglycoside__aph(3')-I|aminoglycoside__aadA|sulfonamide__sul1;sulfonamide__sul1|trimethoprim__dfrA17|aminoglycoside__aph(6)-I|chloramphenicol__catA|tetracycline__tetA|macrolide-lincosamide-streptogramin__mphA	13	conj&non-mob&C
STEFF_16	4	polymyxin;MLS;MLS;fosmidomycin	amA;macB;macA;rosB	6	beta-lactam__TEM-176|chloramphenicol__floR|tetracycline__tetA|quinolone__qnrS|trimethoprim__dfrA14|aminoglycoside__aph(3')-I	10	conj
STEFF_17	4	polymyxin;MLS;MLS;fosmidomycin	amA;macB;macA;rosB	13	sulfonamide__sul3|aminoglycoside__aac(3)-II|quinolone__qnrS|aminoglycoside__aadA|beta-lactam__TEM-1|sulfonamide__sul2|aminoglycoside__aph(3'')-I|aminoglycoside__aph(6)-I|tetracycline__tetA|chloramphenicol__floR|trimethoprim__dfrA14;aminoglycoside__aph(3')-I|quinolone__qnrS	17	conj
STEFF_18	10	polymyxin;MLS;MLS;fosmidomycin;beta-lactam;sulfonamide;aminoglycoside;aminoglycoside;tetracycline;chloramphenicol	amA;macB;macA;rosB;CTX-M-55;sul2;aph(3'')-I;aph(6)-I;tetracycline_resistance_protein;chloramphenicol exporter	7	aminoglycoside__aph(3')-I|trimethoprim__dfrA14|sulfonamide__sul2|aminoglycoside__aph(3'')-I|aminoglycoside__aph(6)-I|beta-lactam__TEM-1|beta-lactam__CTX-M-55	17	conj&C
STEFF_19	6	beta-lactam;polymyxin;MLS;MLS;fosmidomycin;fosmidomycin	SHV;amA;macB;macA;rosA;rosB	10	aminoglycoside__aph(3')-I|macrolide-lincosamide-streptogramin__mphA|sulfonamide__sul1|aminoglycoside__aadA|trimethoprim__dfrA12|tetracycline__tetD|aminoglycoside__aph(6)-I|aminoglycoside__aph(3'')-I|chloramphenicol__cat_chloramphenicol acetyltransferase|sulfonamide__sul2	16	mob&C
STEFF_21	5	beta-lactam;polymyxin;MLS;MLS;fosmidomycin;fosmidomycin	OKP-A;amA;macB;macA;rosA;rosB	16	tetracycline__tetA|trimethoprim__dfrA12|aminoglycoside__aadA|sulfonamide__sul1|macrolide-lincosamide-streptogramin__mphA|aminoglycoside__aph(3')-I|sulfonamide__sul2|chloramphenicol__chloramphenicol exporter|chloramphenicol__catA|sulfonamide__sul2|chloramphenicol__chloramphenicol exporter|chloramphenicol__catA|quinolone__qnrS;quinolone__qnrB|sulfonamide__sul1|beta-lactam__DHA-6	21	conj&C
STEFF_22	4	fosmidomycin;MLS;MLS;polymyxin	rosB;macA;macB;armA	13	aminoglycoside__aadA|chloramphenicol__cmlA|aminoglycoside__aadA|trimethoprim__dfrA12|chloramphenicol__floR|sulfonamide__sul2|tetracycline__tetA|aminoglycoside__aph(3')-I|sulfonamide__sul3|beta-lactam__TEM-1|aminoglycoside__aadA|aminoglycoside__aac(3)-II|tetracycline__tetM	17	conj
STEFF_24	10	polymyxin;MLS;MLS;fosmidomycin;beta-lactam;sulfonamide;aminoglycoside;aminoglycoside;tetracycline;chloramphenicol	amA;macB;macA;rosB;CTX-M-15;sul2;aph(3'')-I;aph(6)-I;tetracycline_resistance_protein;floR	7	aminoglycoside__aph(3')-I|trimethoprim__dfrA14|trimethoprim__dfrA14|sulfonamide__sul2|aminoglycoside__aph(3'')-I|aminoglycoside__aph(6)-I|beta-lactam__CTX-M-15	17	conj&C
STEFF_9	12	beta-lactam;polymyxin;MLS;MLS;fosmidomycin;fosmidomycin;aminoglycoside;beta-lactam;aminoglycoside;sulfonamide;aminoglycoside	SHV;amA;macB;macA;rosA;rosB;aadA;TEM-1;aph(6)-I;sul2;aadA	16	aminoglycoside__aph(3')-I|macrolide-lincosamide-streptogramin__mphA|sulfonamide__sul1|aminoglycoside__aa dA|rifamycin__ADP-ribosylating transferase_arr|aminoglycoside__aac(6')-I|tetracycline__tetD|chloramphenicol__chloramphenicol exp orter|sulfonamide__sul1|beta-lactam__DHA-6|quinolone__qnrB|sulfonamide__sul1|rifamycin__ADP-ribosylating tran sferase_arr|chloramphenicol__catB|beta-lactam__OXA-1|am…	28	mob
STIN_74	16	aminoglycoside;aminoglycoside;aminoglycoside;sulfonamide;chloramphenicol;rifamycin;aminoglycoside;sulfonamide;MLS;aminoglycoside;beta-lactam;chloramphenicol;MLS;aminoglycoside;trimethoprim;tetracycline	aph(3')-I;aph(6)-I;aph(3'')-I;sul2;catA;ADP-ribosylating transferase_arr;aadA;sul1;mphA;aac(3)-II;TEM-1;catA;macA;aadA;dfrA1;tetJ	0		16	C
STIN_77	6	beta-lactam;polymyxin;MLS;MLS;fosmidomycin;fosmidomycin	SHV;amA;macB;macA;rosA;rosB	10	trimethoprim__dfrA12|aminoglycoside__aadA|sulfonamide__sul1|chloramphenicol__chloramphenicol exporter|tetracycline__tetracycline_resistance_protein|aminoglycoside__aph(6)-I|aminoglycoside__aph(3'')-I|sulfonamide__sul2|macrolide-lincosamide-streptogramin__mphA|aminoglycoside__aph(3')-I	16	non-mob&C
STIN_79	6	beta-lactam;polymyxin;MLS;MLS;fosmidomycin;fosmidomycin	SHV-1;amA;macB;macA;rosA;rosB	9	aminoglycoside__aph(3')-I|aminoglycoside__aph(6)-I|chloramphenicol__floR|tetracycline__tetA|quinolone__qnrS|sulfonamide__sul1|aminoglycoside__aadA|trimethoprim__dfrA12|beta-lactam__TEM-1	15	mob
STIN_80	3	MLS;MLS;fosmidomycin	macB;macA;rosB	13	aminoglycoside__aadA|chloramphenicol__cmlA|aminoglycoside__aadA|trimethoprim__dfrA12|chloramphenicol__floR|sulfonamide__sul2|tetracycline__tetA|aminoglycoside__aph(3')-I|sulfonamide__sul3|beta-lactam__TEM-1|aminoglycoside__aadA|aminoglycoside__aac(3)-II|tetracycline__tetM	16	conj
STIN_84	6	beta-lactam;polymyxin;MLS;MLS;fosmidomycin;fosmidomycin	SHV-1;amA;macB;macA;rosA;rosB	13	aminoglycoside__aph(3')-I|aminoglycoside__aac(6')-I|rifamycin__ADP-ribosylating transferase_arr|aminoglycoside__aadA|sulfonamide__sul1|quinolone__qnrB|sulfonamide__sul1|macrolide-lincosamide-streptogramin__mphA|tetracycline__tetA|chloramphenicol__floR|beta-lactam__TEM-1|beta-lactam__CTX-M|quinolone__qnrS	19	non-mob
STIN_87	4	polymyxin;MLS;MLS;fosmidomycin	amA;macB;macA;rosB	15	trimethoprim__dfrA12|aminoglycoside__aadA|sulfonamide__sul1|macrolide-lincosamide-streptogramin__mphA|sulfonamide__sul3|aminoglycoside__aadA|aminoglycoside__aadA|aminoglycoside__aph(3')-I|aminoglycoside__aph(6)-I|aminoglycoside__aph(3'')-I|sulfonamide__sul2|chloramphenicol__catA|beta-lactam__TEM-1|aminoglycoside__aac(3)-II|tetracycline__tetA	19	non-mob
STIN_88	6	fosmidomycin;fosmidomycin;polymyxin;MLS;MLS;beta-lactam	rosB;rosA;amA;macA;macB;SHV	11	sulfonamide__sul2|trimethoprim__dfrA14|aminoglycoside__aph(6)-I|aminoglycoside__aph(3'')-I|aminoglycoside__aadA|chloramphenicol__catA|tetracycline__tetD|aminoglycoside__aph(3')-I|quinolone__qnrS|tetracycline__tetA|chloramphenicol__chloramphenicol exporter	17	non-mob&C
STIN_90	6	beta-lactam;polymyxin;MLS;MLS;fosmidomycin;fosmidomycin	SHV-1;amA;macB;macA;rosA;rosB	17	macrolide-lincosamide-streptogramin__mphA|sulfonamide__sul1|aminoglycoside__aadA|rifamycin__ADP-ribosylating transferase_arr|aminoglycoside__aac(6')-I|aminoglycoside__aac(3)-II|quinolone__qnrS|beta-lactam__CTX-M|beta-lactam__TEM-1;chloramphenicol__cmlA|tetracycline__tetracycline_resistance_protein|aminoglycoside__aadA|chloramphenicol__floR|trimethoprim__dfrA12|quinolone__qnrS|aminoglycoside__aph(…	23	conj&non-mob
STIN_92	13	polymyxin;aminoglycoside;aminoglycoside;sulfonamide;aminoglycoside;trimethoprim;chloramphenicol;tetracycline;tetracycline;tetracycline;MLS;MLS;fosmidomycin	amA;aph(3')-I;aadA;sul1;aadA;dfrA17;catA;tetB;tetC;tetD;macB;macA;rosB	7	trimethoprim__dfrA12|aminoglycoside__aadA|chloramphenicol__cmlA|aminoglycoside__aadA|tetracycline__tetM|sulfonamide__sul3|beta-lactam__TEM-1	20	conj&C
STIN_93	6	beta-lactam;polymyxin;MLS;MLS;fosmidomycin;fosmidomycin	SHV-28;amA;macB;macA;rosA;rosB	17	sulfonamide__sul2|aminoglycoside__aph(3'')-I|aminoglycoside__aph(6)-I|aminoglycoside__aac(3)-II|aminoglycoside__aph(3')-I|aminoglycoside__aac(6')-I|rifamycin__ADP-ribosylating transferase_arr|aminoglycoside__aadA|sulfonamide__sul1|quinolone__qnrB|sulfonamide__sul1|macrolide-lincosamide-streptogramin__mphA|tetracycline__tetA|chloramphenicol__floR|beta-lactam__TEM-1|beta-lactam__CTX-M|quinolone__qn…	23	conj
STIN_94	6	beta-lactam;polymyxin;MLS;MLS;fosmidomycin;fosmidomycin	SHV;amA;macB;macA;rosA;rosB	26	beta-lactam__DHA-6|sulfonamide__sul1|macrolide-lincosamide-streptogramin__mphA|tetracycline__tetA|trimet hoprim__dfrA12|aminoglycoside__aadA|sulfonamide__sul1|quinolone__qnrB;sulfonamide__sul1|aminoglycoside__aadA|rifamycin__ADP-ribosylating transferase_arr|aminoglycoside__aac(6')-I|ami noglycoside__aph(3')-I|aminoglycoside__aac(3)-II|sulfonamide__sul2|aminoglycoside__aph(3'')-I|aminoglycoside__a…	32	conj
STIN_95	4	polymyxin;MLS;MLS;fosmidomycin	amA;macB;macA;rosB	5	tetracycline__tetC|tetracycline__tetB|chloramphenicol__catA|aminoglycoside__aph(3')-I|beta-lactam__TEM-1	9	non-mob
STLE1	5	polymyxin;MLS;MLS;fosmidomycin;trimethoprim	amA;macB;macA;rosB;dfrA1	6	beta-lactam__TEM-176|quinolone__qnrS|tetracycline__tetA|chloramphenicol__floR|trimethoprim__dfrA14|aminoglycoside__aph(3')-I	11	conj
STLE2	19	polymyxin;beta-lactam;sulfonamide;aminoglycoside;MLS;MLS;fosmidomycin;fosmidomycin;aminoglycoside;aminoglycoside;chloramphenicol;aminoglycoside;beta-lactam;chloramphenicol;rifamycin;sulfonamide;quinolone;beta-lactam;sulfonamide	amA;SHV;sul1;aadA;macB;macA;rosA;rosB;aac(3)-IV;aph(4)-I;chloramphenicol exporter;aac(6')-I;OXA-1;catB;ADP-ribosylating transferase_arr;sul1;qnrB;DHA-6;sul1	6	tetracycline__tetA|trimethoprim__dfrA12|aminoglycoside__aadA|sulfonamide__sul1|macrolide-lincosamide-streptogramin__mphA|aminoglycoside__aph(3')-I	25	C
STLE3	12	polymyxin;tetracycline;sulfonamide;aminoglycoside;aminoglycoside;aminoglycoside;aminoglycoside;aminoglycoside;trimethoprim;MLS;MLS;fosmidomycin	amA;tetA;sul2;aph(3'')-I;aph(6)-I;aph(3')-I;aac(3)-II;aadA;dfrA17;macB;macA;rosB	10	beta-lactam__TEM-1|tetracycline__tetA|trimethoprim__dfrA12|aminoglycoside__aadA|chloramphenicol__cmlA|aminoglycoside__aadA|sulfonamide__sul3;chloramphenicol__floR|tetracycline__tetA|beta-lactam__TEM-1	22	non-mob&C
STLE4	10	polymyxin;aminoglycoside;aminoglycoside;aminoglycoside;sulfonamide;MLS;beta-lactam;MLS;MLS;fosmidomycin	amA;aph(3')-I;aph(6)-I;aph(3'')-I;sul2;mphA;TEM-1;macB;macA;rosB	11	bleomycin__bleomycin resistance protein|aminoglycoside__aadA|trimethoprim__dfrA12|aminoglycoside__aac(3)-II|tetracycline__tetA|aminoglycoside__aph(6)-I|aminoglycoside__aph(3'')-I|sulfonamide__sul2|beta-lactam__TEM-1|tetracycline__tetA|chloramphenicol__floR	21	non-mob&C
STLEFF_27	15	polymyxin;tetracycline;tetracycline;tetracycline;chloramphenicol;trimethoprim;aminoglycoside;sulfonamide;sulfonamide;aminoglycoside;aminoglycoside;aminoglycoside;fosmidomycin;MLS;MLS	amA;tetD;tetC;tetB;catA;dfrA17;aadA;sul1;sul2;aph(3'')-I;aph(6)-I;aph(3')-I;rosB;macA;macB	16	chloramphenicol__cmlA|sulfonamide__sul1|beta-lactam__CTX-M-14|macrolide-lincosamide-streptogramin__ermB|macrolide-lincosamide-streptogramin__ermC|macrolide-lincosamide-streptogramin__mphA|aminoglycoside__aac(6')-I;trimethoprim__dfrA12|aminoglycoside__aadA|chloramphenicol__cmlA|aminoglycoside__aadA|sulfonamide__sul3|aminoglycoside__aac(3)-II|sulfonamide__sul2|chloramphenicol__floR|beta-lactam__TEM…	31	conj&C
STLEFF_28	6	polymyxin;beta-lactam;MLS;MLS;fosmidomycin;fosmidomycin	SHV-1;amA;macB;macA;rosA;rosB	19	chloramphenicol__cat_chloramphenicol acetyltransferase|tetracycline__tetD;sulfonamide__sul2|aminoglycoside__aph(3'')-I|aminoglycoside__aph(6)-I|aminoglycoside__aph(3')-I|aminoglycoside__aac(3)-II|chloramphenicol__floR|tetracycline__tetA|macrolide-lincosamide-streptogramin__mphA|sulfonamide__sul1|quinolone__qnrB|sulfonamide__sul1|aminoglycoside__aadA|rifamycin__ADP-ribosylating transferase_arr|ami…	25	non-mob
STLEFF_29	4	polymyxin;MLS;MLS;fosmidomycin	amA;macB;macA;rosB	14	aminoglycoside__aadA|chloramphenicol__cmlA|aminoglycoside__aadA|trimethoprim__dfrA12|chloramphenicol__floR|sulfonamide__sul2|tetracycline__tetA|aminoglycoside__aadA|beta-lactam__TEM-1|sulfonamide__sul3|aminoglycoside__aph(3')-I|aminoglycoside__aac(3)-II|beta-lactam__TEM-1|tetracycline__tetM	18	mob
STLEFF_33	17	polymyxin;aminoglycoside;aminoglycoside;aminoglycoside;sulfonamide;beta-lactam;MLS;sulfonamide;aminoglycoside;trimethoprim;chloramphenicol;tetracycline;tetracycline;tetracycline;MLS;MLS;fosmidomycin	amA;aph(3')-I;aph(6)-I;aph(3'')-I;sul2;TEM-1;mphA;sul1;aadA;dfrA17;catA;tetB;tetC;tetD;macB;macA;rosB	8	chloramphenicol__floR|trimethoprim__dfrA14|aminoglycoside__aadA|beta-lactam__OXA-10|chloramphenicol__cmlA|rifamycin__ADP-ribosylating transferase_arr|quinolone__qnrS|tetracycline__tetA	25	non-mob&C
STLEFF_34	15	polymyxin;tetracycline;tetracycline;tetracycline;chloramphenicol;trimethoprim;aminoglycoside;sulfonamide;sulfonamide;aminoglycoside;aminoglycoside;aminoglycoside;fosmidomycin;MLS;MLS	amA;tetD;tetC;tetB;catA;dfrA17;aadA;sul1;sul2;aph(3'')-I;aph(6)-I;aph(3')-I;rosB;macA;macB	15	chloramphenicol__cmlA|sulfonamide__sul1|beta-lactam__CTX-M-14|macrolide-lincosamide-streptogramin__ermB|macrolide-lincosamide-streptogramin__ermC|macrolide-lincosamide-streptogramin__mphA|aminoglycoside__aac(6')-I;trimethoprim__dfrA12|aminoglycoside__aadA|chloramphenicol__cmlA|aminoglycoside__aadA|sulfonamide__sul3|aminoglycoside__aac(3)-II|sulfonamide__sul2|chloramphenicol__floR	30	conj&C
STLEFF_35	4	MLS;MLS;polymyxin;fosmidomycin	macA;macB;amA;rosB	14	trimethoprim__dfrA14|aminoglycoside__aph(3')-I|beta-lactam__CTX-M-55|beta-lactam__TEM-1|macrolide-lincosamide-streptogramin__mphA|chloramphenicol__floR|tetracycline__tetracycline_resistance_protein|aminoglycoside__aph(6)-I|aminoglycoside__aph(3'')-I|sulfonamide__sul2|beta-lactam__TEM-1;aminoglycoside__aph(3'')-I|aminoglycoside__aph(6)-I|tetracycline__tetA	18	non-mob
STLEFF_36	17	polymyxin;aminoglycoside;aminoglycoside;aminoglycoside;sulfonamide;beta-lactam;MLS;sulfonamide;aminoglycoside;trimethoprim;chloramphenicol;tetracycline;tetracycline;tetracycline;MLS;MLS;fosmidomycin	amA;aph(3')-I;aph(6)-I;aph(3'')-I;sul2;TEM-1;mphA;sul1;aadA;dfrA17;catA;tetB;tetC;tetD;macB;macA;rosB	0		17	C
STLEFF_38	4	MLS;MLS;polymyxin;fosmidomycin	macA;macB;amA;rosB	14	tetracycline__tetA|tetracycline__tetracycline_resistance_protein|chloramphenicol__floR|tetracycline__tetA|beta-lactam__TEM-1|quinolone__qnrS|aminoglycoside__aph(6)-I|aminoglycoside__aph(3'')-I|sulfonamide__sul2|trimethoprim__dfrA14|bleomycin__bleomycin resistance protein;aminoglycoside__aph(3')-I|quinolone__qnrS|chloramphenicol__floR	18	conj&non-mob
STLEFF_42	6	beta-lactam;polymyxin;MLS;MLS;fosmidomycin;fosmidomycin	SHV-28;amA;macB;macA;rosA;rosB	12	tetracycline__tetA|macrolide-lincosamide-streptogramin__mphA|sulfonamide__sul1|quinolone__qnrB|sulfonamide__sul1|aminoglycoside__aadA|rifamycin__ADP-ribosylating transferase_arr|aminoglycoside__aac(6')-I|chloramphenicol__floR|aminoglycoside__aac(3)-II|aminoglycoside__aph(3')-I|aminoglycoside__aph(6)-I	18	non-mob&C
STLEFF_44	6	beta-lactam;polymyxin;MLS;MLS;fosmidomycin;fosmidomycin	SHV-1;amA;macB;macA;rosA;rosB	30	aminoglycoside__aph(3')-I|unclassified__16S rRNA methylase|sulfonamide__sul1|beta-lactam__DHA-6|quino lone__qnrB|aminoglycoside__aph(3'')-I|aminoglycoside__aph(6)-I|beta-lactam__TEM-1|aminoglycoside__aac(3)-II|tetracycline__tetD|tetracycline__tetC|tetracycline__tetA;tetracycline__tetD|aminoglycoside__aac(6')-I|rifamycin__ADP-ribosylating transferase_arr|aminoglycoside__aadA|sulfonamide__sul1|quin…	36	mob
STLEFF_47	5	polymyxin;tetracycline;MLS;MLS;fosmidomycin	amA;tetA;macB;macA;rosB	15	quinolone__qnrS|rifamycin__ADP-ribosylating transferase_arr|chloramphenicol__cmlA|beta-lactam__OXA-10|aminoglycoside__aadA|trimethoprim__dfrA14|sulfonamide__sul2|aminoglycoside__aph(3'')-I|aminoglycoside__aph(6)-I|chloramphenicol__floR|tetracycline__tetA;beta-lactam__CTX-M-55|beta-lactam__TEM-1|aminoglycoside__rmtB|beta-lactam__TEM-1	20	conj
STLIN_10	6	beta-lactam;polymyxin;MLS;MLS;fosmidomycin;fosmidomycin	SHV-1;amA;macB;macA;rosA;rosB	12	macrolide-lincosamide-streptogramin__mphA|tetracycline__tetA|chloramphenicol__floR|beta-lactam__TEM-1|beta-lactam__CTX-M|aminoglycoside__aac(3)-II|aminoglycoside__aph(3')-I|aminoglycoside__aac(6')-I|rifamycin__ADP-ribosylating transferase_arr|aminoglycoside__aadA|quinolone__qnrB|sulfonamide__sul1	18	mob
STLIN_11	4	polymyxin;MLS;MLS;fosmidomycin	amA;macB;macA;rosB	12	aminoglycoside__aac(3)-II|aminoglycoside__aph(3')-I|sulfonamide__sul3|beta-lactam__TEM-1|aminoglycoside__aadA|tetracycline__tetA|sulfonamide__sul2|chloramphenicol__chloramphenicol exporter|trimethoprim__dfrA12|chloramphenicol__cmlA|tetracycline__tetM|beta-lactam__TEM-1	16	non-mob
STLIN_12	13	tetracycline;tetracycline;tetracycline;sulfonamide;aminoglycoside;aminoglycoside;tetracycline;chloramphenicol;MLS;MLS;polymyxin;chloramphenicol;fosmidomycin	tetB;tetC;tetD;sul2;aph(3'')-I;aph(6)-I;tetracycline_resistance_protein;chloramphenicol exporter;macB;macA;amA;catA;rosB	8	beta-lactam__TEM-1|aminoglycoside__aph(3')-I|beta-lactam__CTX-M-55|quinolone__qnrS;macrolide-lincosamide-streptogramin__mphA|aminoglycoside__aadA|trimethoprim__dfrA17|sulfonamide__sul1	21	conj&C
STLIN_13	4	polymyxin;MLS;MLS;fosmidomycin	amA;macB;macA;rosB	14	beta-lactam__TEM-1|aminoglycoside__aac(3)-II|aminoglycoside__aph(3')-I|sulfonamide__sul3|beta-lactam__TEM-1|aminoglycoside__aadA|tetracycline__tetA|sulfonamide__sul2|chloramphenicol__floR|trimethoprim__dfrA12|aminoglycoside__aadA|chloramphenicol__cmlA|aminoglycoside__aadA|tetracycline__tetM	18	mob
STLIN_14	5	MLS;MLS;beta-lactam;fosmidomycin;fosmidomycin	macA;macB;SHV-28;rosB;rosA	7	chloramphenicol__catA|tetracycline__tetA|sulfonamide__sul1|aminoglycoside__aadA|trimethoprim__dfrA12|macrolide-lincosamide-streptogramin__mphA|aminoglycoside__aph(3')-I	12	non-mob&C
STLIN_17	4	polymyxin;MLS;MLS;fosmidomycin	amA;macB;macA;rosB	13	bleomycin__bleomycin resistance protein|aminoglycoside__aph(3')-I|chloramphenicol__floR|tetracycline__tetA|beta-lactam__TEM-1|tetracycline__tetA;trimethoprim__dfrA12|aminoglycoside__aadA|sulfonamide__sul1|macrolide-lincosamide-streptogramin__mphA|sulfonamide__sul3|aminoglycoside__aadA|tetracycline__tetA	17	non-mob
STLIN_19	6	beta-lactam;MLS;MLS;fosmidomycin;fosmidomycin;polymyxin	SHV-1;macB;macA;rosA;rosB;amA	15	sulfonamide__sul1|rifamycin__ADP-ribosylating transferase_arr|aminoglycoside__aac(6')-I|aminoglycoside__aph(3')-I|aminoglycoside__aac(3)-II|aminoglycoside__aph(6)-I|aminoglycoside__aph(3'')-I|sulfonamide__sul2|quinolone__qnrS|beta-lactam__CTX-M|beta-lactam__TEM-1|chloramphenicol__floR|tetracycline__tetA|macrolide-lincosamide-streptogramin__mphA|quinolone__qnrB	21	non-mob
STLIN_3	6	beta-lactam;polymyxin;MLS;MLS;fosmidomycin;fosmidomycin	SHV;amA;macB;macA;rosA;rosB	17	sulfonamide__sul2|aminoglycoside__aph(3'')-I|aminoglycoside__aph(6)-I|aminoglycoside__aph(3')-I|aminoglycoside__aac(3)-II|chloramphenicol__floR|tetracycline__tetA|macrolide-lincosamide-streptogramin__mphA|sulfonamide__sul1|quinolone__qnrB|sulfonamide__sul1|aminoglycoside__aadA|rifamycin__ADP-ribosylating transferase_arr|aminoglycoside__aac(6')-I|beta-lactam__TEM-1|beta-lactam__CTX-M|quinolone__qn…	23	conj
STLIN_4	25	polymyxin;MLS;sulfonamide;aminoglycoside;trimethoprim;MLS;sulfonamide;aminoglycoside;trimethoprim;MLS;sulfonamide;aminoglycoside;trimethoprim;chloramphenicol;tetracycline;tetracycline;tetracycline;MLS;MLS;fosmidomycin;sulfonamide;aminoglycoside;aminoglycoside;tetracycline;chloramphenicol	amA;mphA;sul1;aadA;dfrA17;mphA;sul1;aadA;dfrA17;mphA;sul1;aadA;dfrA17;catA;tetB;tetC;tetD;macB;macA;rosB;sul2;aph(3'')-I;aph(6)-I;tetracycline_resistance_protein;chloramphenicol exporter	4	beta-lactam__TEM-1|quinolone__qnrS|beta-lactam__CTX-M-55|aminoglycoside__aph(3')-I	29	conj&C
STLIN_6	4	polymyxin;MLS;MLS;fosmidomycin	amA;macB;macA;rosB	19	tetracycline__tetA|sulfonamide__sul1|rifamycin__ADP-ribosylating transferase_arr|chloramphenicol__catB|beta-lactam__OXA-1|aminoglycoside__aac(6')-I|aminoglycoside__aac(3)-IV|aminoglycoside__aph(4)-I|sulfonamide__sul2|chloramphenicol__chloramphenicol exporter|bleomycin__bleomycin resistance protein|sulfonamide__sul1|aminoglycoside__aadA|trimethoprim__dfrA12|aminoglycoside__aph(3')-I|sulfonamide__s…	23	conj
STLIN_7	6	polymyxin;beta-lactam;MLS;MLS;fosmidomycin;fosmidomycin	amA;SHV-1;macB;macA;rosA;rosB	15	sulfonamide__sul1|rifamycin__ADP-ribosylating transferase_arr|aminoglycoside__aac(6')-I|aminoglycoside__aph(3')-I|aminoglycoside__aac(3)-II|aminoglycoside__aph(6)-I|aminoglycoside__aph(3'')-I|sulfonamide__sul2|quinolone__qnrS|beta-lactam__CTX-M|beta-lactam__TEM-1|chloramphenicol__floR|tetracycline__tetA|macrolide-lincosamide-streptogramin__mphA|quinolone__qnrB	21	non-mob
STLIN_8	4	polymyxin;MLS;MLS;fosmidomycin	amA;macB;macA;rosB	6	trimethoprim__dfrA5|chloramphenicol__floR|tetracycline__tetA|beta-lactam__TEM-176|aminoglycoside__aph(3')-I|quinolone__qnrS	10	conj
SWHE1	6	beta-lactam;polymyxin;MLS;MLS;fosmidomycin;fosmidomycin	SHV-27;amA;macB;macA;rosA;rosB	17	sulfonamide__sul1|quinolone__qnrB|sulfonamide__sul1|macrolide-lincosamide-streptogramin__mphA|tetracycline__tetA|chloramphenicol__catA|sulfonamide__sul2|aminoglycoside__aph(3'')-I|aminoglycoside__aph(6)-I|aminoglycoside__aph(3')-I|aminoglycoside__aac(3)-II|chloramphenicol__floR|aminoglycoside__aac(6')-I|rifamycin__ADP-ribosylating transferase_arr|aminoglycoside__aadA;sulfonamide__sul1|aminoglycos…	23	conj&C
SWHE2	4	fosmidomycin;MLS;MLS;polymyxin	rosB;macA;macB;armA	21	tetracycline__tetA|aminoglycoside__aph(6)-I|chloramphenicol__floR|trimethoprim__dfrA14|rifamycin__ADP-ribosylating transferase_arr|chloramphenicol__cmlA|macrolide-lincosamide-streptogramin__mphA|sulfonamide__sul2|aminoglycoside__aadA|sulfonamide__sul3|aminoglycoside__aac(3)-II|beta-lactam__TEM-1|beta-lactam__CTX-M-55|quinolone__qnrS|aminoglycoside__aph(3')-I;tetracycline__tetA|beta-lactam__TEM-1|…	25	conj
SWHE3	15	tetracycline;sulfonamide;trimethoprim;aminoglycoside;aminoglycoside;sulfonamide;aminoglycoside;beta-lactam;chloramphenicol;beta-lactam;MLS;MLS;polymyxin;fosmidomycin;fosmidomycin	tetA;sul1;dfrA17;aph(6)-I;aph(3'')-I;sul2;aph(3')-I;TEM-1;catA;SHV;macB;macA;amA;rosA;rosB	9	quinolone__qnrB|beta-lactam__DHA-6|trimethoprim__dfrA5|aminoglycoside__aph(3'')-I|aminoglycoside__aph(6)-I|sulfonamide__sul2|sulfonamide__sul1|beta-lactam__TEM-1|aminoglycoside__aac(3)-II	24	mob&C
SWHE4	6	beta-lactam;polymyxin;MLS;MLS;fosmidomycin;fosmidomycin	SHV;amA;macB;macA;rosA;rosB	19	sulfonamide__sul2|aminoglycoside__aph(3'')-I|aminoglycoside__aph(6)-I|aminoglycoside__aph(3')-I|aminoglycoside__aac(3)-II|aminoglycoside__aac(6')-I|rifamycin__ADP-ribosylating transferase_arr|aminoglycoside__aadA|sulfonamide__sul1|quinolone__qnrB|sulfonamide__sul1|quinolone__qnrB|sulfonamide__sul1|macrolide-lincosamide-streptogramin__mphA|tetracycline__tetA|chloramphenicol__floR|beta-lactam__TEM-…	25	conj
SWHEFF_49	16	aminoglycoside;sulfonamide;aminoglycoside;chloramphenicol;bleomycin;beta-lactam;chloramphenicol;fosmidomycin;MLS;MLS;tetracycline;tetracycline;tetracycline;polymyxin;trimethoprim;aminoglycoside	aph(3')-I;sul3;aadA;cmlA;ble;TEM-1;catA;rosB;macA;macB;tetB;tetC;tetD;amA;dfrA1;aadA	0		16	C
SWHEFF_51	16	aminoglycoside;sulfonamide;aminoglycoside;chloramphenicol;bleomycin;beta-lactam;chloramphenicol;fosmidomycin;MLS;MLS;tetracycline;tetracycline;tetracycline;polymyxin;trimethoprim;aminoglycoside	aph(3')-I;sul3;aadA;cmlA;ble;TEM-1;catA;rosB;macA;macB;tetB;tetC;tetD;amA;dfrA1;aadA	0		16	C
SWHEFF_58	4	MLS;MLS;fosmidomycin;polymyxin	macB;macA;rosB;amA	6	beta-lactam__TEM-176|chloramphenicol__floR|tetracycline__tetA|quinolone__qnrS|trimethoprim__dfrA14|aminoglycoside__aph(3')-I	10	conj
SWHEFF_59	7	fosmidomycin;MLS;MLS;polymyxin;sulfonamide;aminoglycoside;aminoglycoside	macA;macB;amA;sul2;aph(4)-I;aac(3)-IV	16	bleomycin__bleomycin resistance protein|sulfonamide__sul2|aminoglycoside__aph(3'')-I|aminoglycoside__aph(6)-I|tetracycline__tetA|beta-lactam__TEM-176|macrolide-lincosamide-streptogramin__mphA|sulfonamide__sul1|aminoglycoside__aadA|trimethoprim__dfrA12|tetracycline__tetM;beta-lactam__TEM-176|aminoglycoside__aadA|aminoglycoside__aph(3')-I|sulfonamide__sul3|chloramphenicol__floR	23	conj
SWHEFF_60	4	polymyxin;MLS;MLS;fosmidomycin	amA;macB;macA;rosB	23	sulfonamide__sul2|aminoglycoside__aph(3'')-I|aminoglycoside__aph(6)-I|aminoglycoside__aph(3')-I|aminoglycoside__aac(3)-II|aminoglycoside__aac(6')-I|rifamycin__ADP-ribosylating transferase_arr|aminoglycoside__aadA|sulfonamide__sul1|quinolone__qnrB|sulfonamide__sul1|macrolide-lincosamide-streptogramin__mphA|tetracycline__tetA|chloramphenicol__floR|beta-lactam__TEM-1|beta-lactam__CTX-M|quinolone__qn…	27	conj
SWHEFF_62	6	beta-lactam;polymyxin;MLS;MLS;fosmidomycin;fosmidomycin	SHV;amA;macB;macA;rosA;rosB	10	sulfonamide__sul2|aminoglycoside__aph(4)-I|aminoglycoside__aac(3)-IV|aminoglycoside__aph(3')-I|aminoglycoside__aadA|trimethoprim__dfrA12|tetracycline__tetA|quinolone__qnrS|aminoglycoside__aph(6)-I|chloramphenicol__chloramphenicol exporter	16	mob&C
SWHEFF_64	13	polymyxin;MLS;MLS;fosmidomycin;aminoglycoside;beta-lactam;aminoglycoside;sulfonamide;aminoglycoside;chloramphenicol;aminoglycoside;trimethoprim;tetracycline	amA;macB;macA;rosB;aadA;TEM-1;aph(3')-I;sul3;aadA;cmlA;aadA;dfrA12;tetA	2	beta-lactam__TEM-1|chloramphenicol__floR	15	C
SWHEFF_67	4	polymyxin;MLS;MLS;fosmidomycin	amA;macB;macA;rosB	8	quinolone__qnrS|trimethoprim__dfrA14|tetracycline__tetA;beta-lactam__TEM-176|aminoglycoside__aph(3')-I|sulfonamide__sul3|aminoglycoside__aadA|chloramphenicol__floR	12	conj&mob
SWHEFF_68	7	polymyxin;beta-lactam;MLS;MLS;fosmidomycin;sulfonamide;chloramphenicol	amA;CMY-2;macB;macA;rosB;sul2;chloramphenicol exporter	6	sulfonamide__sul2|aminoglycoside__aph(3'')-I|aminoglycoside__aph(6)-I|aminoglycoside__aph(3')-I|aminoglycoside__aadA|tetracycline__tetA	13	non-mob&C
SWHEFF_69	5	polymyxin;MLS;MLS;beta-lactam;fosmidomycin	amA;macA;macB;CMY-2;rosB	15	aminoglycoside__aadA|chloramphenicol__cmlA|aminoglycoside__aadA|trimethoprim__dfrA12|beta-lactam__TEM-1|chloramphenicol__floR|sulfonamide__sul2|tetracycline__tetA|aminoglycoside__aadA|aminoglycoside__aac(3)-II|aminoglycoside__aph(3')-I|sulfonamide__sul3|tetracycline__tetM;sulfonamide__sul1|macrolide-lincosamide-streptogramin__mphA	20	conj
SWHEFF_71	4	polymyxin;fosmidomycin;MLS;MLS	amA;rosB;macA;macB	16	tetracycline__tetA|bleomycin__bleomycin resistance protein|aminoglycoside__aadA|trimethoprim__dfrA12|aminoglycoside__aac(3)-II|beta-lactam__TEM-1|aminoglycoside__aph(6)-I|aminoglycoside__aph(3'')-I|sulfonamide__sul2;chloramphenicol__floR|sulfonamide__sul2|quinolone__qnrS|aminoglycoside__aph(3'')-I|aminoglycoside__aph(6)-I|beta-lactam__TEM-1|tetracycline__tetracycline_resistance_protein	20	conj&non-mob
SWHEFF_72	6	beta-lactam;polymyxin;MLS;MLS;fosmidomycin;fosmidomycin	OKP-B;amA;macB;macA;rosA;rosB	14	aminoglycoside__aadA|trimethoprim__dfrA12|aminoglycoside__aac(3)-II|aminoglycoside__aph(3')-I|aminoglycoside__aph(6)-I|aminoglycoside__aph(3'')-I|sulfonamide__sul2|sulfonamide__sul1|rifamycin__ADP-ribosylating transferase_arr|aminoglycoside__aac(6')-I|tetracycline__tetA|chloramphenicol__catA|macrolide-lincosamide-streptogramin__mphA|sulfonamide__sul1	20	mob&C
SWHIN_100	6	beta-lactam;polymyxin;MLS;MLS;fosmidomycin;fosmidomycin	SHV-27;amA;macB;macA;rosA;rosB	9	tetracycline__tetA|beta-lactam__TEM-1|sulfonamide__sul2|chloramphenicol__chloramphenicol exporter|sulfonamide__sul1|aminoglycoside__aadA|trimethoprim__dfrA12|macrolide-lincosamide-streptogramin__mphA|aminoglycoside__aph(3')-I	15	conj
SWHIN_101	10	MLS;MLS;fosmidomycin;beta-lactam;chloramphenicol;tetracycline;aminoglycoside;aminoglycoside;sulfonamide;polymyxin	macB;macA;rosB;CTX-M-14;chloramphenicol_exporter;tetracycline_resistance_protein;aph(6)-I;aph(3'')-I;sul2;amA	6	bleomycin__bleomycin resistance protein|trimethoprim__dfrA17|sulfonamide__sul2|aminoglycoside__aph(3'')-I|aminoglycoside__aph(6)-I|aminoglycoside__aph(3')-I	16	conj&C
SWHIN_104	4	polymyxin;MLS;MLS;fosmidomycin	amA;macB;macA;rosB	16	aminoglycoside__aph(3')-I|aminoglycoside__aac(3)-II|beta-lactam__TEM-1|tetracycline__tetA|bleomycin__bleomycin resistance protein|sulfonamide__sul2|aminoglycoside__aph(3'')-I|aminoglycoside__aph(6)-I|tetracycline__tetA|chloramphenicol__chloramphenicol exporter|beta-lactam__CTX-M-55|beta-lactam__TEM-1|trimethoprim__dfrA14|trimethoprim__dfrA12|aminoglycoside__aadA|macrolide-lincosamide-streptogrami…	20	conj
SWHIN_106	6	beta-lactam;polymyxin;MLS;MLS;fosmidomycin;fosmidomycin	SHV-27;amA;macB;macA;rosA;rosB	11	aminoglycoside__aph(3')-I|sulfonamide__sul3|aminoglycoside__aadA|chloramphenicol__cmlA|chloramphenicol__floR|aminoglycoside__aadA|beta-lactam__OXA-10|chloramphenicol__cmlA|rifamycin__ADP-ribosylating transferase_arr|quinolone__qnrS|tetracycline__tetA	17	non-mob
SWHIN_107	4	polymyxin;MLS;MLS;fosmidomycin	amA;macB;macA;rosB	15	aminoglycoside__aac(3)-II|beta-lactam__TEM-1|bleomycin__bleomycin resistance protein|sulfonamide__sul2|aminoglycoside__aph(3'')-I|aminoglycoside__aph(6)-I|tetracycline__tetracycline_resistance_protein|chloramphenicol__chloramphenicol exporter|beta-lactam__CTX-M-55|beta-lactam__TEM-1|trimethoprim__dfrA14|trimethoprim__dfrA12|aminoglycoside__aadA|macrolide-lincosamide-streptogramin__mphA|aminoglyco…	19	conj
SWHIN_108	6	beta-lactam;polymyxin;MLS;MLS;fosmidomycin;fosmidomycin	SHV-1;amA;macB;macA;rosA;rosB	17	sulfonamide__sul2|aminoglycoside__aph(3'')-I|aminoglycoside__aph(6)-I|aminoglycoside__aph(3')-I|aminoglycoside__aac(3)-II|aminoglycoside__aac(6')-I|rifamycin__ADP-ribosylating transferase_arr|aminoglycoside__aadA|sulfonamide__sul1|quinolone__qnrB|sulfonamide__sul1|macrolide-lincosamide-streptogramin__mphA|tetracycline__tetA|chloramphenicol__chloramphenicol exporter|beta-lactam__TEM-1|beta-lactam_…	23	non-mob
SWHIN_109	15	MLS;chloramphenicol;tetracycline;tetracycline;aminoglycoside;aminoglycoside;aminoglycoside;sulfonamide;beta-lactam;aminoglycoside;MLS;sulfonamide;aminoglycoside;trimethoprim;chloramphenicol	macA;catA;tetJ;tetA;aph(3')-I;aph(6)-I;aph(3'')-I;sul2;TEM-1;aac(3)-II;mphA;sul1;aadA;dfrA17;catA	0		15	C
SWHIN_110	4	polymyxin;MLS;MLS;fosmidomycin	amA;macB;macA;rosB	15	aminoglycoside__aadA|sulfonamide__sul3|macrolide-lincosamide-streptogramin__mphA|sulfonamide__sul1|aminoglycoside__aadA|trimethoprim__dfrA12|aminoglycoside__aac(3)-II|beta-lactam__TEM-1|chloramphenicol__catA|sulfonamide__sul2|aminoglycoside__aph(3'')-I|aminoglycoside__aph(6)-I|aminoglycoside__aph(3')-I|aminoglycoside__aadA|tetracycline__tetA	19	non-mob
SWHIN_111	7	fosmidomycin;quinolone;beta-lactam;MLS;MLS;polymyxin;beta-lactam	rosB;qnrB;penA;macB;macA;amA;CMY-64	11	aminoglycoside__aph(3')-I|macrolide-lincosamide-streptogramin__mphA|sulfonamide__sul1|aminoglycoside__aadA|trimethoprim__dfrA12|sulfonamide__sul2|chloramphenicol__catA|tetracycline__tetA|aminoglycoside__aph(6)-I|aminoglycoside__aph(3'')-I|beta-lactam__TEM-1	18	non-mob
SWHIN_114	19	polymyxin;beta-lactam;sulfonamide;aminoglycoside;MLS;MLS;fosmidomycin;fosmidomycin;aminoglycoside;aminoglycoside;chloramphenicol;aminoglycoside;beta-lactam;chloramphenicol;rifamycin;sulfonamide;quinolone;beta-lactam;sulfonamide	amA;SHV;sul1;aadA;macB;macA;rosA;rosB;aac(3)-IV;aph(4)-I;chloramphenicol exporter;aac(6')-I;OXA-1;catB;ADP-ribosylating transferase_arr;sul1;qnrB;DHA-6;sul1	5	tetracycline__tetA|trimethoprim__dfrA12|aminoglycoside__aadA|sulfonamide__sul1|macrolide-lincosamide-streptogramin__mphA	24	non-mob&C
SWHIN_116	4	polymyxin;MLS;MLS;fosmidomycin	amA;macB;macA;rosB	16	tetracycline__tetD|tetracycline__tetC|tetracycline__tetB|chloramphenicol__catA|macrolide-lincosamide-streptogramin__mphA|sulfonamide__sul1|aminoglycoside__aadA|trimethoprim__dfrA17|beta-lactam__TEM-1|sulfonamide__sul2|aminoglycoside__aph(3'')-I|aminoglycoside__aph(6)-I|aminoglycoside__aph(3')-I|aminoglycoside__aac(3)-II;macrolide-lincosamide-streptogramin__ermB|macrolide-lincosamide-streptogramin…	20	mob
SWHIN_97	5	polymyxin;tetracycline;MLS;MLS;fosmidomycin	amA;tetA;macB;macA;rosB	9	quinolone__qnrS|bleomycin__bleomycin resistance protein|sulfonamide__sul3;quinolone__qnrS|aminoglycoside__aph(3')-I|trimethoprim__dfrA14|chloramphenicol__floR|tetracycline__tetA|beta-lactam__TEM-176	14	conj
