# Supplementary material for: High-resolution genomic surveillance elucidates a multilayered hierarchical transfer of resistance between WWTP- and human/animal-associated bacteria
Source: Microbiome. 2022 Jan 25;10:16. doi: 10.1186/s40168-021-01192-w (PMC8790882; doi:10.1186/s40168-021-01192-w)
Supplement: Supplementary file 8 — Additional file 7: Supplementary Table 7. Wide dissemination of WWTP plasmids carrying dynamic ARGs. [file 40168_2021_1192_MOESM7_ESM.xlsx]

## Sheet: Wide dissemination of plasmid
Wide dissemination of WWTPs plasmids (> 95% similarity and > 90% coverage). Notes: Plasmid hosts were annotated by GTDB; Each group was separated by the highlighted borders; Core genome SNPs were analyzed for Klebsiella and Escherichia.
Plasmids	Plasmid size (bp)	Isolation regions	Hosts of the plasmids	Isolation sources	Hosts IDs (GenBank accession)	Number of plasmids in the host	# Core genome pairwise SNPs (min)	# Core genome pairwise SNPs (max)	ARGs profile (∆: deletion; :: insertion; ==: identical)	Plasmid types (only for ARG-bearing plasmids)
STEFF_1_plasmid_1	223722	Hong Kong	Klebsiella pneumoniae	ST effluent	STEFF_1	2	735	20080	TEM-1|CTX-M-15|aac(6')-I|OXA-1|catB|aph(3')-I|tetA|mphA|sul1|aadA|dfrA12	conj
NC_016966.1	220824	None	Klebsiella pneumoniae	None	None	None	None	None	∆aph(3')-I	conj
NZ_CP029588.1	216772	Sweden	Klebsiella pneumoniae	Human	NZ_CP029587.1	2	7	19695	∆aph(3')-I|mphA	conj
NZ_CP029591.1	219996	Sweden	Klebsiella pneumoniae	Human	NZ_CP029590.1	2	7	19703	∆aph(3')-I	conj
NZ_CP032186.1	202373	None	Klebsiella pneumoniae	None	NZ_CP032185.1	6	63	19722	∆TEM-1|CTX-M-15|aph(3')-I|mphA|sul1|aadA|dfrA12	conj
NZ_CP033402.1	208288	China	Klebsiella pneumoniae	Human	NZ_CP033405.1	3	24	20082	∆TEM-1|CTX-M-15|aac(6')-I|OXA-1|catB|tetA	conj
NZ_CP036188.1	251327	India	Klebsiella pneumoniae	Human	NZ_CP036187.1	2	94	20085	::CTX-M|CTX-M|CTX-M-15|CTX-M-15	conj
NZ_CP036302.1	205652	China	Klebsiella pneumoniae	Human	NZ_CP036300.1	4	24	20095	∆TEM-1|CTX-M-15|aac(6')-I|OXA-1|catB|tetA	conj
NZ_CP036337.1	225575	India	Klebsiella pneumoniae	Human	NZ_CP036335.1	3	94	20095	∆TEM-1|sul1|aadA|dfrA12 ::CTX-M-142	conj
NZ_LR025089.1	220174	None	Klebsiella pneumoniae	None	NZ_LR025088.1	3	13	19701	∆aph(3')-I	conj
NZ_LR025093.1	231732	None	Klebsiella pneumoniae	None	NZ_LR025092.1	3	13	19702	∆aph(3')-I	conj
STEFF_10_plasmid_2	99313	Hong Kong	Escherichia flexneri	ST effluent	STEFF_10	4	26341	55134	sul2	conj
NC_023329.1	104399	None	Escherichia coli	Animal	None	None	None	None	::CTX-M-1|floR	conj
NZ_CP006641.1	103644	None	Escherichia flexneri	None	NZ_CP006636.1	6	26341	55307	::floR	conj
NZ_LS999562.1	102557	None	Escherichia coli	None	NZ_LS999560.1	4	55134	55307	::CTX-M-1	conj
STEFF_10_plasmid_3	78847	Hong Kong	Escherichia flexneri	ST effluent	STEFF_10	4	33006	33006	dfrA14|tetA|TEM-1|aph(6)-I|aph(3'')-I	mob
SWHEFF_2_plasmid_2	73882	Hong Kong	Escherichia coli_D	SWH effluent	SWHEFF_2	2	33006	33006	::sul2	nonmob
STEFF_10_plasmid_4	4073	Hong Kong	Escherichia flexneri	ST effluent	STEFF_10	4	15154	15154
NC_014543.1	4073	Japan	Escherichia flexneri	Human	NC_013361.1	4	15154	15154
STEFF_14_plasmid_5	4167	Hong Kong	Klebsiella pneumoniae	ST effluent	STEFF_14	7	20582	20832
EU932690.1	4211	None	Klebsiella pneumoniae	None	None	None	None	None
NZ_CP023252.1	4426	Sweden	Klebsiella pneumoniae	Human	NZ_CP023249.1	4	802	20582
NZ_CP023930.1	4166	Canada	Klebsiella pneumoniae	Human	NZ_CP023925.1	6	112	20810
NZ_CP024435.1	4167	Pakistan	Klebsiella pneumoniae	Human	NZ_CP024429.1	7	112	20832
STEFF_14_plasmid_7	2058	Hong Kong	Klebsiella pneumoniae	ST effluent	STEFF_14	7	2055	20832
STLIN_17_plasmid_5	2058	Hong Kong	Escherichia flexneri	STL influent	STLIN_17	5	None	None
KU302803.1	2058	China	Enterobacter cloacae	Human	None	None	None	None
NZ_CP024436.1	2056	Pakistan	Klebsiella pneumoniae	Human	NZ_CP024429.1	7	20722	20832
NZ_CP034052.1	2058	Norway	Klebsiella pneumoniae	Human	NZ_CP034045.1	7	2055	20722
STEFF_16_plasmid_1	46569	Hong Kong	Escherichia flexneri	ST effluent	STEFF_16	1	25292	47405	TEM-176|floR|tetA|qnrS|dfrA14|aph(3')-I	conj
SWHIN_97_plasmid_3	46569	Hong Kong	Escherichia flexneri	SWH influent	SWHIN_97	4	5458	47717	⩵	conj
STLEFF_1_plasmid_2	46569	Hong Kong	Escherichia flexneri	STL effluent	STLEFF_1	1	5458	46661	⩵	conj
SWHEFF_58_plasmid_2	46569	Hong Kong	Escherichia coli_D	SWH effluent	SWHEFF_58	3	46661	47717	⩵	conj
NZ_CP037995.1	48223	Singapore	Salmonella enterica	Environment	NZ_CP036166.1	1	None	None	⩵	conj
STEFF_18_plasmid_1	122007	Hong Kong	Escherichia flexneri	ST effluent	STEFF_18	1	39	39	aph(3')-I|dfrA14|sul2|aph(3'')-I|aph(6)-I|TEM-1|CTX-M-55	conj
STEFF_24_plasmid_1	125110	Hong Kong	Escherichia flexneri	ST effluent	STEFF_24	2	39	39	∆TEM-1	conj
CP024827.1	122937	South Korea	Escherichia coli	Human	CP024827.1	3	None	None	::catA	conj
STEFF_2_plasmid_1	119126	Hong Kong	Escherichia coli_D	ST effluent	STEFF_2	4	22	49646	aadA|cmlA|aadA|dfrA12|floR|sul2|tetA|sul3|TEM-1|aph(3')-I|aac(3)-II|tetM|TEM-1	mob
STLEFF_29_plasmid_1	121453	Hong Kong	Escherichia coli_D	STL effluent	STLEFF_29	6	15	49627	::aadA	mob
STLIN_11_plasmid_1	121463	Hong Kong	Escherichia flexneri	STL influent	STLIN_11	4	49627	49646	⩵	nonmob
STLIN_13_plasmid_1	121453	Hong Kong	Escherichia coli_D	STL influent	STLIN_13	3	15	49641	::aadA	mob
STEFF_2_plasmid_4	4073	Hong Kong	Escherichia coli_D	ST effluent	STEFF_2	4	22	50470
STLEFF_29_plasmid_5	4073	Hong Kong	Escherichia coli_D	STL effluent	STLEFF_29	6	14	50451
SWHEFF_69_plasmid_2	4062	Hong Kong	Escherichia coli_D	SWH effluent	SWHEFF_69	2	14	50459
SWHIN_116_plasmid_9	4062	Hong Kong	Escherichia flexneri	SWH influent	SWHIN_116	11	25795	55646
AP017616.1	4073	Japan	Escherichia coli	Animal	None	6	None	None
CM017054.1	4061	USA	Escherichia coli	Human	None	7	None	None
CM017073.1	4074	USA	Escherichia coli	Human	None	7	None	None
NZ_CP016041.1	4071	Germany	Escherichia flexneri	None	NZ_CP016034.1	8	14597	55318
NZ_CP018942.1	4063	Viet Nam	Escherichia flexneri	Human	NZ_CP018948.1	8	14543	55168
NZ_CP018972.1	4073	Viet Nam	Escherichia coli_D	Human	NZ_CP018976.1	5	42951	55181
NZ_CP018996.1	4073	China	Escherichia coli	Human	NZ_CP019000.1	4	42	55637
NZ_CP019024.1	4063	Colombia	Escherichia coli_D	Human	NZ_CP019029.1	8	29397	50215
NZ_CP023833.1	4072	Sweden	Escherichia coli	Human	NZ_CP023826.1	7	42	55646
NZ_CP031657.1	4073	UK	Escherichia flexneri	Human	NZ_CP031653.1	5	18003	55329
NZ_CP033765.1	4074	None	Escherichia coli	Human	NZ_CP033762.1	5	23942	55202
NZ_CP036207.1	4149	China	Escherichia flexneri	Human	NZ_CP036202.1	5	14543	55215
STEFF_22_plasmid_2	4073	Hong Kong	Escherichia flexneri	ST effluent	STEFF_22	3	19066	55464
NZ_CP008718.1	4073	China	Escherichia coli_D	Human	NZ_CP008697.1	7	2880	49457
NZ_CP023855.1	4063	Sweden	Escherichia coli	Human	NZ_CP023853.1	5	57	55564
NZ_CP039858.1	4073	Canada	Salmonella enterica	Human	NZ_CP039856.1	3	None	None
STEFF_22_plasmid_1	131772	Hong Kong	Escherichia flexneri	ST effluent	STEFF_22	3	25894	25894	aadA|cmlA|aadA|dfrA12|floR|sul2|tetA|aph(3')-I|sul3|TEM-1|aadA|aac(3)-II|tetM	conj
STIN_80_plasmid_1	132056	Hong Kong	Escherichia flexneri	ST influent	STIN_80	2	25894	25894	⩵	conj
STEFF_22_plasmid_3	1553	Hong Kong	Escherichia flexneri	ST effluent	STEFF_22	3	13749	55449
STLIN_6_plasmid_5	1553	Hong Kong	Escherichia flexneri	STL influent	STLIN_6	5	8126	55194
STEFF_3_plasmid_10	1551	Hong Kong	Escherichia flexneri	ST effluent	STEFF_3	10	13417	55164
SWHIN_116_plasmid_11	1549	Hong Kong	Escherichia flexneri	SWH influent	SWHIN_116	11	19919	55619
NZ_LR130547.1	1545	Australia	Escherichia coli	Human	NZ_LR130545.1	2	47942	55619
NZ_CP008720.1	1544	China	Escherichia coli_D	Human	NZ_CP008697.1	7	47942	49598
CM017062.1	1549	USA	Escherichia coli	Human	None	3	None	None
CM017171.1	1551	USA	Escherichia coli	Human	None	3	None	None
CM017089.1	1546	USA	Escherichia coli	Human	None	4	None	None
NZ_CP029183.1	1551	China	Escherichia flexneri	Human	NZ_CP029180.1	4	19919	55250
NZ_CP031905.1	1549	Germany	Escherichia flexneri	Human	NZ_CP031902.1	3	8126	55194
STEFF_24_plasmid_2	6817	Hong Kong	Escherichia flexneri	ST effluent	STEFF_24	2	None	None
STIN_90_plasmid_5	6817	Hong Kong	Klebsiella pneumoniae	ST influent	STIN_90	5	None	None
STEFF_9_plasmid_4	4073	Hong Kong	Klebsiella pneumoniae	ST effluent	STEFF_9	4	None	None
CM017074.1	4076	USA	Escherichia coli	Human	CM017074.1	7	None	None
STIN_77_plasmid_3	1506	Hong Kong	Klebsiella pneumoniae	ST influent	STIN_77	3	18997	18997
SWHEFF_62_plasmid_3	1506	Hong Kong	Klebsiella pneumoniae	SWH effluent	SWHEFF_62	3	18997	18997
STIN_84_plasmid_2	91712	Hong Kong	Klebsiella pneumoniae	ST influent	STIN_84	2	19302	21385	aph(3')-I|aac(6')-I|arr|aadA|sul1|qnrB|sul1|mphA|tetA|floR|TEM-1|CTX-M|qnrS	nonmob
SWHIN_108_plasmid_1	91928	Hong Kong	Klebsiella pneumoniae	SWH influent	SWHIN_108	4	19302	21721	::sul2|aph(3'')-I|aph(6)-I |aac(3)-II	nonmob
STLEFF_28_plasmid_2	100885	Hong Kong	Klebsiella quasipneumoniae	STL effluent	STLEFF_28	6	None	None	::sul2|aph(3'')-I|aph(6)-I|aac(3)-II|sul1	nonmob
STLIN_19_plasmid_3	97014	Hong Kong	Klebsiella pneumoniae	STL influent	STLIN_19	5	8986	20165	::aac(3)-II|aph(6)-I|aph(3'')-I|sul2	nonmob
STLIN_7_plasmid_3	97006	Hong Kong	Klebsiella pneumoniae	STL influent	STLIN_7	3	8986	21721	::aac(3)-II|aph(6)-I|aph(3'')-I|sul2	nonmob
STIN_87_plasmid_2	84141	Hong Kong	Escherichia flexneri	ST influent	STIN_87	4	15162	15162
NC_017639.1	81883	USA	Escherichia flexneri	Animal	NC_017641.1	5	15162	15162
STIN_90_plasmid_2	121235	Hong Kong	Klebsiella pneumoniae	ST influent	STIN_90	5	18991	18991	mphA|sul1|aadA|arr|aac(6')-I|aac(3)-II|qnrS|CTX-M|TEM-1	conj
NZ_CP026588.1	126149	China	Klebsiella pneumoniae	Human	NZ_CP026586.1	4	18991	18991	::floR|tetA	conj
NZ_CP028553.1	117244	China	Klebsiella variicola	Human	None	None	None	None	∆aac(3)-II	conj
STIN_90_plasmid_3	110115	Hong Kong	Klebsiella pneumoniae	ST influent	STIN_90	5	19973	20039
CP041101.1	111334	Thailand	Klebsiella pneumoniae	Animal	None	10	None	None
NZ_CP035909.1	108969	India	Klebsiella pneumoniae	Human	NZ_CP035905.1	7	653	19973
NZ_CP036194.1	108957	India	Klebsiella pneumoniae	Human	NZ_CP036190.1	8	653	20039
STIN_92_plasmid_1	199931	Hong Kong	Escherichia flexneri	ST influent	STIN_92	6	None	None
MF150122.1	205089	None	Klebsiella pneumoniae	None	MF150122.1	None	None	None
STIN_92_plasmid_4	6647	Hong Kong	Escherichia flexneri	ST influent	STIN_92	6	13887	56237
SWHIN_101_plasmid_4	6668	Hong Kong	Escherichia flexneri	SWH influent	SWHIN_101	5	712	55992
CP041097.1	6647	Thailand	Klebsiella pneumoniae	Animal	None	6	None	None
NC_001371.1	6646	None	Escherichia coli	None	None	None	None	None
NC_025178.1	7036	Switzerland	Escherichia coli	Human	None	None	None	None
NZ_CP016513.1	6647	Canada	Salmonella enterica	None	NZ_CP016510.1	3	None	None
NZ_CP016519.1	6647	Canada	Salmonella enterica	Food	NZ_CP016517.1	3	None	None
NZ_CP010175.1	6647	None	Escherichia flexneri	Environment	NZ_CP010172.1	3	13887	56116
NZ_CP012628.1	6647	USA	Escherichia coli	Human	NZ_CP012625.1	5	48029	56237
NZ_CP018943.1	6647	Viet Nam	Escherichia flexneri	Human	NZ_CP018948.1	8	1957	55926
NZ_CP019025.1	6647	Colombia	Escherichia coli_D	Human	NZ_CP019029.1	8	48029	50368
NZ_CP032941.1	6647	New Zealand	Escherichia flexneri	Human	NZ_CP032936.1	7	712	56049
STIN_92_plasmid_5	5429	Hong Kong	Escherichia flexneri	ST influent	STIN_92	6	55140	55140
NZ_CP033764.1	5430	None	Escherichia coli	Human	NZ_CP033762.1	5	55140	55140
STIN_92_plasmid_6	4018	Hong Kong	Escherichia flexneri	ST influent	STIN_92	6	None	None
CP019997.1	4018	USA	Salmonella enterica	Human	None	None	None	None
NZ_CP038610.1	4018	Canada	Salmonella enterica	Human	NZ_CP038608.1	3	None	None
NZ_CP039281.1	4018	Canada	Salmonella enterica	Food	NZ_CP039279.1	3	None	None
STIN_93_plasmid_1	140582	Hong Kong	Klebsiella pneumoniae	ST influent	STIN_93	4	16806	20787	sul2|aph(3'')-I|aph(6)-I|aac(3)-II|aph(3')-I|aac(6')-I|arr|aadA|sul1|qnrB|sul1|mphA|tetA|floR|TEM-1|CTX-M|qnrS	conj
SWHEFF_4_plasmid_2	146309	Hong Kong	Klebsiella pneumoniae	SWH effluent	SWHEFF_4	3	15654	20286	⩵	conj
STLIN_3_plasmid_1	141426	Hong Kong	Klebsiella pneumoniae	STL influent	STLIN_3	6	15654	20638	⩵	conj
STIN_94_plasmid_2	137932	Hong Kong	Klebsiella pneumoniae	ST influent	STIN_94	4	3024	20732	⩵	conj
SWHEFF_60_plasmid_1	140589	Hong Kong	Escherichia flexneri	SWH effluent	SWHEFF_60	3	None	None	⩵	conj
NZ_CP025966.2	130691	China	Klebsiella pneumoniae	Human	NZ_CP025963.2	4	3024	20787	∆TEM-1|CTX-M|qnrS	conj
NZ_CP026588.1	126149	China	Klebsiella pneumoniae	Human	NZ_CP026586.1	4	19013	19722	∆sul2|aph(3'')-I|aph(6)-I|aac(3)-II|aph(3')-I|qnrB	conj
NZ_CP028717.1	134869	China	Klebsiella pneumoniae	Human	NZ_CP028716.1	2	16806	20569	∆qnrB	conj
STIN_93_plasmid_3	109938	Hong Kong	Klebsiella pneumoniae	ST influent	STIN_93	4	16352	19930		nonmob
NZ_CP024877.1	109720	Thailand	Klebsiella pneumoniae	Human	NZ_CP024874.1	5	16352	20120	::sul2|aph(3'')-I|aph(6)-I|aph(3')-I|aac(3)-II|aac(6')-I|arr|aadA|sul1|mphA|tetA|floR|TEM-1|CTX-M|qnrS	nonmob
NZ_CP028997.1	109938	None	Klebsiella pneumoniae	None	NZ_CP028994.1	6	19080	20192		nonmob
NZ_CP031791.1	109702	None	Klebsiella pneumoniae	Human	NZ_CP031789.1	2	19080	20646		nonmob
NZ_CP031803.1	111123	None	Klebsiella pneumoniae	Human	NZ_CP031800.1	7	19015	20646		nonmob
STIN_93_plasmid_4	5252	Hong Kong	Klebsiella pneumoniae	ST influent	STIN_93	4	19761	19795
NC_016979.1	5247	None	Klebsiella pneumoniae	None	None	None	None	None
NZ_CP024043.1	5251	Thailand	Klebsiella pneumoniae	Human	NZ_CP024038.1	6	84	19795
NZ_CP029589.1	5251	Sweden	Klebsiella pneumoniae	Human	NZ_CP029587.1	2	7	19761
NZ_CP029592.1	5251	Sweden	Klebsiella pneumoniae	Human	NZ_CP029590.1	2	7	19767
STLEFF_2_plasmid_1	43449	Hong Kong	Klebsiella pneumoniae	STL effluent	STLEFF_2	1	11	11	tetA|dfrA12|aadA|sul1|mphA|aph(3')-I	nonmob
SWHIN_114_plasmid_1	42893	Hong Kong	Klebsiella pneumoniae	SWH influent	SWHIN_114	1	11	11	∆aph(3')-I	nonmob
STLEFF_27_plasmid_1	98962	Hong Kong	Escherichia flexneri	STL effluent	STLEFF_27	5	8	8	cmlA|sul1|CTX-M-14|ermB|ermC|mphA|aac(6')-I	conj
STLEFF_34_plasmid_1	98962	Hong Kong	Escherichia flexneri	STL effluent	STLEFF_34	6	8	8	⩵	conj
STLEFF_27_plasmid_2	82975	Hong Kong	Escherichia flexneri	STL effluent	STLEFF_27	5	8	8	dfrA12|aadA|cmlA|aadA|sul3|aac(3)-II|sul2|floR|TEM-1	mob
STLEFF_34_plasmid_2	76454	Hong Kong	Escherichia flexneri	STL effluent	STLEFF_34	6	8	8	∆TEM-1	nonmob
STLEFF_27_plasmid_3	6268	Hong Kong	Escherichia flexneri	STL effluent	STLEFF_27	5	8	8
STLEFF_34_plasmid_4	6268	Hong Kong	Escherichia flexneri	STL effluent	STLEFF_34	6	8	8
STLEFF_27_plasmid_4	2605	Hong Kong	Escherichia flexneri	STL effluent	STLEFF_27	5	8	8
STLEFF_34_plasmid_5	2605	Hong Kong	Escherichia flexneri	STL effluent	STLEFF_34	6	8	8
STLEFF_27_plasmid_5	2028	Hong Kong	Escherichia flexneri	STL effluent	STLEFF_27	5	8	18223
STLEFF_38_plasmid_3	2028	Hong Kong	Escherichia flexneri	STL effluent	STLEFF_38	3	18223	18228
STLEFF_34_plasmid_6	2028	Hong Kong	Escherichia flexneri	STL effluent	STLEFF_34	6	8	18223
STLEFF_28_plasmid_3	60679	Hong Kong	Klebsiella quasipneumoniae	STL effluent	STLEFF_28	6	None	None
STLEFF_29_plasmid_4	60680	Hong Kong	Escherichia coli_D	STL effluent	STLEFF_29	6	15	49627
STLIN_13_plasmid_3	61568	Hong Kong	Escherichia coli_D	STL influent	STLIN_13	3	15	49641
STLIN_11_plasmid_3	61566	Hong Kong	Escherichia flexneri	STL influent	STLIN_11	4	49627	49641
STLIN_3_plasmid_3	61568	Hong Kong	Klebsiella pneumoniae	STL influent	STLIN_3	6	None	None
STLEFF_29_plasmid_2	96770	Hong Kong	Escherichia coli_D	STL effluent	STLEFF_29	6	15	49627
STLIN_11_plasmid_2	95902	Hong Kong	Escherichia flexneri	STL influent	STLIN_11	4	49627	49641
STLIN_13_plasmid_2	95942	Hong Kong	Escherichia coli_D	STL influent	STLIN_13	3	15	49641
STLEFF_29_plasmid_3	82730	Hong Kong	Escherichia coli_D	STL effluent	STLEFF_29	6	44371	49649		conj
CP014494.1	78992	USA	Escherichia coli	Human	None	2	None	None		conj
CP035009.1	85453	Italy	Shigella sonnei	Human	None	3	None	None	::CTX-M	conj
KT868530.1	87255	China	Salmonella enterica	Human	None	None	None	None	::CTX-M-14	conj
NC_018659.1	88544	None	Escherichia flexneri	Human	NC_018658.1	3	15	49599	::CTX-M-15|TEM-1	conj
NZ_CP023362.1	85570	United Kingdom	Escherichia flexneri	Animal	NZ_CP023359.1	3	13891	49649	::CMY-2	conj
NZ_CP024993.1	106929	Germany	Escherichia flexneri	Human	NZ_CP024992.1	2	15	49493	::CTX-M-15|TEM-1	conj
NZ_CP026726.1	83010	United Kingdom	Escherichia coli_D	Human	NZ_CP026723.1	5	44371	47389		conj
STLEFF_33_plasmid_4	2117	Hong Kong	Escherichia flexneri	STL effluent	STLEFF_33	4	13	13
STLEFF_36_plasmid_3	2117	Hong Kong	Escherichia flexneri	STL effluent	STLEFF_36	3	13	13
STLEFF_33_plasmid_3	2998	Effluent	Escherichia flexneri	STL effluent	STLEFF_33	4	13	13
STLEFF_36_plasmid_2	2998	Effluent	Escherichia flexneri	STL effluent	STLEFF_36	3	13	13
STLEFF_38_plasmid_2	39362	Hong Kong	Escherichia flexneri	STL effluent	STLEFF_38	3	17970	18884	floR|aph(3')-I|qnrS	conj
NZ_CP010155.1	39406	None	Escherichia flexneri	Animal	NZ_CP010152.1	4	15457	17970	⩵	conj
NZ_CP035315.1	40654	China	Escherichia flexneri	Animal	NZ_CP035312.1	4	15457	18884	∆floR	conj
STLEFF_47_plasmid_3	67224	Hong Kong	Escherichia coli	STL effluent	STLEFF_47	4	48447	50831	CTX-M-55|TEM-1|rmtB|TEM-1	conj
CP024823.1	64564	South Korea	Escherichia coli	Human	None	4	None	None	∆rmtB|TEM-1	conj
KX023260.1	85126	China	Escherichia coli	Animal	None	None	None	None	::ble ∆rmtB|TEM-1	conj
KX608544.1	66924	Brazil	Escherichia coli	Human	None	None	None	None	∆rmtB|TEM-1	conj
NZ_CP025949.1	73313	China	Escherichia flexneri	Human	NZ_CP025950.3	6	13105	48447	∆CTX-M-55|TEM-1|rmtB|TEM-1	conj
NZ_CP026576.2	70688	China	Escherichia flexneri	Human	NZ_CP026580.3	8	13105	50831	∆rmtB|TEM-1	conj
STLEFF_47_plasmid_4	6879	Hong Kong	Escherichia coli	STL effluent	STLEFF_47	4	None	None
KM085451.1	6819	None	Escherichia coli	Animal	None	None	None	None
NC_023328.1	6822	None	Escherichia coli	Animal	None	None	None	None
STLIN_10_plasmid_1	130177	Hong Kong	Klebsiella pneumoniae	STL influent	STLIN_10	4	2244	20529
STLIN_7_plasmid_1	128714	Hong Kong	Klebsiella pneumoniae	STL influent	STLIN_7	3	2244	21547
NZ_CP025683.1	139211	South Korea	Klebsiella pneumoniae	Human	NZ_CP025684.1	1	19658	21547
STLIN_19_plasmid_1	128688	Hong Kong	Klebsiella pneumoniae	STL influent	STLIN_19	5	7170	19992
NZ_CP012989.1	134064	Canada	Klebsiella pneumoniae	Human	NZ_CP012987.1	4	18110	19658
STLIN_10_plasmid_2	102695	Hong Kong	Klebsiella pneumoniae	STL influent	STLIN_10	4	2244	7170
STLIN_7_plasmid_2	102681	Hong Kong	Klebsiella pneumoniae	STL influent	STLIN_7	3	2244	8986
STLIN_19_plasmid_2	102698	Hong Kong	Klebsiella pneumoniae	STL influent	STLIN_19	5	7170	8986
STLIN_10_plasmid_4	4588	Hong Kong	Klebsiella pneumoniae	STL influent	STLIN_10	4	None	None
CP019902.1	4682	Taiwan	Raoultella planticola	Human	None	3	None	None
STLIN_12_plasmid_1	92570	Hong Kong	Escherichia flexneri	STL influent	STLIN_12	3	3643	3643
STLIN_4_plasmid_1	92052	Hong Kong	Escherichia flexneri	STL influent	STLIN_4	3	3643	3643
STLIN_12_plasmid_2	85611	Hong Kong	Escherichia flexneri	STL influent	STLIN_12	3	3643	3643
STLIN_4_plasmid_2	85618	Hong Kong	Escherichia flexneri	STL influent	STLIN_4	3	3643	3643
STLIN_12_plasmid_3	45040	Hong Kong	Escherichia flexneri	STL influent	STLIN_12	3	3643	3643	TEM-1|aph(3')-I|CTX-M-55|qnrS	conj
STLIN_4_plasmid_3	45031	Hong Kong	Escherichia flexneri	STL influent	STLIN_4	3	3643	3643	⩵	conj
STLIN_19_plasmid_4	4600	Hong Kong	Klebsiella pneumoniae	STL influent	STLIN_19	5	0	0
STLIN_19_plasmid_5	4593	Hong Kong	Klebsiella pneumoniae	STL influent	STLIN_19	5	0	0
STLIN_3_plasmid_5	3300	Hong Kong	Klebsiella pneumoniae	STL influent	STLIN_3	6	20699	20699
NZ_CP031822.1	3302	None	Klebsiella pneumoniae	Human	NZ_CP031817.1	5	20699	20699
STLIN_6_plasmid_1	290014	Hong Kong	Escherichia flexneri	STL influent	STLIN_6	5	26568	26568	tetA|sul1|arr|catB|OXA-1|aac(6')-I|aac(3)-IV|aph(4)-I|sul2|floR|ble|sul1|aadA|dfrA12|aph(3')-I|sul3|aadA|cmlA|aadA	conj
NZ_CP019214.1	289255	China	Escherichia flexneri	Environment	NZ_CP019213.1	3	26568	26568	∆tetA|arr|catB|OXA-1|aac(6')-I|sul3|floR ::MCR-1	conj
NZ_CP019214.2	289112	China	Escherichia coli	Environment	None	None	None	None	∆tetA|arr|catB|OXA-1|aac(6')-I ::mphA|CTX-M-14|MCR-1	conj
STLIN_6_plasmid_4	3257	Hong Kong	Escherichia flexneri	STL influent	STLIN_6	5	15027	50141
SWHIN_107_plasmid_5	3257	Hong Kong	Escherichia flexneri	SWH influent	SWHIN_107	6	15027	50226
NZ_CP010205.1	3258	None	Escherichia flexneri	Animal	NZ_CP010200.1	5	15432	50058
NZ_CP019023.1	3256	Colombia	Escherichia coli_D	Human	NZ_CP019029.1	8	36	50226
NZ_CP033853.1	3257	USA	Escherichia coli_D	Human	NZ_CP033850.1	6	36	50192
SWHEFF_2_plasmid_1	315105	Hong Kong	Escherichia dysenteriae	SWH effluent	SWHEFF_2	2	None	None	tetA|aph(6)-I|floR|dfrA14|arr|cmlA|mphA|sul2|aadA|sul3|aac(3)-II|EM-1|CTX-M-55|qnrS|aph(3')-I	conj
NZ_CP033347.2	297348	China	Salmonella enterica	Food	NZ_CP033348.2	1	None	None	::aph(3'')-I|MCR-1	conj
SWHEFF_49_plasmid_1	117256	Hong Kong	Escherichia dysenteriae	SWH effluent	SWHEFF_49	1	None	None
SWHEFF_51_plasmid_1	117256	Hong Kong	Escherichia dysenteriae	SWH effluent	SWHEFF_51	2	None	None
SWHEFF_59_plasmid_2	47227	Hong Kong	Escherichia flexneri	SWH effluent	SWHEFF_59	6	10912	10912	TEM-176|aadA|aph(3')-I|sul3|floR	conj
SWHEFF_67_plasmid_2	47888	Hong Kong	Escherichia flexneri	SWH effluent	SWHEFF_67	5	10912	10912	⩵	conj
SWHEFF_59_plasmid_5	3565	Hong Kong	Escherichia flexneri	SWH effluent	SWHEFF_59	6	51325	51325
NC_010487.1	3565	None	Escherichia coli_D	Environment	NC_010498.1	4	51325	51325
SWHEFF_62_plasmid_2	1552	Hong Kong	Klebsiella pneumoniae	SWH effluent	SWHEFF_62	3	None	None
HQ328804.1	1546	Poland	Escherichia coli	Human	None	None	None	None
NC_018652.1	1549	Georgia	Escherichia flexneri	Human	NC_018650.1	3	18620	55991
NZ_CP011143.1	1552	None	Escherichia flexneri	Human	NZ_CP011134.1	9	25209	55818
NZ_CP014317.1	1552	USA	Escherichia coli	Human	NZ_CP014316.1	5	70	55157
NZ_CP023825.1	1552	Sweden	Escherichia coli_D	Human	NZ_CP023820.1	5	2979	55277
NZ_CP024465.1	1551	Thailand	Klebsiella pneumoniae	Human	NZ_CP024458.1	7	None	None
NZ_CP026493.1	1552	China	Escherichia coli	Human	NZ_CP026491.1	3	23574	56079
NZ_CP027131.1	1552	None	Escherichia coli_D	Human	NZ_CP027134.1	5	2979	55229
NZ_CP029106.1	1546	None	Escherichia flexneri	Human	NZ_CP029108.1	5	18620	56079
NZ_CP030338.1	1549	None	Escherichia coli	Human	NZ_CP030337.1	7	70	55352
SWHEFF_67_plasmid_5	2638	Hong Kong	Escherichia flexneri	SWH effluent	SWHEFF_67	5	10592	10592
NZ_CP011067.1	2640	China	Escherichia flexneri	Animal	NZ_CP011061.1	6	10592	10592
SWHEFF_71_plasmid_3	6988	Hong Kong	Escherichia flexneri	SWH effluent	SWHEFF_71	3	26990	55170
NZ_CP011137.1	6989	None	Escherichia flexneri	Human	NZ_CP011134.1	9	19930	55136
SWHIN_116_plasmid_5	6989	Hong Kong	Escherichia flexneri	SWH influent	SWHIN_116	11	19930	55569
NZ_CP018987.1	6994	Italy	Escherichia coli	Human	NZ_CP018991.1	7	55136	55569
SWHIN_104_plasmid_1	177080	Hong Kong	Escherichia flexneri	SWH influent	SWHIN_104	3	9	9	aph(3')-I|aac(3)-II|TEM-1|tetA|ble|sul2|aph(3'')-I|aph(6)-I|etA|floR|CTX-M-55|TEM-1|dfrA14|dfrA12|aadA|mphA	conj
SWHIN_107_plasmid_1	171874	Hong Kong	Escherichia flexneri	SWH influent	SWHIN_107	6	9	9	∆tetA	conj
SWHIN_104_plasmid_2	84883	Hong Kong	Escherichia flexneri	SWH influent	SWHIN_104	3	26564	36212
CP010831.1	83905	South Korea	Shigella sonnei	Human	None	3	None	None
CP019996.1	85439	USA	Salmonella enterica	Human	None	None	None	None
CP024093.1	88230	Brazil	Escherichia coli	Human	None	3	None	None
CP024152.1	87351	China	Escherichia coli	Human	None	7	None	None
NZ_CP019215.1	84697	China	Escherichia flexneri	Environment	NZ_CP019213.1	3	0	35480
NZ_CP019215.2	84615	China	Escherichia flexneri	Environment	NZ_CP019213.3	5	0	35482
NZ_CP034804.1	83424	USA	Escherichia coli	Human	NZ_CP034803.1	2	35480	36212
NZ_CP037994.1	84511	Singapore	Salmonella enterica	Environment	NZ_CP036165.1	1	None	None
NZ_LN890525.1	84987	None	Salmonella enterica	Human	NZ_LN890524.1	2	None	None
SWHIN_107_plasmid_3	58696	Hong Kong	Escherichia flexneri	SWH influent	SWHIN_107	6	None	None
NZ_CP011291.1	58005	Germany	Salmonella enterica	Human	NZ_CP011289.1	2	None	None
NZ_CP011294.1	57955	Germany	Salmonella enterica	Human	NZ_CP011292.1	2	None	None
SWHIN_107_plasmid_4	43384	Hong Kong	Escherichia flexneri	SWH influent	SWHIN_107	6	47087	47087
CM007914.1	59459	China	Escherichia coli	Human	None	7	None	None
NZ_CP025711.1	41544	USA	Escherichia coli_D	Human	NZ_CP025707.1	4	47087	47087
NZ_CP033354.2	41696	China	Salmonella enterica	Food	NZ_CP033356.2	3	None	None
SWHIN_107_plasmid_6	2460	Hong Kong	Escherichia flexneri	SWH influent	SWHIN_107	6	13629	13629
NZ_CP032943.1	2460	New Zealand	Escherichia flexneri	Human	NZ_CP032936.1	7	13629	13629
SWHIN_110_plasmid_2	12602	Hong Kong	Escherichia flexneri	SWH influent	SWHIN_110	2	41	41
NZ_CP019003.1	12602	China	Escherichia flexneri	Human	NZ_CP019005.1	4	41	41
SWHIN_116_plasmid_10	3171	Hong Kong	Escherichia flexneri	SWH influent	SWHIN_116	11	None	None
NZ_CP034827.1	3175	China	Salmonella sp.	None	NZ_CP034819.1	11	None	None
SWHIN_116_plasmid_2	69050	Hong Kong	Escherichia flexneri	SWH influent	SWHIN_116	11	None	None	ermC|ermB	conj
LT174531.1	68999	None	Shigella sonnei	Human	None	None	None	None	⩵	conj
NZ_CP031804.1	70656	None	Klebsiella pneumoniae	Human	NZ_CP031800.1	7	None	None	⩵	conj
SWHIN_116_plasmid_6	5631	Hong Kong	Escherichia flexneri	SWH influent	SWHIN_116	11	19930	55612
CM017096.1	5631	USA	Escherichia coli	Human	None	3	None	None
NZ_CP011138.1	5631	None	Escherichia flexneri	Human	NZ_CP011134.1	9	19930	55175
NZ_CP014319.1	5631	USA	Escherichia coli	Human	NZ_CP014316.1	5	70	55464
NZ_CP018985.1	5631	Italy	Escherichia coli	Human	NZ_CP018991.1	7	116	55569
NZ_CP035482.1	5632	USA	Escherichia coli	Human	NZ_CP035477.1	6	70	55612
SWHIN_116_plasmid_7	5163	Hong Kong	Escherichia flexneri	SWH influent	SWHIN_116	11	19600	56522
CM017024.1	5166	USA	Escherichia coli	Human	None	5	None	None
CM017055.1	5167	USA	Escherichia coli	Human	None	7	None	None
CM017163.1	5164	USA	Escherichia coli	Human	None	4	None	None
NC_017648.1	5163	USA	Escherichia coli_D	Human	NC_017646.1	4	29717	50260
NZ_CP008716.1	5167	China	Escherichia coli_D	Human	NZ_CP008697.1	7	3052	49848
NZ_CP010879.1	5167	USA	Escherichia coli	Human	NZ_CP010876.1	6	34	55522
NZ_CP011139.1	5164	None	Escherichia flexneri	Human	NZ_CP011134.1	9	4488	55932
NZ_CP012637.1	5167	USA	Escherichia coli	Human	NZ_CP012635.1	3	22737	55681
NZ_CP018967.1	5167	Viet Nam	Escherichia coli	Human	NZ_CP018970.1	4	41	55397
NZ_CP018997.1	4921	China	Escherichia coli	Human	NZ_CP019000.1	4	34	55637
NZ_CP023831.1	5167	Sweden	Escherichia coli	Human	NZ_CP023826.1	7	40	55646
NZ_CP023837.1	5163	Sweden	Escherichia flexneri	Human	NZ_CP023834.1	4	4488	56235
NZ_CP023898.1	5162	Canada	Escherichia flexneri	Human	NZ_CP023899.1	10	40	56048
NZ_CP024719.1	5162	China	Escherichia coli	Animal	NZ_CP024717.1	2	1	56492
NZ_CP024722.1	5167	China	Escherichia coli	Animal	NZ_CP024720.1	2	1	56522
NZ_CP028586.1	5167	China	Escherichia coli_D	Human	NZ_CP028589.2	4	31841	55438
NZ_CP032517.1	4724	Mexico	Escherichia coli_D	Human	NZ_CP032515.1	2	31841	55865
NZ_CP034960.1	5167	China	Escherichia flexneri	Human	NZ_CP034966.1	7	40	56062
NZ_CP035126.1	5167	China	Escherichia flexneri	Human	NZ_CP035123.1	5	922	55584
NZ_LR130561.1	5167	Australia	Escherichia coli_D	Human	NZ_LR130555.1	6	3052	50040
SWHIN_116_plasmid_8	4072	Hong Kong	Escherichia flexneri	SWH influent	SWHIN_116	11	27224	54234
CM004373.1	4083	USA	Escherichia coli	Human	None	2	None	None
KT693143.1	4082	None	Escherichia coli	Animal	None	None	None	None
KT693144.1	4081	None	Escherichia coli	Human	None	None	None	None
LR130566.1	4082	None	Escherichia coli	Human	None	2	None	None
NC_010486.1	4074	None	Escherichia coli_D	Environment	NC_010498.1	4	28813	50906
NC_011411.1	4082	None	Escherichia flexneri	Human	NC_011415.1	6	27224	54113
NC_019134.1	4060	None	Salmonella enterica	Food	None	None	None	None
NZ_CP006634.1	4086	None	Escherichia coli_D	None	NZ_CP006632.1	3	43226	54469
NZ_CP030114.1	4082	USA	Escherichia coli	Human	NZ_CP030111.1	5	47690	54469
NZ_CP033851.1	4082	None	Escherichia coli_D	Human	NZ_CP033850.1	6	28813	50072
SWHIN_97_plasmid_4	2443	Hong Kong	Escherichia flexneri	SWH influent	SWHIN_97	4	18706	18706
NZ_CP003996.1	2459	Brazil	Klebsiella pneumoniae	Human	NZ_CP003999.1	6	None	None
NZ_CP026575.2	2444	China	Escherichia flexneri	Human	NZ_CP026580.3	8	18706	18706
