# Supplementary material for: High-resolution genomic surveillance elucidates a multilayered hierarchical transfer of resistance between WWTP- and human/animal-associated bacteria
Source: Microbiome. 2022 Jan 25;10:16. doi: 10.1186/s40168-021-01192-w (PMC8790882; doi:10.1186/s40168-021-01192-w)
Supplement: Supplementary file 9 — Additional file 8: Supplementary Table 9. Summary of recent IS-associated ARG transfer between WWTPs and public datasets. [file 40168_2021_1192_MOESM8_ESM.xlsx]

## Sheet: Plasmid-borne ARGs
Summary of recent IS-associated ARG transfer between WWTP plasmids and public datasets (incluidng both bacterial genomes and plasmids)
Notes: The recent IS-associated ARG transfer is defined as identical ARGs (100% nucleotide identity and coverage) shared between our ARG-carrying plasmids and public database (both complete plasmids and bacterial genomes). Plasmid DB contains 17,906 complete plasmid sequences and Genome DB contains 15,766 complete bacterial genomes, and both database were retrived from NCBI (See supplementary tab…
Plasmid-borne ARGs	aminoglycoside		beta-lactam				tetracycline								chloramphenicol
	aph(3')-I		TEM-1		OXA-1		tetA		tetB		tetC		tetD		floR		catA
Total shared events (Plasmid DB | Genome DB )	257	129	860	133	232	47	540	115	135	122	141	122	122	116	151	30	240	118
IS-associated transfer (total)	207 (80.5%)	85 (66.0%)	714 (83.0%)	102 (76.7%)	180 (77.6%)	24 (51.1%)	515 (95.4%)	67 (58.3%)	99 (73.3%)	67 (54.9%)	111 (78.7%)	97 (79.5%)	117 (95.9%)	91 (78.4%)	145 (96.0%)	28 (93.3%)	236 (98.3%)	90 (76.3%)
IS26-associated transfer	192 (92.8%)	59 (69.4%)	115 (16.1%)	51 (50%)	178 (98.9%)	24 (100%)	179 (34.8%)	17 (25.4%)									91 (38.6%)	2 (2%)
ISEcp63-associated transfer			579 (81.1%)	51 (50%)
ISPa40-associated transfer							322 (62.5%)	35 (52.2%)
ISVsa5-associated transfer									89 (89.9%)	67 (100%)	105 (94.6%)	97 (100%)	114 (97.4%)	91 (100%)
ISVsa3-associated transfer															103 (71.0%)	27 (96.4%)
ISShes11-associated transfer																	104 (44.1%)	74 (82.2%)
Notes: Only dominat ISs were summarized (accounting for >80% of total transfer events )

## Sheet: Chromosomes-borne ARGs
Summary of recent IS-associated ARG transfer between WWTP bacterial chromosomes and and public datasets (incluidng both bacterial genomes and plasmids)
Notes: The recent IS-associated ARG transfer is defined as identical ARGs (100% nucleotide identity and coverage) shared between our ARGs-carrying chromosomes and public database (both complete plasmids and bacterial genomes). Plasmid DB contains 17,906 complete plasmid sequences and Genome DB contains 15,766 complete bacterial genomes, and both were retrived from NCBI (See supplementary table 2).
Chromosome-borne ARGs	aminoglycoside		beta-lactam		tetracycline								chloramphenicol
	aph(3')-I		TEM-1		tetA		tetB		tetC		tetD		catA
Total shared events (Plasmid DB | Genome DB )	175	35	722	122	353	57	135	122	141	122	122	116	150	122
IS-associated transfer (total)	167 (95.4%)	28 (80.0%)	558 (77.3%)	91 (74.6%)	273 (77.3%)	39 (68.4%)	113 (83.7%)	97 (79.5%)	111 (78.7%)	97 (79.5%)	117 (95.9%)	91 (78.4%)	145 (96.7%)	87 (71.3%)
IS26-associated transfer	166 (99.4%)	28 (100%)	98 (17.6%)	64 (70.3%)
ISEcp63-associated transfer			531 (95.2%)	60 (65.9%)
ISPa40-associated transfer					263 (96.3%)	29 (74.4%)
ISVsa5-associated transfer							89 (78.8%)	65 (67%)	105 (94.6%)	96 (99%)	114 (97.4%)	91 (100%)
ISShes11-associated transfer													126 (86.9%)	77 (88.5%)
Notes: Only dominat ISs were summarized (accounting for >80% of total transfer events )
