# Supplementary material for: High-resolution genomic surveillance elucidates a multilayered hierarchical transfer of resistance between WWTP- and human/animal-associated bacteria
Source: Microbiome. 2022 Jan 25;10:16. doi: 10.1186/s40168-021-01192-w (PMC8790882; doi:10.1186/s40168-021-01192-w)
Supplement: Supplementary file 10 — Additional file 9: Supplementary Table 10. Summary of all the identified virulence plasmids (27 in total). [file 40168_2021_1192_MOESM9_ESM.xlsx]

## Sheet: Summary of virulence plasmids
Summary of all the identified virulence plasmids (27 in total)
Plasmids	Virulence factors	ARGs (separate with ;)	Plasmid categories (conj/mob/non-mob)	Plasmid hosts
STEFF_10_plasmid_1	iroB-iroC-iroD-iroE-iroN;iutA-iucD-iucC-iucB-iucA	aph(3')-I;catA	conj	Escherichia flexneri
STEFF_12_plasmid_1	stcE;nleA/espI	N	conj	Escherichia flexneri
STEFF_18_plasmid_1	iutA-iucD-iucC-iucB-iucA	aph(3')-I, dfrA14, sul2, aph(3'')-I, aph(6)-I, TEM-1, CTX-M-55	conj	Escherichia flexneri
STEFF_19_plasmid_2	mrkA-mrkB-mrkC-mrkD-mrkF-mrkJ	N	conj	Klebsiella pneumoniae
STEFF_24_plasmid_1	iutA-iucD-iucC-iucB-iucA	aph(3')-I, dfrA14, sul2, aph(3'')-I, aph(6)-I, CTX-M-15	conj	Escherichia flexneri
STEFF_2_plasmid_1	iutA-iucD-iucC-iucB-iucA	aadA, cmlA, aadA, dfrA12, floR, sul2, tetA, sul3, TEM-1, aph(3')-I, aac(3)-II, tetM, TEM-1	non-mob	Escherichia coli_D
STIN_87_plasmid_1	estIa	N	conj	Escherichia flexneri
STIN_87_plasmid_2	faeC-faeD-faeE-faeF-faeH-faeI-faeJ	N	non-mob	Escherichia flexneri
STIN_90_plasmid_1	iutA-iucD-iucC-iucB-iucA	N	conj	Klebsiella pneumoniae
STIN_92_plasmid_2	iroB-iroC-iroD-iroE-iroN;iutA-iucD-iucC-iucB-iucA	N	conj	Escherichia flexneri
STIN_94_plasmid_1	pla	DHA-6, sul1, mphA, tetA, dfrA12, aadA, sul1, qnrB, OXA-9	non-mob	Klebsiella pneumoniae
STLEFF_1_plasmid_1	espR1	N	non-mob	Escherichia flexneri
STLEFF_29_plasmid_1	iutA-iucD-iucC-iucB-iucA	aadA, cmlA, aadA, dfrA12, floR, sul2, tetA, aadA, TEM-1, sul3, aph(3')-I, aac(3)-II, TEM-1, tetM	mob	Escherichia coli_D
STLEFF_34_plasmid_3	mrkF-mrkA-mrkB-mrkC	N	conj	Escherichia flexneri
STLEFF_47_plasmid_1	iroB-iroC-iroD-iroE-iroN;iutA-iucD-iucC-iucB-iucA	N	conj	Escherichia coli
STLIN_11_plasmid_1	iucA-iucD	aadA, cmlA, aadA, dfrA12, floR, sul2, tetA, aadA, TEM-1, sul3, aph(3')-I, aac(3)-II, TEM-1, tetM	conj	Escherichia flexneri
STLIN_13_plasmid_1	iutA-iucD-iucC-iucB-iucA	TEM-1, aac(3)-II, aph(3')-I, sul3, TEM-1, aadA, tetA, sul2, floR, dfrA12, aadA, cmlA, aadA, tetM	non-mob	Escherichia coli_D
STLIN_3_plasmid_2	mrkA-mrkB-mrkC-mrkF	N	non-mob	Klebsiella pneumoniae
STLIN_6_plasmid_2	estIa;paa;hlyD-hlyB-hlyA	N	conj	Escherichia flexneri
SWHEFF_62_plasmid_1	iutA-iucD-iucC-iucB-iucA;pla	sul2, aph(4)-I, aac(3)-IV, aph(3')-I, aadA, dfrA12, tetA, qnrS, aph(6)-I, florR	non-mob	Klebsiella pneumoniae
SWHEFF_69_plasmid_1	iutA-iucD-iucC-iucB-iucA	aadA, cmlA, aadA, dfrA12, TEM-1, floR, sul2, tetA, aadA, aac(3)-II, aph(3')-I, sul3, tetM, sul1, mphA	conj	Escherichia coli_D
SWHEFF_71_plasmid_1	stcE	tetA, ble, aadA, dfrA12, aac(3)-II, TEM-1, aph(6)-I, aph(3'')-I, sul2	conj	Escherichia flexneri
SWHIN_101_plasmid_1	iroN-iroE-iroD-iroC-iroB; iutA-iucD-iucC-iucB-iucA	ble, dfrA17, sul2, aph(3'')-I, aph(6)-I, aph(3')-I	conj	Escherichia flexneri
SWHIN_104_plasmid_1	iroB-iroC-iroD-iroE-iroN;iutA-iucD-iucC-iucB-iucA	aph(3')-I, aac(3)-II, TEM-1, tetA, ble, sul2, aph(3'')-I, aph(6)-I, tetA, chloramphenicol exporter, CTX-M-55, TEM-1, dfrA14, dfrA12, aadA, mphA	conj	Escherichia flexneri
SWHIN_106_plasmid_1	pla	aph(3')-I, sul3, aadA, cmlA, floR, aadA, OXA-10, cmlA, arr, qnrS, tetA	non-mob	Klebsiella pneumoniae
SWHIN_107_plasmid_1	iroB-iroC-iroD-iroE-iroN;iutA-iucD-iucC-iucB-iucA	aac(3)-II, TEM-1, ble, sul2, aph(3'')-I, aph(6)-I, tet, floR, CTX-M-55, TEM-1, dfrA14, dfrA12, aadA, mphA, aph(3')-I	conj	Escherichia flexneri
SWHIN_116_plasmid_1	iutA-iucD-iucC-iucB-iucA	tetD, tetC, tetB, catA, mphA, sul1, aadA, dfrA17, TEM-1, sul2, aph(3'')-I, aph(6)-I, aph(3')-I, aac(3)-II	mob	Escherichia flexneri
